# Supplementary material for: Molecular circadian rhythms are robust in marine annelids lacking rhythmic behavior
Source: PLoS Biol. 2024 Apr 11;22(4):e3002572. doi: 10.1371/journal.pbio.3002572 (PMC11008795; doi:10.1371/journal.pbio.3002572)
Supplement: S1 Table — Related to Figs 1, 2, 6, S2, S6, S10 and S11. (XLSX) [file pbio.3002572.s013.xlsx]

## Sheet: overview
The file contains data connected to the article:
Häfker et al (2024) Molecular circadian rhythms are robust in marine annelids lacking rhythmic behavior
Data in sheet A are related to Fig 1C,D and S2 Fig.
Data in sheet B are related to Fig 2A and S6 Fig.
Data in sheet C are related to Fig 6C,D and S10A,B Fig.
Data in sheet D are related to S11C,D Fig and S10C,D Fig.
Data in sheet E are related to S12C,D Fig and S10E,F Fig.
Rhythm period & power values determined via Lomb-Scargle periodogram in the circadian range (20h-28h) are shown for LD and DD.
Individual worm identifiers ("worm #") match those is S2 Fig, S6 Fig and S10 Fig.
A: comparison of PIN, NAP and VIO strain
B: characterization of PIN wildtype worms for RNAseq analysis
C: comparison of pdf wildtypes and mutants in a VIO/PIN strain background
D: comparison of pdf wildtypes and mutants in the initial VIO strain background
E: comparison of pdf wildtypes and mutants after backcross into the VIO strain

## Sheet: A strain comparison
worm #	LD (4 days)		DD (4 days)
	period [h]	power	period [h]	power
PIN #1	23.47	775.75	24.85	399.75
PIN #2	24.37	1031.39	22.87	258.39
PIN #3	22.83	102.54	21.67	29.28
PIN #4	24.57	370.12	21.38	33.13
PIN #5	23.83	477.19	24.55	84.59
PIN #6	24	627.6	24.88	495.01
PIN #7	23.27	162.46	24.67	31.59
PIN #8	23.88	1337.7	24.18	120.74
PIN #9	24.32	1042.17	25.23	425.98
PIN #10	21.67	571.75	24.85	24.45
PIN #11	23.28	369.91	20.72	300.68
PIN #12	23.7	917.75	25.05	309.75
PIN #13	23.22	180.69	20	55.38
PIN #14	23.33	728.13	24.55	128.42
PIN #15	24.93	287.77	25.62	340.76
PIN #16	24.03	750.92	24.92	292.81
PIN #17	23.35	524.63	24.27	238.38
PIN #18	24.73	575.9	25.43	240.87
PIN #19	24.83	1047.2	23.33	5.81
PIN #20	23.48	85.55	24.38	4.77
PIN #21	24.22	1061.69	26.23	419.76
PIN #22	23.37	184.19	22.57	6.28
PIN #23	25.77	392.43	26.42	7.15
PIN #24	25.13	102.42	28	9.03
PIN #25	23.5	115.79	22.33	4.11
NAP #1	24.5	1051.82	26.53	26.79
NAP #2	23.98	301.28	23.48	101.26
NAP #3	24.08	970.25	26.08	235.02
NAP #4	23.63	775.29	24.45	153.46
NAP #5	23.88	803.41	21.98	33.79
NAP #6	24.5	440.44	20	7.23
NAP #7	24.65	939.29	23.27	77.31
NAP #8	24.25	1277.82	25.38	70.65
NAP #9	24.12	1107.81	25.22	105.69
NAP #10	24.13	990.78	26.58	69.01
NAP #11	24.73	609.11	26.08	171.88
NAP #12	24.02	734.95	22.38	13.87
NAP #13	23.98	1312.01	25.5	105.97
NAP #14	24.1	479.06	24.3	48.87
NAP #15	23.22	774.81	25.18	205.16
NAP #16	23.55	864.28	22.52	47.91
NAP #17	24.35	1062.84	25.1	296.98
NAP #18	24.08	359.98	25.23	203.47
NAP #19	22.85	480.1	worm crawled out of well
NAP #20	23.88	1091.87	23.58	127.82
NAP #21	23.52	923.71	24.02	107.35
VIO #1	23.98	140.04	21.98	179.62
VIO #2	25.03	235.33	22.95	106.83
VIO #3	22.97	163.43	23.52	113.03
VIO #4	22.28	90.86	22.42	150.49
VIO #5	23.95	71.8	22.8	21.64
VIO #6	21.7	39.62	27.07	67.24
VIO #7	21.78	173.91	25.62	11.96
VIO #8	23.48	183.99	21.42	52.68
VIO #9	22.47	54.37	25.97	3.03
VIO #10	24.37	432.9	24.57	59.76
VIO #11	23.92	456.43	20	51.22
VIO #12	23.27	94.1	26.42	156.72
VIO #13	23.42	557.73	23.18	159.2
VIO #14	23.5	229.35	25.18	29.77
VIO #15	22.93	251.31	25.75	6.86
VIO #16	25.18	160.14	23.92	154.79
VIO #17	23.13	104.23	23.72	84.41
VIO #18	22.07	105.64	20.02	43.54
VIO #19	23.43	127.88	20.58	71.06
VIO #20	24.97	276.62	25.93	89.96
VIO #21	23.47	57.96	24.87	8.16
VIO #22	23.63	285.84	25.22	304.57
VIO #23	22.32	85.93	24.45	23.94
VIO #24	24.18	103.41	23.07	14.61
VIO #25	23.48	106.75	25.13	0.02
VIO #26	24.28	106.38	26.78	5.43
VIO #27	24.07	435.73	22.82	92.84
VIO #28	24.05	128.89	22.38	10.04
VIO #29	23.53	221.94	22.95	138.16
VIO #30	23.03	230.41	24.82	154.92
VIO #31	23.67	232.23	24	101.83
VIO #32	23.85	239.64	24.27	30.87
VIO #33	25.13	136.18	22.57	68.91
VIO #34	24.73	280.24	23.02	159.55
VIO #35	23.03	166.52	24.98	111.93
VIO #36	23.82	131.53	20.23	0.51
VIO #37	23.33	238.75	25.93	188.92
VIO #38	24.67	369.99	23.52	133.84

## Sheet: B RNAseq characterization
recording	worm #	LD (3 days)		DD (3 days)		rhythm characterization
		period [h]	power	period [h]	power
recording #1 (02.11.2019-07.11.2019, chamber 1)	#1	matured				excl.
	#2	26.85	149.34	22.9	8.78	i
	#3	23.12	139.83	23.9	66.57	i
	#4	23.6	256.76	23.02	47.66	A
	#5	24.22	551.71	25.93	373.75	R
	#6	25.1	214.01	20	1.5	i
	#7	25.05	346.76	26.9	120.05	R
	#8	24.37	472.66	26.03	206.05	R
	#9	23.03	212.89	26.78	82.45	i
	#10	24.2	210.14	22.28	22.68	A
	#11	23.18	84.67	28	63.65	i
	#12	26.92	317.79	25.65	95.03	R
	#13	matured				excl.
	#14	22.03	188.97	25.95	11.11	i
	#15	23.72	110.86	25.67	6.95	i
	#16	23.52	203.84	22.42	19.75	i
	#17	22.48	119.51	23.18	53.34	A
	#18	26.45	282.91	27.07	87.47	i
	#19	22.23	116.62	27.32	111.87	i
	#20	23.43	441.33	27.05	186.45	i
	#21	21.18	135.68	23.3	16.88	A
	#22	22.97	229.66	26.52	32.77	i
	#23	22.88	121.25	24.5	14.62	A
	#24	24.13	577.82	26.72	239.64	R
	#25	25.12	215.19	20	10.571	i
recording #2 (06.11.2019-13.11.2019, chamber 2)	#1	matured				excl.
	#2	24.42	153.22	20	19.12	A
	#3	23.02	439.28	27.63	466.7	R
	#4	24.35	733.88	25.1	318.52	R
	#5	24.72	191.3	20	12.49	i
	#6	24.6	556.5	23.35	290.26	R
	#7	24.58	423.87	24.1	35.54	i
	#8	23.53	371.56	25.23	350.11	R
	#9	23.87	635.04	25.28	387.49	R
	#10	24.13	988.28	25.82	147.81	i
	#11	27.38	180.42	24.37	6.95	A
	#12	24	394.97	25.15	541.07	R
	#13	27.4	66.34	27.88	12.26	A
	#14	24.27	567.64	25.28	454.58	R
	#15	23.98	618.84	26.37	522.7	R
	#16	worm crawled out of well				excl.
	#17	23.33	503.7	25.53	480.73	R
	#18	23.32	449.17	24.72	355.97	R
	#19	24.03	480.33	24.33	170.76	R
	#20	24.32	211.94	21.35	138.56	i
	#21	21.82	97.31	20	5.91	A
	#22	25.27	374.32	28	480.49	R
	#23	24.13	359.11	26.92	365.09	R
	#24	24.85	447.69	24.53	366.85	R
	#25	21.53	134.12	20	34.56	i
recording #3 (20.11.2019-25.11.2019, chamber 1)	#1	25.87	136.41	24.95	85.43	i
	#2	21.77	212.99	24.4	292.74	i
	#3	23.6	131.33	23.63	216.93	R
	#4	24.3	799.74	22.57	213.67	R
	#5	21.18	136.41	21.23	14.07	A
	#6	23.72	396.63	25.75	395.38	R
	#7	23.55	369.8	23.68	505.79	R
	#8	24.37	361.36	25.73	310.11	R
	#9	worm crawled out of well				excl.
	#10	24.5	511.92	26.82	110.96	i
	#11	matured				excl.
	#12	23.53	179.54	25.6	159.23	R
	#13	22.55	245.02	20.32	3.94	i
	#14	22.88	181.94	27	638.47	R
	#15	23.35	183.55	24.02	338.45	R
	#16	24.92	532.39	26.95	657.62	R
	#17	23.03	123.54	24.12	314.85	i
	#18	24.05	245.51	24.5	686.86	R
	#19	21.53	95.1	23.83	371.65	i
	#20	23.03	326.31	23.82	4.47	i
	#21	23	168.61	26.05	50.04	i
	#22	23.92	350.85	24.23	379.4	R
	#23	23.8	182.62	26.65	240.45	i
	#24	matured				excl.
	#25	24.88	156.33	23.03	38.94	i
recording #4 (20.11.2019-25.11.2019, chamber 2)	#1	23.75	115.26	24.87	10.2	A
	#2	matured				excl.
	#3	23.03	129.39	28	8.42	i
	#4	23.85	22.26	20.38	2.73	A
	#5	25.37	131.36	20.95	11.85	i
	#6	24.12	173.73	22.85	25.05	i
	#7	23.02	61.59	23.98	33.82	A
	#8	23.15	80.39	26.75	116.17	R
	#9	21.67	186.73	26.33	88.64	i
	#10	22.98	102.88	24.93	83.46	i
	#11	23.78	284.22	22.73	28.24	i
	#12	23.72	198.85	26.75	69.07	i
	#13	23.08	126.99	22.92	87.61	R
	#14	23.53	289.89	24.8	100.22	i
	#15	23.03	168.61	20.55	7.02	i
	#16	worm crawled out of well				excl.
	#17	23.63	87.3	25.5	4.31	A
	#18	23.37	96.58	21.65	67.68	i
	#19	worm crawled out of well				excl.
	#20	21.95	128.48	26.53	58.99	i
	#21	matured				excl.
	#22	22.52	63.87	21.45	3	A
	#23	24.07	210.98	22.77	16.02	A
	#24	22.6	368.79	26.25	122.76	R
	#25	23.55	89.95	22.78	7.24	A
recording #5 (26.01.20-31.01.2020, chamber 1)	#1	matured				excl.
	#2	matured				excl.
	#3	23.2	166.97	27.47	109.59	i
	#4	23.82	484.63	25.7	345	R
	#5	24.08	721.02	22.9	173.46	R
	#6	23.93	506.1	26.37	107	i
	#7	24.98	395.72	26.72	42.99	i
	#8	24.28	644.64	26.42	115.39	R
	#9	22.58	292.87	24.38	170.38	i
	#10	23.63	605.05	24.22	323.65	R
	#11	23.33	281.27	24.95	221.69	R
	#12	24.62	451.29	22.17	102.98	i
	#13	23.45	782.19	25.37	427.51	R
	#14	23.37	298.74	24.85	191.12	R
	#15	matured				excl.
	#16	23.92	998.57	25.22	190.42	R
	#17	24.73	740.02	25.52	218.11	R
	#18	24.08	385.62	22.87	82.07	i
	#19	25.7	379.12	24.37	208.88	R
	#20	24.85	485.06	26.22	499.32	R
	#21	24.93	779.69	25.65	201.04	R
	#22	24.5	831.26	25.78	264.31	R
	#23	24.5	636.6	24.67	208.84	R
	#24	23.82	723.58	24.82	362.16	R
	#25	matured				excl.
recording #6 (26.01.20-31.01.2020, chamber 2)	#1	24.4	350.16	26.78	136.6	R
	#2	24.23	547.23	27.7	149.79	R
	#3	25.5	380.4	26.22	69.56	i
	#4	24.45	208.6	22.32	22.73	i
	#5	26.02	137.55	27.82	5.89	A
	#6	24.33	1131.74	24.67	145.22	i
	#7	24.1	571.83	24.42	239.2	R
	#8	matured				excl.
	#9	24.7	695.35	20.67	231.63	R
	#10	matured				excl.
	#11	24.75	298.37	23.43	8.13	i
	#12	25.47	462.51	24.48	378.23	R
	#13	23.25	212.91	25.93	126.46	R
	#14	23.48	675.35	25.82	70.46	i
	#15	24.1	859.06	25.73	272.21	R
	#16	24.68	807.19	24.35	267.3	R
	#17	25.57	134.52	25.37	10.66	A
	#18	24.08	363.32	20	46.04	i
	#19	23.47	450.65	27.17	276.33	R
	#20	24.57	511.19	26.17	113.4	R
	#21	23.48	217.19	24.05	3.94	i
	#22	25.15	518.95	20.32	9.52	i
	#23	24.18	959.8	25.27	497.52	R
	#24	23.28	178.84	24.67	30.04	i
	#25	23.88	947.2	25.38	166.24	R
recording #7 (18.02.20-23.02.2020, chamber 1)	#1	23.15	143.18	24.45	16.61	A
	#2	21.05	128.43	28	4.63	A
	#3	23.15	143.18	24.32	10.48	A
	#4	22.58	131.77	24.53	13.89	A
	#5	matured				excl.
	#6	24	342.58	20	11.54	i
	#7	22.02	13.54	21.87	26.72	A
	#8	23.65	704.95	26.7	280.87	R
	#9	25.07	316.8	25.92	68.73	R
	#10	21.32	72.18	20.1	8.32	A
	#11	23.17	216.06	20.72	10.61	i
	#12	20	71.86	24.12	73.32	A
	#13	23.15	121.62	24	131.49	R
	#14	21.97	99.76	21.95	6.15	A
	#15	23.2	206.99	26.52	265.81	R
	#16	23.68	305.8	27.15	421.19	R
	#17	22.2	98.5	21.52	46.72	A
	#18	21.53	58.07	20	3.59	A
	#19	22.37	118	20	2.62	A
	#20	20	29.01	24.43	48.85	A
	#21	matured				excl.
	#22	24.93	25.46	24.33	16.39	A
	#23	22.6	110.71	25.02	159.04	A
	#24	22.53	83.29	25.48	80.73	A
	#25	23.03	190.13	22.83	41.26	i
recording #8 (18.02.20-23.02.2020, chamber 2)	#1	24.77	453.69	20	68.72	i
	#2	23.22	83.36	22.48	19.64	A
	#3	21.9	76.8	25.2	7.07	A
	#4	23.98	98.73	23.23	46.93	A
	#5	20.97	88.43	20	8.17	A
	#6	21.3	174.49	23.97	9.95	i
	#7	23.05	118.94	22.47	202.84	R
	#8	22.62	116.32	24.78	198.35	R
	#9	23.78	151.42	28	7.99	i
	#10	21.2	29.71	23.6	5.61	A
	#11	25.92	6.53	23.38	24.78	A
	#12	21.57	55.81	28	12.67	A
	#13	23.63	225.96	25.07	223.82	R
	#14	21.13	112.53	22.13	105.05	A
	#15	24.17	155.36	25.67	21.48	A
	#16	21.95	110.1	26.55	12.56	A
	#17	24.35	147.77	27.1	77.76	i
	#18	23	55.09	20.27	4.01	A
	#19	22.08	54.4	24.92	59.23	A
	#20	23.08	176.25	26.52	310.49	i
	#21	21.37	114.31	25.7	42.53	A
	#22	22.35	103.16	22.52	14.19	A
	#23	22.32	116.24	20	13.46	A
	#24	22.68	63.86	20	12.07	A
	#25	20.73	63.95	23.18	16.28	A
recording #9 (25.02.20-01.03.2020, chamber 1)	#1	22.75	91.17	27.18	139.98	i
	#2	24.92	546.12	23.85	19.93	i
	#3	20.47	16.62	26.67	6.18	A
	#4	matured				excl.
	#5	23.08	100.09	28	268.13	i
	#6	21.23	49.8	24.75	36.62	A
	#7	20.33	12.23	22.95	12.53	A
	#8	23.42	285.09	22.02	201.98	R
	#9	22.23	132.93	22.02	201.87	R
	#10	23.13	132.23	28	17.6	A
	#11	matured				excl.
	#12	22.12	20.63	23.67	96.46	A
	#13	22.62	115.15	28	536.49	R
	#14	21.12	98.65	24.38	1.94	A
	#15	23.73	365.63	26.32	27.61	i
	#16	20.85	173.04	27.15	271.19	i
	#17	25.62	173.86	20.38	133.84	i
	#18	21.25	42.59	24.38	62.24	i
	#19	22.65	45.88	28	90.37	A
	#20	matured				excl.
	#21	22.18	137.66	24.25	24.96	A
	#22	matured				excl.
	#23	23.83	377.92	26.48	328.8	R
	#24	25.83	63.8	24.43	53.91	A
	#25	22.28	86.96	22.47	17.63	A
recording #10 (27.03.20-02.04.2020, chamber 1)	#1	26	237.65	28	147.35	i
	#2	23.15	171.13	24.75	40.26	i
	#3	25	48.22	21.27	1.02	A
	#4	21.23	76.36	26.2	108.98	i
	#5	23.22	85.32	26.8	94.71	A
	#6	22.9	137.6	23.7	126.5	R
	#7	22.53	173.2	24.2	105.71	i
	#8	22.6	173.32	26.03	144.18	i
	#9	26.77	160.59	24.52	78.37	i
	#10	23.15	66.86	27.22	65.75	i
	#11	26.17	97.61	24.62	51.7	A
	#12	26.27	131.24	24.88	17.29	i
	#13	22.67	128.47	25.72	100.17	R
	#14	22.55	20.82	25.93	13.68	A
	#15	21.72	45.34	27.48	20.68	A
	#16	24.12	184.56	27.78	5.34	i
	#17	24.38	129.77	27.68	189.35	i
	#18	22.78	73.07	26.3	1.44	i
	#19	23.2	249.23	27.07	150.51	R
	#20	23.67	27.09	22.95	12.14	A
	#21	24.02	277.72	21.15	7.19	i
	#22	24.68	217.68	28	130.99	R
	#23	22.28	103.56	26.58	84.58	i
	#24	23.1	247.5	24.58	113.26	R
	#25	22.22	140.52	21.07	10.79	A
recording #11 (27.03.20-02.04.2020, chamber 2)	#1	22.9	439.52	25.13	288.26	R
	#2	24.83	123.29	25.87	433.79	i
	#3	23.78	364.6	26.67	448	R
	#4	23.88	207.16	25.52	42.69	i
	#5	22.72	404.11	27.32	266.36	R
	#6	23.7	173.52	20	131.74	i
	#7	25.85	302.86	28	531.17	R
	#8	21.52	133.42	21.62	219.63	R
	#9	23.85	534.51	27.22	299.32	R
	#10	24.03	374.49	20	404.7	i
	#11	23.43	594.02	27.6	346.49	R
	#12	24.02	390.98	26.65	258.39	R
	#13	24.37	211.95	26.03	107.84	i
	#14	24.07	510.5	25.07	473.14	R
	#15	23.38	449.06	26.15	400.04	R
	#16	23.12	731.37	23.37	34.22	i
	#17	24.23	904.2	26.25	353.1	R
	#18	23.7	297.1	24.05	68.84	i
	#19	21.98	73.14	25.7	372.81	i
	#20	23.83	451.79	26.48	208.84	R
	#21	23.58	287.57	20	144.32	i
	#22	23.62	319.25	21.48	143.63	i
	#23	23.95	48.51	28	89.75	A
	#24	23.65	303.42	26.25	178.57	i
	#25	23.22	660.79	27	427.73	R
recording #12 (23.05.20-29.05.2020, chamber 1)	#1	23.98	133.67	22.07	7.21	i
	#2	23.53	73.66	26.95	75.28	i
	#3	24.7	113.85	23.53	12.13	i
	#4	24.07	466.82	23.28	7.88	i
	#5	26.92	196.29	23.68	11.74	i
	#6	24.8	103.44	27.17	71.53	R
	#7	23.18	113.66	27.3	213.89	i
	#8	23.4	240.59	25.48	171.63	R
	#9	25.43	190.92	25.93	23.08	i
	#10	22.25	125.43	22.57	13.15	i
	#11	26.72	108.42	20.92	7.6	i
	#12	23.38	290.23	26.27	168.02	R
	#13	23.8	239.91	26.38	144.21	R
	#14	23.73	210.53	20.25	30.55	i
	#15	23.78	181.37	25.52	56.69	i
	#16	25.02	295.14	28	151.18	R
	#17	24.28	185.38	20	88.54	i
	#18	24.92	63.59	26.95	9.43	A
	#19	25.05	129.43	26.65	11.35	i
	#20	24.23	243.69	25.55	14.39	i
	#21	25.32	433.27	28	152.4	R
	#22	24.38	127.08	27.25	48.45	i
	#23	23.25	129.61	26.73	73.07	i
	#24	25.23	249.81	27.72	40.07	i
	#25	23.9	92.87	20	14.36	A
recording #13 (23.05.20-29.05.2020, chamber 2)	#1	25.23	721.71	23.75	272.49	i
	#2	24.9	501.1	25.67	287.06	R
	#3	22.18	149.74	23.67	12.63	A
	#4	24.9	268.55	28	727.19	i
	#5	23.52	109.46	22.83	45.52	i
	#6	25.55	423.32	26.4	26.96	i
	#7	24.2	172.19	26.23	114.17	i
	#8	25.23	204.9	27.15	124.67	R
	#9	22.77	163.13	20	10.95	i
	#10	25.05	244.29	26.6	21.46	i
	#11	25.38	582.07	25.95	225.01	R
	#12	23.7	215.32	27.45	213.89	R
	#13	23.62	129.42	27.68	142.83	i
	#14	26.8	126.73	23.37	49.37	i
	#15	23.82	223.58	27.87	252.6	i
	#16	23.97	255.08	26.37	162.48	R
	#17	23.82	144.93	23.73	15.41	i
	#18	27.82	92.26	27.28	95.7	i
	#19	25.12	432.4	26.53	245.69	R
	#20	25.83	289.51	25.73	27.32	i
	#21	24.97	476.48	28	252.17	i
	#22	23.32	82.07	26.28	43.66	A
	#23	22.9	79.01	27.63	109.15	i
	#24	22.95	76.14	28	13.23	A
	#25	24.48	735.16	22.27	498.01	R

## Sheet: C pdf VIO-PIN background
pdf genotype	worm #	LD (4 days)		DD (4 or 8 days)
		period [h]	power	period [h]	power
wt/wt	#1	23.63	454.72	24.38	12.52
wt/wt	#2	23.27	321.34	25.7	21.61
wt/wt	#3	23.67	88.21	25.2	21.14
wt/wt	#4	21.77	58.19	24.72	12.61
wt/wt	#5	23.68	148.59	worm crawled out of well
wt/wt	#6	24.22	608.98	24.18	473.43
wt/wt	#7	23.12	763.81	24.77	1093.82
wt/wt	#8	24.23	292.77	24.98	1144.88
wt/wt	#9	22.25	444.07	25.08	105.97
wt/wt	#10	25.58	383.98	26.28	13.36
wt/wt	#11	22.27	79.54	21.88	141.9
wt/wt	#12	23.78	82.25	23.6	24.12
wt/wt	#13	22.88	277.6	24.75	431.95
wt/wt	#14	23.83	395.76	25.73	244.39
wt/wt	#15	23.9	729.1	26.52	328.38
wt/wt	#16	23.93	964.19	24.42	270.12
wt/wt	#17	23.42	709.99	25.18	99.53
wt/wt	#18	23.38	316.56	23.25	8.54
wt/wt	#19	23.1	657.1	25.75	123.4
wt/wt	#20	24.58	425.03	21.45	376.16
wt/wt	#21	24.53	750.61	21.87	168.03
wt/wt	#22	23.67	407.01	24.68	809.47
wt/wt	#23	25.17	503.81	24.33	124.21
wt/wt	#24	22.7	105.2	24.65	80.28
wt/wt	#25	24.3	732.22	23.88	576.31
wt/wt	#26	23.93	132.28	23.22	9.17
wt/wt	#27	23.68	17.43	22.68	8.34
wt/wt	#28	24.57	626.81	23.37	407.51
wt/wt	#29	23.28	53.84	22.58	10.41
wt/wt	#30	22.05	245.61	20.18	169.19
wt/wt	#31	24.75	406.77	22.58	44.26
wt/wt	#32	24.98	790.1	25.42	98.01
wt/wt	#33	22.95	104.94	26.13	15.42
wt/wt	#34	23.68	287.32	22.18	28.68
wt/wt	#35	23.82	209.44	21.68	0.25
wt/wt	#36	24.12	284.24	26	59.27
wt/wt	#37	22.88	136.25	20.68	16.65
wt/wt	#38	22.65	30.2	26.13	29.93
wt/wt	#39	24.08	134.92	23.32	6.8
wt/wt	#40	23.13	165.73	21.67	6.98
wt/wt	#41	24.3	628.59	21.62	223.39
wt/wt	#42	24.52	454.06	24.22	738.39
wt/wt	#43	25.68	759.96	24.03	343.44
wt/wt	#44	24.25	400.49	24	734.58
wt/wt	#45	24.25	625.35	24.38	960.33
+4/+4	#1	23.68	849.74	24.92	807.97
+4/+4	#2	20.97	53.59	25.47	37.1
+4/+4	#3	24.5	487.09	27.5	15.68
+4/+4	#4	23.37	503.85	24.32	339.35
+4/+4	#5	24.43	602.93	24.3	195.1
+4/+4	#6	24.27	777.19	23.38	83.22
+4/+4	#7	24.13	837.45	27.3	8.43
+4/+4	#8	24.27	152.24	22.23	173.31
+4/+4	#9	24.45	320.33	24.72	20.3
+4/+4	#10	24.03	586.32	24.75	54.82
+4/+4	#11	24.3	526.72	23.47	68.82
+4/+4	#12	24.23	342.93	27.22	45.8
+4/+4	#13	24.63	276	21.27	82.89
+4/+4	#14	23.58	174.91	20.23	34.06
+4/+4	#15	24.95	633.92	24.62	256.11
+4/+4	#16	24.13	647.67	24.88	371.12
+4/+4	#17	25.23	517.44	21.33	77.54
+4/+4	#18	25.25	458.57	23.97	346.31
+4/+4	#19	24.17	1124.86	24.67	511.35
-14/+4	#20	23.73	408.81	24.3	373.73
-14/+4	#21	23.55	397.52	24.48	66.09
-14/-14	#22	23.98	624.46	26.85	338.36
-14/-14	#23	23.88	448.8	23.92	80.09
+4/+4	#24	23.58	573.71	24.52	509.29
+4/+4	#25	23.73	621.32	20.1	208.85
-14/-14	#26	24.33	703.27	20.7	84.12
-14/-14	#27	24.3	232.85	24.27	260.49
+4/+4	#28	24.38	693.94	24.47	170.51
+4/+4	#29	24.28	1218.83	23.55	625.14
-14/-14	#30	24.97	327.16	22.8	40.49
-14/-14	#31	25.62	437.01	25.23	310.58
-14/-14	#32	24.17	513.22	23.7	70.89
-14/-14	#33	24.32	407.2	24.45	387.32
-14/-14	#34	23.8	296.22	20.1	60.55
-14/-14	#35	24.32	274.1	22.25	9.17
-14/-14	#36	25.08	652.88	26.38	124.19
+4/+4	#37	24.28	563.29	25.27	336.72
+4/+4	#38	22.95	335.52	24.93	520.94
+4/+4	#39	23.92	679.78	25.55	329.68
-14/-14	#40	25.52	383.65	24.65	65.42
-14/-14	#41	23.82	334.73	20.73	0.93
+4/+4	#42	24.08	790.89	22.27	141.65
-14/+4	#43	24.23	566.97	24.55	1107.22
-14/+4	#44	24.17	196.35	24.43	107.19
-14/+4	#45	24.65	518.03	24.08	625.73
-14/+4	#46	24.52	819.97	23.98	934
-14/+4	#47	24.18	460.32	24.72	556.83
-14/-14	#48	20.2	132.46	23.95	233.98
-14/-14	#49	25.22	393.72	24.73	438.38
-14/-14	#50	24.93	68.74	25.4	366.2
+4/+4	#51	24.05	818.97	24.3	298.3
+4/+4	#52	23.9	662.96	24.72	337.24
+4/+4	#53	24.23	393.84	24.62	684.61
+4/+4	#54	25.37	247.71	24.35	202.82

## Sheet: D pdf initial VIO background 
pdf genotype	worm #	LD (4 days)		DD (5 or 8 days)
		period [h]	power	period [h]	power
wt/wt	#1	25.1	348.52	25.25	140.73
wt/wt	#2	24.27	442.04	25.77	257.15
wt/wt	#3	24.07	400.07	26.33	302.23
wt/wt	#4	23.07	427.31	26.03	341.22
wt/wt	#5	23.55	283.84	26.07	177.29
wt/wt	#6	24.2	273.98	20.68	152.33
wt/wt	#7	23.77	472.27	25.58	312.15
wt/wt	#8	23.62	539.25	26.75	133.37
wt/wt	#9	24.37	666.86	25.42	265.11
wt/wt	#10	22.87	505.25	25.78	170.63
wt/wt	#11	24.37	368.58	25.25	172.38
wt/wt	#12	25.9	217.01	25.55	563.1
wt/wt	#13	24.45	342.12	25.03	578.87
wt/wt	#14	24.45	418.56	24.28	141.15
wt/wt	#15	24.07	719.76	26.03	653.13
wt/wt	#16	24.12	865.07	24.43	201.2
wt/wt	#17	23.35	348.76	22.67	316.94
wt/wt	#18	23.23	410.46	25.62	743.46
wt/wt	#19	22.98	736.96	25	373.62
wt/wt	#20	22.5	643.5	24.83	195.55
wt/wt	#21	23.9	934.52	25.22	989.09
wt/wt	#22	23.22	337.37	26.1	253.93
wt/wt	#23	23.2	378.28	24.8	167.79
wt/wt	#24	24.13	914.75	21.75	198.71
wt/wt	#25	23.38	381.12	24.88	351.32
wt/wt	#26	23.95	163	24.15	505.93
wt/wt	#27	23.62	629.65	21.88	55.51
wt/wt	#28	23.68	775.73	25.88	953.67
wt/wt	#29	23.55	857.35	worm crawled out of well
wt/wt	#30	21.92	351.6	26.25	210.05
wt/wt	#31	24.05	493.65	25.07	301.49
wt/wt	#32	22.93	953.99	25.2	276.32
wt/wt	#33	23.07	279.33	23.13	113.6
wt/wt	#34	22.75	216.88	24.2	65.24
-14/-14	#1	25.68	364.58	25.53	49.76
-14/-14	#2	20.93	71.64	26.35	5.87
-14/-14	#3	24.78	144.12	20.25	2.17
-14/-14	#4	24.2	48.69	23.42	4.53
-14/-14	#5	24.22	983.06	26.28	148.37
-14/-14	#6	26.73	88.07	24.62	16.08
-14/-14	#7	25.2	140.47	24.42	35.8
-14/-14	#8	24.45	48.91	20.27	22.89
-14/-14	#9	24.58	121.37	20.88	0.11
-14/-14	#10	25.25	230.95	20.4	37.87
-14/-14	#11	24.6	118.5	23.53	7.31
-14/-14	#12	24.37	274.03	25.37	106.26
-14/-14	#13	20	7.03	23.42	86.65
-14/-14	#14	25.37	89.44	23.85	14.18
-14/-14	#15	24.42	103.26	24.32	184.33
-14/-14	#16	25.17	154.67	25.43	82.34
-14/-14	#17	25.2	283.18	25.2	421.58
-14/-14	#18	24.63	28.02	23.97	256.89
-14/-14	#19	25.8	6.34	23.77	44.84
-14/-14	#20	24.25	235.83	25.73	9.19
-14/+4	#21	23.62	778.45	21.6	81.71
-14/+4	#22	22.8	297.85	22.63	205.88
-14/-14	#23	23.43	363.81	24.55	16.9
-14/-14	#24	23.52	611.61	24.13	66.87
-14/-14	#25	23.98	399.59	20.17	38.34
-14/-14	#26	23.23	699.7	23.67	163.3
-14/+4	#27	23	137.11	24.63	3.48
-14/+4	#28	24.3	621.98	24.28	175.47
-14/-14	#29	23.33	434.56	23.63	221.22
-14/-14	#30	22.98	502.2	22.35	52.49
-14/+4	#31	24.4	574.7	24.9	31.82
-14/+4	#32	23.7	320.32	27.6	13.82
-14/+4	#33	24.28	404.15	23.77	46.49
-14/-14	#34	23.42	286.57	25.45	181.66
-14/-14	#35	22.95	196.7	24.93	145.18
-14/-14	#36	24.15	796.56	24.07	115.96
-14/+4	#37	24.7	357.29	22.88	133.28
-14/-14	#38	23.85	407.51	24.38	219.52
-14/-14	#39	23.58	395.11	26.32	45.18
-14/-14	#40	24.47	50.38	23.9	114.75
-14/-14	#41	23.05	191.44	25.87	23.88
-14/+4	#42	24.52	645.04	22.85	5.35
-14/+4	#43	24.37	848.32	23.42	259.7

## Sheet: E pdf VIO backcross
pdf genotype	worm #	LD (4 days)		DD (8 days)
		period [h]	power	period [h]	power
wt/wt	#1	23.85	465.85	25.27	156.23
wt/wt	#2	24.33	672.38	24.7	738.82
wt/wt	#3	24.3	392.96	26.1	5.89
wt/wt	#4	22.15	367.62	20.82	27.7
wt/wt	#5	22.87	28.26	27.88	16.77
wt/wt	#6	23.9	217.16	22.52	87.69
wt/wt	#7	23.97	446.92	24.13	236.1
wt/wt	#8	22.15	105.56	23.88	103.89
wt/wt	#9	23.13	150.98	24.03	17.29
wt/wt	#10	24.82	391.35	24	265.98
wt/wt	#11	23.07	93	21.98	23.92
wt/wt	#12	24.23	242.39	26.97	184.64
wt/wt	#13	24.42	242.46	24.98	393.17
wt/wt	#14	22.35	84.89	24.48	32.37
wt/wt	#15	22.95	102.63	21.42	16.57
wt/wt	#16	23.98	563.66	23.07	43.02
wt/wt	#17	23.5	603.97	24.72	127.4
wt/wt	#18	24.32	271.1	25.38	15.66
wt/wt	#19	24.25	298.01	23.92	130.63
+4/+4	#1	22.08	261.16	24.65	169.88
-14/-14	#2	24.48	658.15	24.27	126.44
-14/-14	#3	24.22	357.24	23.55	11.1
+4/+4	#4	20.1	4.39	27.97	123.86
-14/-14	#5	23.78	436.64	24.35	71.72
-14/-14	#6	24.87	445.49	25.67	3.85
+4/+4	#7	24.27	171.82	22.7	47.27
+4/+4	#8	23.53	741.25	24.85	532.63
-14/-14	#9	23.63	638.98	27.78	62.88
-14/-14	#10	24.17	468.53	24.3	240.58
+4/+4	#11	24.2	248.12	24.8	274.78
+4/+4	#12	23.57	85.05	24.7	22.16
-14/-14	#13	24.1	863.21	24.47	80.44
-14/-14	#14	24.83	408.9	21.75	39.59
+4/+4	#15	24.67	392.24	24.52	342.26
+4/+4	#16	24.6	615.51	23.63	563.05
+4/+4	#17	23.7	318.68	24.6	53.89
-14/-14	#18	23.33	797.41	23.03	148.97
+4/+4	#19	23.67	767.21	24.53	613.37
