# Supplementary material for: Molecular circadian rhythms are robust in marine annelids lacking rhythmic behavior
Source: PLoS Biol. 2024 Apr 11;22(4):e3002572. doi: 10.1371/journal.pbio.3002572 (PMC11008795; doi:10.1371/journal.pbio.3002572)
Supplement: S2 Table — Related to Figs 2, 3 and S8. (XLSX) [file pbio.3002572.s014.xlsx]

## Sheet: overview
The file contains data connected to the article:
Häfker et al (2024) Molecular circadian rhythms are robust in marine annelids lacking rhythmic behavior
The presented data is related to Fig 2C-N, Fig 3 and S8 Fig.
Data in sheet A,B are related to Fig 2A,B.
Data in sheet C,D are related to Fig 3B-D, lower parts.
Data in sheet E are related to Fig 2C-N and Fig 3A-C.
Data in sheet F are related to Fig 2C-N and Fig 3A,C,D.
Data in sheet G are related to Fig 3B,D.
A: raw counts of rhythmic worms after filtering for short (<500bp) and not/lowly expressed transcripts
B: raw counts of arrhythmic worms after filtering for short (<500bp) and not/lowly expressed transcripts
C: filtered transcript counts in rhythmic worms after variance stabilizing transformation (VST)
D: filtered transcript counts in arrhythmic worms after variance stabilizing transformation (VST)
E: RAIN analysis of trancripts in rhythmic worms
F: RAIN analysis of trancripts in arrhythmic worms
G: Comparison of RAIN p-values for transcripts with significant cycling in either rhythmic or arrhythmic worms

## Sheet: A raw-counts rhythmic
transcript ID	R_ZT00_rep1	R_ZT00_rep2	R_ZT00_rep3	R_ZT04_rep1	R_ZT04_rep2	R_ZT04_rep3	R_ZT08_rep1	R_ZT08_rep2	R_ZT08_rep3	R_ZT12_rep1	R_ZT12_rep2	R_ZT12_rep3	R_ZT16_rep1	R_ZT16_rep2	R_ZT16_rep3	R_ZT20_rep1	R_ZT20_rep2	R_ZT20_rep3
TRINITY_DN0_c0_g2	54.73	75.85	53.57	59.85	56.66	33.54	33.85	49.66	40.7	67.27	67.43	20.28	76.58	47.22	41.92	54.17	41.64	36.09
TRINITY_DN0_c10_g1	31	17.21	31.35	30.38	28.16	26.89	26.02	41.15	32.1	24.54	25.09	29.73	25.01	26.64	41.42	21.69	34.51	35.04
TRINITY_DN0_c1_g1	9.85	13.48	14.72	7.35	10.06	16.25	15.21	8.1	13.32	14.81	5.96	10.53	16.07	11.11	12.86	8.51	14.16	16.86
TRINITY_DN0_c1_g2	18.18	24.84	29.02	22.19	17.01	21.96	14.95	29.42	40.52	27.15	18.21	21.38	17.36	28.86	35.85	14.2	23.49	24.54
TRINITY_DN0_c2_g1	9.02	10.07	16.05	12.79	7.74	7.5	3.52	8.2	12.7	19.75	4.9	9.15	6.21	3.85	16.29	2.44	12.06	11.16
TRINITY_DN0_c3_g1	122.17	140.15	162.57	103.87	122.93	133.73	99.93	124.16	168.23	121.32	136.15	131.13	118.48	152.78	169.88	113.75	183.67	148.64
TRINITY_DN0_c4_g1	209.43	158.45	171.89	163.62	115.77	171.25	225.64	147.27	213.03	126.71	144.37	125.89	160.29	256.36	242.27	217.75	256.54	217.77
TRINITY_DN100018_c0_g1	0	2.55	2.57	0	0	0	2.65	0	0	0	2.6	0	8.32	0	0	5.14	0	0
TRINITY_DN10001_c0_g2	124.45	120	117.38	109.66	115.86	137.13	165.39	147.23	131.37	155.25	122.06	113.96	123.31	151.33	172.15	131.72	158.71	139.1
TRINITY_DN10002_c0_g1	55.74	50.52	61.51	54.75	43.8	44.68	55.46	45.97	75.86	81.16	51.05	73.03	44.98	59.81	84.91	39.65	56.45	66.51
TRINITY_DN100031_c0_g2	4.34	8.68	20.02	4.38	15.67	4.31	6.95	6.87	16.28	5.83	11.75	15.91	5.05	15.37	17.78	2.24	10.74	12.64
TRINITY_DN10003_c0_g1	1.04	2.15	4.48	1.57	2.08	1.08	1.12	1.14	2.25	0.57	0	0.59	1.87	1.16	0.62	1.63	1.74	2.63
TRINITY_DN10004_c0_g1	61.14	91.64	78.06	60.01	66.24	75.55	89.06	88.48	119.41	89.09	126.53	55.09	102.59	84.97	119.18	70.45	69.78	65.35
TRINITY_DN10005_c0_g1	24.32	3.56	0	3.59	0	8.14	1.88	0	10.46	0	3.74	1.87	0	3.77	1.93	0	5.35	0
TRINITY_DN100062_c1_g1	22.02	15.85	10.07	9.21	13	10.43	12.19	9.86	13.12	7.05	9.34	12.32	17.81	12.01	14.3	27.72	21.81	12.72
TRINITY_DN10006_c0_g2	11.7	15.1	10.38	17.47	14.51	14.89	19.09	10.22	24.01	13.18	4.79	5.67	15.35	19.91	13.9	10.88	23.28	5.21
TRINITY_DN10007_c0_g1	0	0.67	1.39	0.68	0	0.67	0	0	0.72	0	0.74	0.74	0	0.61	0.63	0.7	0	0
TRINITY_DN10007_c0_g3	17.65	10.35	1.07	21.76	28.5	2.06	13.16	22.57	0	8.91	24.62	3.36	13.28	2.26	0	54.32	1.1	0
TRINITY_DN100092_c0_g1	63.91	43.36	28.3	73.3	61.31	9.23	86.29	42.78	36.14	44.82	77.4	28.73	52.76	35.19	54.05	71.02	29.14	26.4
TRINITY_DN100092_c0_g2	1.3	7.8	1.33	3.93	5.01	3.87	5.53	6.85	8.29	1.39	1.39	2.78	0	2.81	0	4.01	5.5	1.37
TRINITY_DN10009_c0_g2	15.7	38.65	8.62	24.53	8.05	4	80.2	35.61	9.85	43.53	29.33	8.73	24.42	4.65	19.89	9.63	1.65	7.51
TRINITY_DN1000_c0_g2	17.84	13.14	10.17	17.13	17.19	10.18	11.94	9.41	23.46	16.28	16.09	16.95	18.88	14.24	18.69	17.3	13.72	12.38
TRINITY_DN1000_c1_g1	44.16	141.76	23.72	125.41	38.35	9.86	59.55	55.18	6.7	39.11	27	4.29	33.45	19.09	36.48	64.59	22.69	10.31
TRINITY_DN1000_c1_g2	13.52	10.21	10.66	5.16	9.15	10.23	7.12	5.78	13.08	9.62	7.76	10.56	5.29	10.65	8.06	10.31	17.74	9.88
TRINITY_DN1000_c1_g5	36.3	45.95	67.13	49.02	43.04	49.83	22.94	59.24	55.16	51.72	17.14	35.5	54.56	54.16	75.74	24.07	36.11	33.26
TRINITY_DN1000_c2_g1	11.25	29.93	10.34	25.39	10.92	6.25	27.01	5.35	11.09	20.19	16.13	8.83	28.84	7.06	22.17	37.17	18.65	15.9
TRINITY_DN1000_c4_g1	32.51	23.61	7.36	69.68	24.52	15.34	47.33	25.85	56.25	9.26	50.62	7.81	34.72	7.88	14.96	31.86	11.16	10.55
TRINITY_DN1000_c7_g1	14.04	12.34	14.23	18.6	12.75	15.1	15.02	16.45	15.51	16.63	13.91	13.13	11.71	17	23.54	13.61	21.77	16.58
TRINITY_DN10010_c0_g1	411.29	197.78	216.45	286	373.23	182.2	243.19	266.14	201.64	332.46	239.48	180.25	179.43	112.79	407.67	179.44	392.33	215.74
TRINITY_DN10010_c0_g3	5.87	1.47	3	1.48	2.83	0	3.11	1.54	1.55	6.23	4.68	1.56	3.35	0	6.46	0	4.63	1.53
TRINITY_DN10010_c1_g1	6.5	17.57	2.37	21.02	4.51	20.97	7.68	13.81	20.08	2.56	12.58	11.43	13.08	20.38	4.63	13.32	9.05	8.88
TRINITY_DN10010_c2_g1	80.48	82.6	63.07	81.25	54.91	55.86	91.91	60.04	76.75	59.9	63.57	45.65	109.8	87.17	96.88	94.98	91.93	40.54
TRINITY_DN10010_c4_g1	69.89	140.03	121.5	54.48	152.22	74.28	22.51	190.86	91.93	51.95	106.75	64.57	36.96	77.64	93.14	24.37	80.96	71.91
TRINITY_DN100118_c0_g1	62	65.18	56.7	67.24	52.53	38.71	48.08	66.24	64.96	44.38	58.24	38.74	45.19	75.07	61.38	49.1	77.54	57.57
TRINITY_DN10011_c0_g1	6.11	11.42	7.47	8.42	7.8	9.9	7.76	7.7	11.96	8.02	10.97	4.34	11.19	9.38	10.66	12.17	16.99	5.8
TRINITY_DN10011_c1_g1	127.33	83.05	94.84	64.79	55.4	67.02	55.39	28.44	59.87	57.38	52.14	95.28	86.76	109.06	129.45	45.66	39.88	52.15
TRINITY_DN10012_c0_g2	95.06	118.49	194.91	107.91	94.64	137.58	92.26	54.74	292.88	107.41	124.65	100.3	126.57	115.81	146.54	82.37	172.08	165.7
TRINITY_DN10012_c1_g2	20.15	19.12	42.24	27.28	22.82	22.54	20.99	10.5	17.32	13.22	28.3	12.95	5.15	30.23	18.4	23.48	23.42	10.86
TRINITY_DN10013_c0_g1	19.46	18.12	18.36	19.36	12.42	21.43	17.6	17.37	26.28	27.47	12	18.09	19.21	25.35	23.73	17.22	17.73	22.32
TRINITY_DN10014_c0_g1	17.37	26.69	19.39	29.34	24.01	9.32	26.38	19.25	16.12	37.83	27.02	14.38	33.67	13.82	17.86	57.39	16.03	15.37
TRINITY_DN10015_c0_g1	20.07	23.11	13.7	14.02	13.01	13.28	24.28	10.08	24.51	1.98	32	18.09	8.61	22.34	24.96	20.23	11.56	17.89
TRINITY_DN10015_c1_g1	0	0	0	0	12.42	0	3.32	0	4.14	0	0	0	4.27	4.1	0	0	4.14	0
TRINITY_DN100169_c0_g1	1.41	0	0	0	0	0.7	0	0	0.76	0.77	3.11	0.77	0.84	0	0	1.47	0	1.51
TRINITY_DN10016_c0_g1	4.38	9.34	4.14	2.7	3.28	7.1	6.63	8.63	3.42	8.65	5.33	6.26	3.95	8.27	3.21	6.3	2.22	2.83
TRINITY_DN10016_c0_g3	62.71	60.18	171.81	70.75	42.74	14.22	55.29	35.65	80.8	73.83	24.92	60.71	56.14	51.92	85.5	15.67	87.27	108.56
TRINITY_DN100177_c0_g1	0	3.35	2.3	5.63	2.15	3.33	0	2.36	13.11	1.2	2.42	6.02	0	13.36	3.76	0	4.74	5.9
TRINITY_DN10017_c2_g2	0	1.72	0	1.73	0	1.7	0	1.81	0	3.63	0	0	0	0	1.87	5.28	0	0
TRINITY_DN10018_c0_g1	67.08	107.81	89.61	72.4	81.99	82.17	74.53	65.69	71.17	92.93	86.15	51.02	69.06	71.9	123.43	71.32	120.89	87.01
TRINITY_DN1001_c0_g1	15.9	16.29	16.16	17.69	16.12	16.34	19.42	15.49	31.4	16.54	15.01	13.58	17.17	19.17	18.93	8.53	18.48	17.64
TRINITY_DN100202_c0_g1	11.07	35.06	27.45	14.54	28.86	25.03	52.04	38.17	50.21	11.15	30.56	25.05	54	21.27	31.92	14.17	91.6	27.58
TRINITY_DN10020_c0_g1	0.96	0.48	0.5	2.43	2.32	0.96	2.08	1.02	0.52	0.53	0	0	2.31	0.54	0.56	3.01	1.55	0
TRINITY_DN10020_c0_g2	15.59	17.04	15.76	18.97	10.01	9.16	13.7	13.84	15.6	20.44	8.34	9.4	12.6	15.05	21.1	12.44	17.39	15.31
TRINITY_DN100223_c0_g1	2.38	0	0	6.56	0	6.36	4.11	3.41	0	3.32	1.56	0	3.46	0	3.23	9.79	1.37	3.72
TRINITY_DN100223_c0_g2	2.07	2.06	0.72	1.39	0	0.69	1.12	1.45	0.37	0.76	1.54	0	1.25	2.32	0.8	0.36	0.37	0
TRINITY_DN100233_c0_g1	52.25	45.34	31.51	22.63	16.24	22.8	44.09	33.65	17.61	17.27	17.68	22.92	48.15	30.53	31.6	67.79	44.29	31.11
TRINITY_DN10023_c0_g1	40.87	38	39.75	33.72	37.69	52.36	38.59	39.64	59.97	43.26	40.7	47.97	42.84	61.75	70.51	48.29	48.47	37.95
TRINITY_DN100243_c0_g2	3.32	0	0	1.16	0	0	0	3.63	0	0	0	0	0	1.25	0	1.18	2.43	0
TRINITY_DN10024_c0_g1	8.26	0	5.55	5.56	10.65	5.41	11.45	2.89	2.83	2.84	5.6	5.59	20.87	39.63	8.62	41.68	25.44	8.35
TRINITY_DN100265_c0_g1	6.56	1.31	1.35	3.97	4.27	0	2.79	1.45	2.79	0	2.81	4.21	1.51	0	2.91	5.4	1.39	2.76
TRINITY_DN10026_c0_g1	20.27	18	0	12.15	7.88	0	9.75	23.29	4.07	28.67	12.13	0	2.18	0	0	48.61	2.03	0
TRINITY_DN10027_c0_g1	114.18	89.52	87.66	117.78	74.19	147.77	157.78	110.82	153.52	169.23	97.71	93.49	64.11	170.83	74.99	254.54	86.63	96.85
TRINITY_DN10028_c0_g2	0	1.26	0	3.82	0	0	0	0	0	0	0	0	0	10.75	0	0	0	0
TRINITY_DN10029_c0_g2	112.42	138.3	76.28	98.13	92.72	99.43	101.03	127.97	196.37	93.87	69.28	89.89	79.36	96.19	80.44	98.27	106.66	77.66
TRINITY_DN10029_c1_g1	38.92	83.52	102	50.21	71.96	86.95	46.78	56.22	109.82	55.71	97.62	93.46	42.35	104.5	160.12	53.32	167.95	95.6
TRINITY_DN10029_c2_g2	3.52	4.39	19.43	4.43	2.54	4.38	0.94	1.85	6.6	2.85	2.88	4.78	4.13	11.61	13.95	5.47	16.88	11.23
TRINITY_DN10029_c3_g1	88.7	82.54	73.36	75.42	71.73	56.4	111.96	94.96	79.81	79.73	75.22	73.38	60.1	78.27	105.13	70.92	90.31	73.43
TRINITY_DN1002_c0_g1	304.53	313.02	242.77	253.83	250.23	263.76	319.52	332.9	377.82	328.66	226.53	244.68	289.91	255.45	284.02	223.67	271.47	287.87
TRINITY_DN1002_c1_g1	125.51	139.82	104.65	90.57	69.66	134.05	98.23	148.75	145.26	104.96	124	107.35	97.28	100.2	168.5	95.51	179.56	104.88
TRINITY_DN100306_c0_g1	8.6	5.37	36.58	5.96	9.32	20.93	13.93	11.34	26.72	4.7	8.94	45.28	9.64	30.78	32.62	5.6	38.31	32.91
TRINITY_DN100306_c0_g2	43.06	21.59	83.15	2.45	25.43	41.23	2.62	2.98	96.89	2.66	21.19	70.06	20.77	40.55	38.68	2.53	25.55	106.64
TRINITY_DN10030_c0_g1	200.24	192.82	216.51	200.64	170.7	170.34	202.85	128.9	247.95	159.9	261.7	140.57	271.64	185.56	205.91	232.29	250.58	230.74
TRINITY_DN10030_c1_g1	5.98	7.98	0	8.03	9.61	1.97	12.56	22.16	2.08	6.27	14.55	2.07	26.68	0	8.71	10.15	2.08	2.05
TRINITY_DN10031_c0_g1	33.8	25.4	43.13	61.6	47.51	46.81	117.25	192.98	173.91	105.76	128.55	60.9	19.04	135.84	92.12	17.9	24.41	44.81
TRINITY_DN10031_c2_g1	24.23	1.71	29.77	35.1	1.65	27.45	25.22	5.47	63.52	92.55	7.21	9	29.52	25.09	77.01	10.48	73.27	21.29
TRINITY_DN100322_c0_g1	40.84	42	40.71	41.67	35.15	47.7	61.2	39.44	55.8	47.49	30.18	37.08	46.88	50.16	54.96	28.79	41.79	35.4
TRINITY_DN10032_c0_g1	66.99	32.97	31.94	40.1	28.05	44.36	93.45	57.29	40.52	65.88	38	42.06	57.87	54.12	72.16	39.16	61.93	76.11
TRINITY_DN10033_c0_g1	12.42	0	2.86	0	21.2	0	0	12.96	0	0	11.21	7.31	5.46	0	10.8	12.19	11.97	0
TRINITY_DN10034_c0_g1	0	0	3.31	3.33	3.19	0	0	4.66	3.65	2.45	1.23	0	3.51	3.34	0	0	1.21	3.29
TRINITY_DN100359_c0_g1	20.46	11.67	25.5	6.72	17.67	16.96	12.32	8.78	7.02	14.09	18.09	2.07	2.22	21.28	12.74	11.93	10.48	17.32
TRINITY_DN100370_c0_g1	5.79	9.88	27.73	2.91	5.02	10.17	3.7	6.86	41.94	8.95	13.13	33.8	7.65	43.01	48.82	13.11	34.98	41.68
TRINITY_DN100370_c1_g1	0	1.58	4.73	10.88	2.98	6.11	9.8	1.63	6.51	0	1.64	0	3.51	1.65	5.09	3.16	1.62	3.22
TRINITY_DN10037_c0_g1	31.49	14.14	16.01	10.48	26.7	28.11	18.69	47.39	12.58	21.19	33.04	32.6	2.7	21.39	26.75	21.3	60.77	16.82
TRINITY_DN10037_c1_g3	0	0	5.78	0	11.11	8.45	0	3.02	0	0	0	0	3.1	8.83	0	5.79	0	0
TRINITY_DN10038_c0_g1	265.38	261.72	239.17	254.16	216.7	285.72	355.21	319.04	375.44	344.99	185.87	255.51	308.72	287.17	317.54	257.84	381.99	230.48
TRINITY_DN10038_c0_g2	50.98	50.08	59.74	55.95	48.1	40.96	37.33	44.62	44.79	37.53	27.98	30.15	29.23	28.89	41.91	50.57	30.98	39.37
TRINITY_DN100395_c1_g2	27.46	42.21	54.59	29.16	37.14	33.19	37.48	55.39	39.19	28.19	23.51	22.88	12.16	29.77	49.05	21.03	62.35	39.38
TRINITY_DN10039_c0_g1	3.27	14.7	11.62	12.68	9.44	8.07	10.35	8.6	11.51	10.36	6.12	6.89	8.52	15.66	11.79	2.64	8.7	5.29
TRINITY_DN1003_c0_g1	146.33	185.1	174.42	154.81	157.61	174.91	168.74	158.56	181.9	153.53	239.44	140.74	179.53	219.29	203.39	218.65	255.84	210.56
TRINITY_DN10041_c0_g3	58.79	68.41	70.12	61.42	44.33	42.67	44.25	43.95	70.81	44.17	48.77	38.35	37.92	53.17	57.03	52.9	56.79	30.12
TRINITY_DN10041_c2_g1	27.5	336.74	113.34	94.18	66.02	94.18	49.88	51.24	42.9	135.44	33.38	53.59	16.57	76.4	40.95	0	39	85.34
TRINITY_DN100420_c0_g2	4.65	13.73	19.37	7.02	2.42	4.58	0	4.89	4.82	4.92	7.18	10.71	5.11	14.37	31.49	2.39	13.1	16.59
TRINITY_DN100422_c0_g1	8.62	54.82	6.44	37.07	37.82	2.08	36.61	33.25	2.21	34.39	57.85	0	44.62	4.44	2.27	105.79	4.4	2.17
TRINITY_DN100422_c1_g1	4.35	20.39	17.7	11.32	22.69	1.96	13.41	12.74	17.37	10.31	15.08	14.95	11.55	18.1	6.92	15.75	2.09	12.23
TRINITY_DN100424_c0_g1	5.54	6.28	8.1	10.07	9.27	10.35	4.81	14.44	8.42	7.3	11.43	6.99	8.47	8.7	12.03	8.89	13.96	11.6
TRINITY_DN100437_c1_g1	71.69	132.82	167.22	98.93	145.06	141.45	65.39	29.1	112.95	45.83	81.8	147.57	75.07	131.77	109.91	103.54	198.21	152.25
TRINITY_DN10043_c0_g1	0	0.67	1.07	13.57	0	1.26	2.13	1.09	1.36	0	0	3.35	3.96	2.1	3.63	27.04	0	0.71
TRINITY_DN10043_c1_g1	0	0	0	1.22	0	0	0	0	0	0	1.3	0	0	0	0	0	0	0
TRINITY_DN10046_c0_g2	317.12	533.02	260.14	305.43	380.25	262.68	283.03	225.1	163.85	162	131.96	81.33	207.43	122.49	163.42	197.24	180.36	155.46
TRINITY_DN10046_c1_g1	72.23	79.98	50.7	55.72	47.25	50.7	56.48	79.88	76.63	50.98	56.67	55.75	70.63	85.94	71.38	72.19	85.47	57.94
TRINITY_DN10046_c4_g2	26.35	26.4	50.48	34.56	22.92	33.64	21.94	47.09	16.29	46.32	43.05	8.05	37.26	40.77	27.63	29.54	65.05	18.69
TRINITY_DN100475_c0_g1	4.01	2	6.2	3.03	2.9	1.99	0	1.06	1.07	7.56	4.36	4.34	3.51	7.67	6.78	1.04	6.4	2.13
TRINITY_DN10048_c0_g1	3.11	9.36	6.25	6.97	3.17	3.05	0	6.53	3.18	9.57	9.4	3.63	6.66	0	0	6.26	6.35	3.12
TRINITY_DN1004_c0_g3	133.12	110.08	130.02	115.57	101.85	126.05	98.86	121.22	150.27	110.32	108.3	109.76	94.06	124.01	154.93	78.65	133.69	137.54
TRINITY_DN100507_c0_g1	0	0	1.91	0	0	0.61	0	0	0	0.67	0	0	0.73	0.68	0	0	1.98	0.66
TRINITY_DN100511_c0_g1	1294.88	2170.73	3248.85	1484.42	2338.19	1726	884.05	2046.06	3268.21	1933.43	1546.99	2481.67	776.49	1511.33	2736.3	462.57	1610.08	2255.27
TRINITY_DN100511_c1_g2	14.62	18.82	14.99	22.19	21.04	26.47	23.97	16.16	40.48	28.61	18.01	32.32	36.96	25.29	15.27	20.95	21.26	14.56
TRINITY_DN10051_c0_g1	0	7.49	7.55	0	0	4.9	7.8	5.24	2.58	0	0	2.55	2.73	2.58	2.63	0	12.86	7.6
TRINITY_DN100527_c0_g1	9.26	20.39	2.31	10.99	18.99	8.95	4.85	18.17	37.22	5.81	15.15	10.9	19.59	2.91	4.29	46.29	19.3	5.91
TRINITY_DN100527_c1_g1	1.85	1.86	0.95	3.93	0	2.76	1.16	9.73	3.96	1.99	9.06	1	2.16	0	3.13	0.96	2.95	0
TRINITY_DN100527_c1_g3	3.56	5.32	3.68	10.57	1.03	1.77	2.86	3.75	0.95	1.92	6.8	0.97	2.17	1.95	0	5.28	0.95	0
TRINITY_DN10052_c0_g1	23.21	15.85	17.13	21.94	12.78	12.24	13.58	11.65	34.96	22.97	12.01	19.16	18.51	16.11	31.88	23.21	17.28	23.35
TRINITY_DN10053_c0_g1	0	0	1.27	0	0	0	0	0	0	0	0	1.32	0	1.34	0	0	0	0
TRINITY_DN100548_c1_g1	15.54	7.61	5.23	9.66	5.13	14.24	15.86	10.49	9.12	25.24	8.61	7.88	18.48	12.83	7.14	15.3	17.57	4.48
TRINITY_DN10055_c0_g1	49.41	46.35	26.08	48.42	41.67	35.36	63.44	29.06	47.06	48.66	16.25	17.15	26.54	21.11	21.05	23.53	31.43	23.96
TRINITY_DN100568_c0_g1	4.82	14.44	21.56	14.46	12.37	15.86	15.27	6.76	23.69	3.7	8.28	18.64	5.46	5.11	29.87	0	16.52	20.45
TRINITY_DN100569_c0_g1	12.21	24.5	42.36	12.34	20.69	15.59	50.59	22.44	28.09	28.21	27.72	19.9	36.01	33.52	44.03	18.44	48.57	52.13
TRINITY_DN10056_c0_g1	18.91	24.57	24.89	24.81	35.83	6.29	17.08	0	38.35	10.82	29.7	0	40.67	18.6	7.82	25.97	44.07	0
TRINITY_DN10057_c0_g1	22.99	14.91	37.68	20.21	14.4	34.03	21.18	13.48	42.77	26.04	8.07	38.69	16.37	31.79	41.42	17.28	22.93	31.71
TRINITY_DN100584_c0_g1	1.1	1.1	1.13	4.44	1.06	1.09	2.35	1.16	3.53	0	0	2.38	0	1.2	0	0	0	0
TRINITY_DN100589_c0_g1	22.41	14.27	20.67	26.7	17.68	26.09	23.52	24.13	46.78	27.72	4.24	10.58	34.01	18.59	37.2	29.01	44.49	25.14
TRINITY_DN1005_c0_g1	49.77	55.74	53.29	51.16	41.71	53.54	64.61	49.77	59.23	61.73	46.49	51.66	58.74	58.1	68.3	54.14	67.22	57.08
TRINITY_DN10060_c0_g1	40.86	50.49	31.61	23.77	25.1	45.57	37.85	31.21	48.28	43.17	37.29	41.54	62.22	36.35	49.2	61.72	60.77	33.64
TRINITY_DN100614_c0_g1	18.47	32.75	48.07	29.62	45.34	0	7.97	57.97	0	20.29	22.26	25.65	3.88	11.15	14.9	20.91	3.88	28.67
TRINITY_DN10061_c0_g1	133.21	332.99	69.33	95.1	160.95	206.1	43.39	237.89	113.9	104.46	388.04	95.92	117.48	150.7	214.17	414.13	124.06	84.6
TRINITY_DN10061_c0_g2	28.29	244.74	9.94	18.71	88.28	29.09	5.28	87.05	11.96	40.15	96.91	22.43	3.1	8.32	30.56	129.67	30.61	11.32
TRINITY_DN10062_c0_g1	178.45	187.78	262.87	192.73	199.32	188.3	204.83	255.81	287.62	245.89	205.78	222.2	156.84	244.42	358.65	151.41	233.33	218.79
TRINITY_DN100651_c0_g1	1.24	2.48	1.3	1.25	1.2	1.23	7.86	7.84	6.59	6.63	2.67	2.66	7.16	4.03	2.76	0	1.31	10.44
TRINITY_DN10065_c0_g2	1.29	1.73	0	1.3	4.94	2.99	9.18	1.36	0	9.61	0	1.17	5.7	0	1.37	2.71	1.31	0
TRINITY_DN10066_c0_g1	28.93	46.67	30.25	4.36	1.06	33.6	42.14	42.64	14.51	4.79	20.98	8.52	19.45	35.8	4.51	28.04	9.56	36.76
TRINITY_DN10068_c0_g1	8.66	0	0.77	2.26	0	1.71	5.63	5.76	3.61	9.85	1.64	5.66	6.57	6.48	6.34	2.72	0.8	4.37
TRINITY_DN1006_c0_g1	41.3	51.61	28.15	62.65	41.23	22.23	46.67	38.74	29.39	34.77	35.62	24.97	26.81	24.91	32.91	59.32	32.83	30.29
TRINITY_DN1006_c0_g2	69.38	57.02	55.7	67.85	66.2	64.97	87.96	76.18	122.52	65.41	44.48	77.83	74.77	64.56	101.41	71.41	60.91	41.15
TRINITY_DN1006_c1_g1	36.36	46.28	31.4	48.52	26.21	45.08	59.09	32.72	42.01	56.5	32.24	40.36	57.49	63.66	47.52	78.19	55.41	33.59
TRINITY_DN1006_c2_g1	1.6	0	0	0.46	0	0.46	0.75	0.97	0	0.51	0	0	1.11	0.52	0.27	1.68	0.99	0
TRINITY_DN10071_c0_g1	0.48	0.48	6.41	0	0.57	1.94	0	0.51	0	2.08	0.54	1.07	1.4	1.64	2.7	3.14	1.54	1.26
TRINITY_DN10071_c2_g1	47	47.22	97.7	47.78	44.19	40.87	47.75	41.77	54.04	21.93	52.31	47.87	24.04	37.14	64.62	28.08	37.65	41.33
TRINITY_DN10072_c0_g1	47.84	63.7	72.89	39.33	49.07	29.52	28.66	55.52	51.85	60.95	39.72	48.5	47.71	67.48	113.31	75.66	51.7	63.14
TRINITY_DN10072_c0_g3	5.34	13.38	2.69	2.69	0	0	5.56	8.42	0	0	5.45	8.15	0	5.5	5.59	2.7	6.46	0
TRINITY_DN10073_c0_g1	46.7	53.25	48.16	54.82	40.61	60.27	91.53	27.4	31.52	40.82	53.74	61.91	40.53	61.31	40.93	79.58	78.04	45.61
TRINITY_DN10073_c0_g2	32.33	35.67	43.55	29.41	28.18	38.86	71.93	40.71	64.41	37.54	6.49	38.82	43.96	47.44	59.71	35.75	75.93	43.7
TRINITY_DN100741_c0_g1	140.14	298.17	211.04	135.79	226.19	226.94	53.27	110.42	321.78	115.5	176.22	152.91	193.62	217.56	149.86	160.14	244.51	201.72
TRINITY_DN10075_c0_g1	65.58	103.82	143.34	104.88	78.9	171.51	60.82	64.3	149.05	65.85	129.54	132.65	107.16	120.1	97.4	119.47	73.79	84.04
TRINITY_DN10075_c1_g1	56.08	63.28	84.68	48.07	43.39	72.32	24.59	60.48	83.51	68.85	52.5	77.16	55.5	77.18	96.56	44.81	86.11	68.82
TRINITY_DN10076_c0_g1	53.7	49.1	25.2	45.32	41.94	42.56	84.43	36.42	38.62	43.26	60.49	52.15	71	46.14	44.39	55.91	71.75	36.67
TRINITY_DN10077_c0_g1	37.28	27.75	33.1	43.85	38.87	27.11	30.98	58.42	50.6	32.4	32.29	35.79	33.84	31.2	36.98	51.07	36.48	35.86
TRINITY_DN100783_c0_g2	21.81	7.5	0	7.88	8.64	7.56	0	5.34	9.21	4.62	22.92	13.56	19.52	13.96	16.72	15.51	18.59	9.37
TRINITY_DN10078_c0_g1	12.37	10.16	8.94	7.7	8.69	13.12	11.08	11.49	12.93	12.69	6.71	11.54	8.8	9.48	11.48	10.1	14.36	7.37
TRINITY_DN10078_c0_g2	8.36	15.1	9.81	7.06	22.57	9.5	5.38	6.29	13.97	1.28	21.85	5.45	9.66	17.54	13.59	15.05	22.87	21.53
TRINITY_DN10079_c0_g1	192.6	176.75	58.54	260.35	135.08	157.95	441.21	159.55	71.04	300.67	146.08	63.63	259.79	87.03	205.99	521.55	362.3	141.64
TRINITY_DN1007_c0_g1	29.13	43.94	23.39	23.25	21.59	23.63	39.62	20.11	29.3	26.35	28.44	20.99	17.5	25.67	21.91	21.05	25.42	21.1
TRINITY_DN10080_c0_g1	25.59	15.35	7.87	16.92	6.75	7.55	22.12	6.45	7.16	18.76	18.26	8.36	44	20.83	10.59	29.74	14.39	4.39
TRINITY_DN10080_c0_g2	10.54	6.46	10.51	19.46	4.57	10.64	15.21	6.17	12.16	17.13	17.47	8.13	15.34	11.8	21.86	19.19	12.42	13.18
TRINITY_DN10080_c0_g3	404.23	533.94	434.49	589.7	342.06	444.27	429.64	450.56	387.2	346.82	438.06	331.3	322.92	531.48	593.42	717.46	459.64	505.62
TRINITY_DN10081_c0_g1	3.08	7.04	5.04	5.16	2.54	12.51	16.58	28.5	25.71	21.27	7.08	14.11	43.25	25.31	17.42	23.99	10.24	30.9
TRINITY_DN100827_c0_g1	4.89	4.56	18.49	7.6	14.65	9.62	8.09	17.95	19.84	4.57	10.4	10.29	24.18	16.02	40.18	9.91	10.1	6.93
TRINITY_DN10082_c0_g2	3.98	1.14	6.69	2.29	4.39	2.29	0	7.2	12.14	1.22	4.92	12.51	1.32	12.37	21.66	3.52	3.64	18.35
TRINITY_DN100833_c0_g1	116.89	136.46	79.59	84.84	56.66	93.11	35.79	26.57	99.04	92.26	82.61	23.76	65.49	32.85	32.9	113.96	104.28	118.61
TRINITY_DN10084_c0_g2	37.96	49.81	42.97	38.13	44.72	46.78	52.93	51.07	31.57	48.36	46.98	50.14	46.92	50.52	63.86	49.63	58.7	51.42
TRINITY_DN10085_c0_g1	306.06	79.53	3.19	156.4	112.88	154.23	287.28	209.92	35.11	326.23	142.5	24.45	320.66	13.39	119.36	345.5	0	29.75
TRINITY_DN10085_c1_g1	916.83	259.94	32.68	475.04	342.35	172.66	1047.18	607.6	61.12	644.08	305.85	95.87	1136.67	25.55	180.2	748.35	62.05	132.53
TRINITY_DN100868_c0_g1	6.89	6.89	7.02	3.47	13.27	1.7	5.45	1.81	3.62	1.82	10.88	1.81	1.94	9.14	1.87	15.77	14.42	10.71
TRINITY_DN10087_c0_g1	17.69	25.66	27.5	19.91	22.84	25.3	31.98	16.66	25.13	32.25	25.76	22.03	26.44	24.83	32.29	32.33	37.83	27.24
TRINITY_DN10088_c0_g1	4590.17	5074.04	7955.72	3460.13	4745.11	5587.53	1084.4	3835.3	7271.96	3561.37	4870.81	7833.22	3531.04	7171.25	9605.22	2225.74	5722.52	6287.61
TRINITY_DN10088_c0_g2	75.06	53.97	33.48	57.22	89.04	74.86	28.15	43.1	51.98	32.93	99.01	67.41	71.89	41.33	37.13	71.9	33.67	25.9
TRINITY_DN10088_c0_g3	13.81	18.56	16.92	17.42	16.12	10.63	23.06	15.42	18.23	23.68	21.17	13.04	12.55	13.45	18.85	13.07	16.37	16.94
TRINITY_DN10088_c1_g1	8.66	8.63	12.22	6.99	5.36	7.64	8.07	4.9	10.37	8.33	1.17	10.72	16.32	18.8	16.96	5.57	27.5	22.83
TRINITY_DN10089_c0_g1	35.66	20.34	47.79	30.47	25.24	24.38	17.74	72.97	48.16	21.96	30.09	42.06	45.62	63.71	87.93	15.6	52.99	54.71
TRINITY_DN1008_c0_g1	293.03	319.09	319.29	258.47	301.18	319.44	353.99	326.97	539.77	421.11	320.85	376.42	341.35	384.99	437.59	241.52	401	367.97
TRINITY_DN10090_c0_g1	4.41	2.91	3.94	4.86	4.7	2.75	0	2.86	3.51	2.01	1.35	4.82	7.94	4.09	2.5	1.84	4.7	1.17
TRINITY_DN100916_c0_g1	34.03	30.74	38.82	40.14	31.22	22.86	31.41	14.34	33.09	22.12	35.73	26.64	51.66	42.02	33.4	56.26	38.3	27.74
TRINITY_DN100916_c1_g1	22.18	8.75	19.36	14.56	13.5	54.41	7.31	15.78	11.15	16.34	20.61	8.54	14.19	14.99	49.94	8.6	25.73	46.65
TRINITY_DN10092_c0_g1	9.92	9.92	6.04	0	0	3.91	2.08	8.35	6.22	2.08	0	6.19	8.85	2.09	0	6.06	14.45	6.13
TRINITY_DN100932_c0_g1	30.22	43.34	32.84	28.87	33.9	25.86	48.38	21.03	43.53	40.99	27.27	37.11	36.48	40.41	29.88	41.99	41.27	31.92
TRINITY_DN100932_c0_g2	12.62	9.89	23.85	19.92	3.18	10.24	10.45	11.85	31.75	8.97	8.72	20.85	24.29	19.71	20.01	20.23	17.99	15.42
TRINITY_DN100933_c0_g1	9.91	3.72	5.09	7.49	8.35	3.68	10.54	5.22	1.32	2.65	9.71	2.65	4.29	4.02	5.52	8.93	11.79	2.61
TRINITY_DN10094_c0_g1	15.11	22.75	21.7	17.02	14.81	8.13	13.63	23.6	16.26	16.29	18.49	17.54	10.26	23.25	18.36	12.9	29.48	17.12
TRINITY_DN100962_c0_g1	57.53	37.64	57.27	114.27	49.83	52.84	101.62	58.71	50.28	62.37	79.42	43.33	74.91	46.4	94.63	148.66	86.88	57.49
TRINITY_DN10096_c0_g2	0	0	1.98	3.92	0	10.07	0	0	9.89	0	4.07	0	9.66	0	0	10.09	0	9.61
TRINITY_DN10096_c1_g1	5.8	5.3	6.02	2.92	6.5	6.26	5.21	5.09	5.74	8.44	4.31	7.47	4.05	5.38	7.24	8.55	4.15	6.76
TRINITY_DN100974_c0_g1	34.25	23.76	55.8	23.93	20.37	28.47	79.53	49.86	32.59	24.52	37.67	18.78	45.86	35.44	63.56	45.25	37.95	42.72
TRINITY_DN100976_c0_g1	12.47	18.12	19.69	2.28	22.75	38.61	5.89	9.56	20.54	4.86	6.12	8.54	1.31	7.26	22.86	3.51	18.74	26.32
TRINITY_DN100981_c0_g1	27.7	24.82	21.8	33.75	31.69	10.1	29.35	18.42	33.92	27.87	21.73	29.41	19.97	21.88	38.56	29.91	45.54	22.85
TRINITY_DN10098_c0_g2	8.51	4.25	0	1.43	2.73	5.61	18.04	7.47	6	4.52	3.02	1.51	17.84	4.57	1.57	10.19	7.47	2.97
TRINITY_DN100993_c0_g1	37.25	83.68	43.84	54.79	58.28	13.26	69.67	67.46	18.14	23.76	63.61	24.36	58.48	22.6	86.98	28.67	41.52	26.86
TRINITY_DN100993_c0_g2	30.17	11.42	8.22	6.91	8.81	10.21	10.96	7.22	8.52	4.9	13.79	6.15	15.97	23.67	9.72	11.87	9.69	6.04
TRINITY_DN10099_c0_g2	79.42	88.34	199.32	53.28	108.38	88.05	58.06	61.49	247.57	61.58	95.43	173.6	183.13	144.63	128.32	136.5	134.62	191.61
TRINITY_DN1009_c0_g1	81.92	147.83	137.77	118.51	165.9	176.68	110.75	93.08	91.07	155.78	75.62	103.1	74.2	120.05	182.07	150.87	187.19	139.34
TRINITY_DN1009_c0_g2	188.31	152.52	151.83	177.68	123.38	159.46	185.61	147.39	172.02	186.67	98.87	141.84	200.94	181.58	226.8	148.72	213.97	113.34
TRINITY_DN100_c0_g1	3.45	2.09	7.76	2.61	4.16	5.48	5.55	3.96	6.2	6.31	4.71	0.94	8.25	9.81	7.26	1.79	14.81	3.67
TRINITY_DN101003_c0_g1	49.84	70.5	56.99	67.49	48.82	61.7	106.79	62	75.62	89.86	49.35	60.95	73.23	69.44	84.98	103.26	61.72	86.6
TRINITY_DN101042_c0_g1	30.57	21.28	30.56	6.22	13.96	34.83	3.83	23.52	20.2	3.86	9.06	27.28	15.82	23	25.81	9.25	0.95	1.6
TRINITY_DN101044_c0_g1	5.82	0	2.93	2.94	0	0	3.02	7.34	0	3.57	5.9	0	9.41	8.95	0	0	8.94	0
TRINITY_DN10105_c0_g1	0	0	1.19	4.64	2.66	0.92	1.97	0	0.99	1.99	1	0	1.17	0	0	1.91	0	0.98
TRINITY_DN10105_c0_g2	28.76	27.65	3.09	11.41	1.46	1.5	16.01	0	11.18	4.82	6.44	8.01	1.72	3.24	4.99	33.46	7.95	24.84
TRINITY_DN101066_c0_g1	0	0	0	0	0	3.5	0	1.86	14.88	0	0	14.86	0	0	1.92	0	1.85	9.17
TRINITY_DN101068_c0_g1	2.81	0	0	0	0	0.93	7.02	0	0	0	0	0	5.48	0	0	4.85	1	1.99
TRINITY_DN10106_c0_g1	71.78	101.66	72.81	76.04	124.17	102.15	61.4	52.51	61.44	57.22	94.98	59.3	109.17	75.19	100.27	136.15	159.81	107.26
TRINITY_DN101070_c0_g1	132.09	106.53	125.66	133.02	89.86	138.32	163.82	104.66	128.89	149.04	84.74	90.97	137.16	129.87	149.95	107.33	161.55	117.39
TRINITY_DN101096_c0_g1	37.5	5.59	25.64	20.99	5.73	6.13	29.86	25.38	8.49	19.88	5.6	19.45	29.82	29.57	19.81	36.2	22.61	24.46
TRINITY_DN10109_c0_g1	1.16	0	7.15	1.17	1.12	0	0	0	8.64	0	1.25	0	0	1.26	3.89	4.78	4.91	2.45
TRINITY_DN10109_c0_g2	3.51	0	6.15	0	0	6.93	0	14.22	1.84	12.33	11.83	1.84	6.18	7.44	11.81	20	7.34	5.45
TRINITY_DN1010_c1_g1	93.94	86.97	63.78	48.23	89.27	62.19	86.87	147.64	100.46	87.99	77.15	115.34	59.99	89.68	104.52	38.14	65.64	69.67
TRINITY_DN1010_c2_g1	312.48	324.43	225.74	357.66	261.07	301.13	303.6	377.99	276.21	366.49	294.77	152.34	387.1	272.78	239.09	406.05	370.48	209.26
TRINITY_DN1010_c2_g2	645.23	491.28	178.57	1190.05	701.21	746.74	2743.31	1203.62	797.65	1297.94	1223.92	698.58	1045.81	530.21	785.28	702.78	377.48	185.75
TRINITY_DN1010_c3_g1	5387.23	7834.32	4807.48	6003.45	4741.26	4583.03	5322.15	4678.38	6055.53	7101.05	5642.58	4303.12	4329.8	4588.81	8098.67	4502.95	5564.8	4897.61
TRINITY_DN1010_c4_g1	75.08	88.9	75.94	31.66	35.46	59.65	56.4	81.04	39.77	134.91	116.24	48.05	43.66	81.13	115.16	44.58	99.36	69.31
TRINITY_DN101108_c0_g1	10.41	14.65	9.69	12.41	14.13	11.31	15.25	15.91	27.89	18.54	15.93	13.93	16.41	14.32	10.87	12.41	14.86	14.56
TRINITY_DN101108_c0_g3	25.56	8.54	20.01	8.6	13.73	16.72	11.8	14.86	17.5	11.7	5.77	14.37	9.2	26.23	5.91	2.86	14.53	11.61
TRINITY_DN10111_c0_g1	165.53	131.55	52.36	159.49	112.53	37.42	152.15	102.51	7.7	151.52	134.86	17.33	123.4	27.32	113.22	119.31	55.66	24.68
TRINITY_DN101125_c0_g1	4.11	5.48	4.21	2.76	1.32	5.43	1.45	8.66	0	2.92	0	0	1.57	4.42	4.55	0	2.89	0
TRINITY_DN10112_c0_g1	8.55	5.22	6.92	7.78	6.41	8.06	6.92	8.83	5.65	7.27	4.23	9.46	24.04	6.89	6.04	12.69	11.76	2.56
TRINITY_DN101166_c0_g1	5.09	6.52	3.05	8.61	7.33	8.03	9.22	3.18	2.72	7.69	5.02	7.77	6.01	7.84	5.22	9.33	9.77	4.87
TRINITY_DN10116_c0_g3	433	569.12	477.6	445.06	449.7	653.21	558.23	559.6	524.35	591.89	629.12	467.94	473.16	637.8	770.64	455.22	861.33	657.47
TRINITY_DN101184_c0_g1	0	0	12.73	0	3.07	3.11	3.29	0	0	0	6.38	3.18	3.39	0	3.26	0	13.46	0
TRINITY_DN10119_c0_g1	104.41	85.66	64.76	84.37	70.76	95.49	88.62	52.96	136.08	113.71	69.18	93.68	126.46	110.15	98.73	88.63	93.21	82.88
TRINITY_DN1011_c0_g1	48.16	29.78	22.21	27.14	21.13	26.2	27.24	54.5	75.57	23.63	20.87	24.7	19.73	34	52	16.29	26.27	32.78
TRINITY_DN1011_c2_g1	0.53	2.13	9.41	0.54	5.13	5.85	2.87	3.37	5.18	2.91	4.72	7.05	1.91	7.7	10.43	3.33	2.86	6.3
TRINITY_DN1011_c3_g1	34.88	29.32	21.11	29.46	27.1	23.95	31.09	25.87	29.51	19.3	23.44	26.69	28.76	23.53	20.31	23.87	17.01	21.37
TRINITY_DN101201_c1_g1	0	0	2.46	4.29	0	0	5.09	0	2.52	0	0	0	0	0	0	2.47	2.52	0
TRINITY_DN101210_c0_g2	0	0	3.22	0	0	0	0	1.61	0	3.25	0	1.62	3.48	2.5	3.36	0.78	0	0
TRINITY_DN101210_c2_g1	8.94	6.71	0	4.5	0	4.4	2.34	2.35	6.97	0	4.58	2.31	7.4	2.33	0	4.53	9.26	2.29
TRINITY_DN101218_c0_g1	99.66	87.34	133.11	97.21	86.83	102.63	91.62	73.59	76.77	86	66.27	82.74	100.9	108.17	129.37	72.93	100.84	100.07
TRINITY_DN10121_c0_g1	23.48	41.9	30	30.95	23.62	21.39	50.53	31.07	30.16	34.84	44.2	22.05	24.39	40.85	47.66	33.62	34.8	24.88
TRINITY_DN10121_c0_g3	20.16	10.06	6.22	15.03	5.71	6.68	14.86	15.13	7.27	12.27	9.87	8.51	6.36	10.52	8.17	19.26	14.64	8.36
TRINITY_DN10121_c1_g1	152.53	140.81	165.53	174.93	60.99	100.96	69.78	192.53	209.27	177.32	109.42	100	86.02	132.85	221.02	94.09	225.24	141.35
TRINITY_DN10122_c0_g1	15.85	44.82	63.29	19.32	39.75	26.56	2.68	49.19	63.08	3.61	36.49	22.88	3.93	66.83	33.84	6.78	51.29	41.3
TRINITY_DN10122_c0_g2	0.91	0	9.66	2.25	0	8.38	4.24	0.96	3.29	1.17	0	4.19	1.06	17.37	22.07	0	12.7	0
TRINITY_DN101241_c0_g1	3.31	3.3	4.54	1.11	0	3.54	4.81	8.12	8.23	0	0	10.69	1.28	4.8	8.65	2.27	11.74	6.99
TRINITY_DN10124_c0_g1	19.93	33.07	21.08	20.11	12.72	17.1	17.7	10.11	15.2	15.67	6.69	9.54	20.39	16.61	16.93	15.72	21.27	20.23
TRINITY_DN101253_c0_g1	121.08	70.06	35.3	77.7	47.13	24.71	30.4	41.56	18.15	18.27	18.14	14.08	8.62	20.32	27.06	121.62	52.32	23.93
TRINITY_DN10126_c0_g1	104.01	128.55	86.56	86.19	76.49	85.03	109.4	120.49	97.22	111.09	60.1	46.75	56.84	61.3	75.18	58.83	92.11	68.15
TRINITY_DN10126_c0_g2	0	1.98	0	1.99	1.91	0	6.23	0	8.27	2.07	6.19	2.06	0	2.08	0	2.01	2.06	2.04
TRINITY_DN10126_c0_g3	0	5.52	0	2.78	2.66	5.41	14.31	2.89	2.83	14.2	2.8	2.79	2.98	5.66	0	5.56	2.83	2.78
TRINITY_DN10127_c1_g1	0.98	0	0	0.99	0	0	3.18	0	0	0.72	0.73	0	1.58	0	0	1.71	0	0
TRINITY_DN10127_c2_g1	304.45	391.28	261.58	284.08	256.91	247.63	361.99	312.68	319.03	355.65	220.77	232.25	293.29	306.66	368.14	301.24	331.9	250.61
TRINITY_DN101284_c0_g1	96.22	168.16	81.43	113.94	143.72	50.78	117.09	134.76	99.64	110.13	54.28	81.88	97.79	82.18	63.26	223.46	74.65	64.55
TRINITY_DN101284_c0_g2	132.02	76.71	72.33	79.99	32.7	219.87	166.69	84.42	157.2	74.45	96.43	39.37	120.1	41.87	88.21	158.36	97.95	96.57
TRINITY_DN10128_c1_g1	7.45	4.46	3.88	8.27	3.95	5.59	9.68	5.11	8.49	7.36	5.41	3.31	5.39	5.01	6.92	3.5	5.22	8.06
TRINITY_DN101298_c0_g1	11.81	12.85	18.89	16.2	6.53	21.65	5.34	7.7	23.81	7.12	16.32	9.23	0	23.31	41.35	12.07	30.54	29.98
TRINITY_DN101298_c0_g2	10.57	32.79	61.34	14.57	15.29	36.35	24.76	18.52	26.11	10.94	15.72	34.45	25.87	35.44	45.79	29.38	50.87	61.27
TRINITY_DN10129_c0_g1	45.17	42.41	32.19	43.15	30.59	36.48	43.82	32.23	35.67	39.75	28.53	31.02	45.01	29.01	42.62	31.8	43.08	31.04
TRINITY_DN1012_c0_g1	36.16	37.95	70.41	30.21	30.69	35.06	11.05	28.14	68.33	33.38	23.88	54.7	29.84	50.38	58.04	14.23	47.91	52.85
TRINITY_DN10130_c0_g1	22.95	20.44	10.29	16.99	4.93	10.02	10.63	42.91	13.16	18.49	23.49	5.21	2.78	7.91	13.42	18.05	7.88	20.71
TRINITY_DN101321_c0_g1	44.52	120.2	189.89	47.62	88.7	73.58	0	63.04	258.73	11.63	130.02	123.45	46.79	57.8	155.64	34.13	83.13	40.1
TRINITY_DN101326_c0_g1	15.6	7.09	2.94	0	1.37	5.61	10.7	2.94	6	6.03	1.51	15.08	12.98	3.05	1.57	8.08	4.48	7.42
TRINITY_DN101326_c0_g2	76.55	99.66	63.75	62.8	71.39	92.06	69.85	72.18	100.23	72.69	89.8	68.54	65.52	90.55	82.15	49.59	108.42	71.72
TRINITY_DN101326_c0_g3	1.67	1.67	6.8	3.36	0	0	0	8.78	0	0	3.52	0	0	1.77	5.46	5.11	0	1.73
TRINITY_DN10133_c0_g1	16.25	3.54	4.02	12.68	1.28	4.15	27.51	2.34	4.51	18.71	5.73	10.64	2.88	5.01	9.57	12.13	9.67	4.51
TRINITY_DN10133_c1_g1	143.31	118.25	103.93	108.1	163.36	150.72	73.14	108.98	55.41	132.16	144.97	56.21	59.1	111.77	91.44	150	90.45	69.04
TRINITY_DN101353_c2_g1	0	0	3.02	0	2.91	2.95	3.12	3.16	24.63	0	6.1	6.51	0	15.37	3.11	0	0	12.1
TRINITY_DN10135_c0_g1	0	0	0	0.61	1.07	0	0.6	0	0.6	0.61	0	0	0.66	1.25	0.64	0	0.6	0
TRINITY_DN10135_c0_g2	1.17	1.17	0	0	0	1.16	1.25	0	0	0	0	0	0	0	0	0	0	0
TRINITY_DN101389_c0_g1	8.17	2.73	0	13.75	2.63	4.29	8.5	7.12	5.07	8.44	0	2.77	20.68	2.8	19.94	2.75	2.8	5.51
TRINITY_DN10138_c0_g2	90.57	88.2	94.22	86.69	80.08	92.14	98.32	74.12	107.88	102.21	69.37	81.68	54.54	89.24	142.28	65.48	92.17	110.83
TRINITY_DN10138_c0_g3	0	0	7.79	10.57	2.13	18.81	9.21	14.81	5.16	15.54	0	0	5.25	20.37	15.1	5.7	2.34	10.08
TRINITY_DN1013_c0_g1	86.5	83.51	59.95	98.15	58.82	73.35	116.9	77.56	118.49	89.38	80.58	57.58	105.39	99.82	78.34	79.18	95.44	58.59
TRINITY_DN10140_c0_g1	79.07	85.88	63.25	67.78	66.45	73.57	106.08	70.99	70.9	63.67	84.89	66.2	112.74	86.28	97.17	80.72	110.5	91.7
TRINITY_DN101411_c0_g3	11.86	12.28	5.98	3.98	7.63	11.67	24.18	12.5	9.14	15.25	3.01	14.98	3.2	3.32	15.97	6.84	21.11	18.65
TRINITY_DN101413_c0_g1	116.03	205.24	97.84	109.29	139.07	112.54	187.13	44.45	110.69	116.49	145.52	85.12	190.33	137.43	120.57	149.63	151.14	109.25
TRINITY_DN101413_c1_g1	1.03	1.03	6.35	1.04	3.96	2.04	0	0	2.2	2.21	5.57	1.11	0	2.24	1.16	2.12	6.55	0
TRINITY_DN101430_c0_g2	24.72	147.72	24.43	30.95	28.47	24.39	210.51	130.6	18.77	92.15	21.39	81.2	90.52	21.39	39.36	47.67	63.87	79.8
TRINITY_DN101431_c0_g1	2.35	3.76	8.81	4.27	4.53	5.17	3.56	4.97	9.12	4.12	5.23	6.25	5.08	7.84	9.95	3.44	12.51	13.19
TRINITY_DN101431_c0_g2	10.13	4.06	6.18	12.25	11.72	5.99	0	12.79	8.67	0	6.33	8.42	4.51	6.56	5.87	2.06	13.5	10.42
TRINITY_DN10143_c0_g2	0	0.26	0.27	1.04	0.75	0	0	0	0.28	0.28	0	0	0.31	0	0	0	0	0.56
TRINITY_DN10144_c0_g4	28.97	30.94	29.69	24.11	22.68	26.95	19.28	27.33	24.03	12.19	26.87	27.15	26.84	29.31	48.93	39.88	30.04	21.5
TRINITY_DN101457_c0_g2	33.42	32.5	27.92	36.27	26.52	29.33	30.33	38.23	22.94	37.47	33.24	26.82	25.3	43.01	43.32	34.51	46.81	36.91
TRINITY_DN101461_c0_g1	6.12	7.86	2.65	7.71	4.91	3.05	24.01	4.55	4.41	11.7	5.09	2.83	20.07	5.11	7.06	15.42	2.74	2.5
TRINITY_DN101461_c0_g3	0	0	3.11	0	0	3.04	0	0	3.17	0	0	3.11	0	0	3.19	0	0	0
TRINITY_DN10147_c0_g1	7.1	4.05	6.27	12.3	2.93	5.6	13.01	2.15	16.23	5.46	1.1	4.39	11.83	7.75	4.57	9.44	5.6	2.15
TRINITY_DN10147_c0_g2	9.91	6.58	4.97	6.57	7.82	10.33	1.72	1.71	6.88	3.43	3.43	13.7	12.88	0	13.4	13.28	8.18	3.38
TRINITY_DN10147_c1_g1	122.39	166.55	199.64	117.78	154.67	134.8	98.3	150.51	226.23	147.47	137.63	192.82	138.75	172.88	245.8	109.51	170.11	195.26
TRINITY_DN10147_c1_g2	0	5.52	0	0	5.32	0	11.45	0	5.66	0	0	5.59	2.98	5.66	0	0	5.65	2.78
TRINITY_DN10147_c1_g4	0	2.68	2.69	2.69	0	0	0	2.81	0	0	0	0	2.9	0	8.39	0	0	8.11
TRINITY_DN10148_c0_g1	14.4	19.62	13.92	10.34	19.48	21.51	18.08	11.26	45.31	27.55	20.96	32.95	27.18	31.19	34.98	21.51	18.92	22.48
TRINITY_DN10149_c0_g1	540	623.85	639.93	512.52	518.21	620.85	582.13	747.88	691.98	644.4	616.3	664.2	530.33	623.61	873.96	431	646.6	642.85
TRINITY_DN1014_c0_g1	52.18	49.43	47.01	58.65	36.36	50.41	78.16	37.88	60.7	53.64	45.7	47.36	66.21	50.69	59.14	58.38	63.68	55.46
TRINITY_DN101502_c0_g1	33.99	21.41	23.86	26.73	22.99	24.58	39.4	31.18	23.5	42.53	22.86	23.58	45.94	31.39	35.71	50.44	40.19	40.68
TRINITY_DN101502_c0_g2	13.56	28.44	17.76	9.46	14.15	27.47	9.69	9.84	28.99	21.26	6.29	12.54	16.7	9.54	26.2	6.76	9.56	25.04
TRINITY_DN101505_c0_g1	17.02	27.88	0.99	1.91	0.61	15.45	67.73	1.66	9.15	14.53	7.54	1.76	23.41	13.18	1.47	22.27	16.91	1.71
TRINITY_DN10150_c0_g2	7.1	12.69	15.23	42.02	3.87	19.25	22.23	18.19	8.28	16.99	17.13	13.11	15.97	12.36	22.4	20.08	18.2	19.18
TRINITY_DN10151_c0_g1	22.72	23.33	31.54	18.61	11.65	16.97	18.91	24.7	20.3	23.42	18.35	23.85	21.33	29.06	20.88	32.11	25.07	19.77
TRINITY_DN10151_c0_g2	19.42	21.47	17.24	6.32	12.48	7.78	12.38	15.97	24.3	19.07	17.04	14.86	12.14	13.32	21.44	16.35	22.86	7.81
TRINITY_DN101526_c1_g2	20.26	12.37	32.22	6.21	26.82	20.12	10.18	19.34	25.51	14.46	28.41	17.08	26.8	34.79	70.04	6.09	15.33	23.79
TRINITY_DN101529_c0_g1	3.22	6.46	3.23	35.8	0	6.31	16.64	6.76	22.98	46.15	16.22	3.22	3.43	0	3.31	16.19	22.97	3.22
TRINITY_DN10152_c0_g2	2.01	0	0	0	0	0	2.12	0	0	0	0	0	4.49	0	4.33	4.1	2.1	0
TRINITY_DN10153_c0_g1	9	16.91	13.17	14.86	11.43	13.74	17.87	5.74	11.09	16.21	9.87	11.16	16.56	21.48	27.11	9.57	16.69	13.53
TRINITY_DN10153_c0_g2	78.77	55.05	47.87	79.22	49.89	58.1	110.8	79.34	61.1	84.14	50.22	36.02	81.61	59.99	65.39	75.39	67.53	57.2
TRINITY_DN10153_c0_g3	6.73	0	2.27	0	2.16	0	4.69	2.36	4.66	2.34	0	2.31	0	0	2.39	6.82	0	0
TRINITY_DN10154_c0_g1	78.86	112.52	147.25	137.04	88.65	79.6	109.37	80.51	118.33	91.91	104.13	104.95	84.46	102.47	110.06	120.31	148.73	112.93
TRINITY_DN10155_c0_g1	28.95	12.07	2.46	60	15.87	33.87	80.22	23.08	64.47	41.67	65.67	29.37	59.63	46.36	36.54	87.53	56.71	59.07
TRINITY_DN10155_c1_g1	13.79	0	0	10.28	6.78	0	0	0	0	0	30.54	0	15.15	0	0	2.31	0	0
TRINITY_DN101567_c0_g1	3.75	8.68	6.28	9.72	11.02	3.72	22.1	6.47	5.31	6.52	4.49	4.29	8.45	0	2.22	2.57	6.75	8.37
TRINITY_DN10156_c0_g1	9.24	8.18	4.67	17.86	0	9.08	9.65	8.53	7.19	0	10.56	4.75	10.17	2.4	7.35	8.13	16.71	2.36
TRINITY_DN101579_c0_g1	2.79	1.39	1.73	0	0.81	0	4.49	4.41	2.69	1.81	4.46	1.82	14.77	1.84	1.54	6.94	1.47	1.46
TRINITY_DN10158_c0_g1	27.26	25.84	17.01	21.22	12.66	17.24	28.4	9.57	32.01	29.74	22.71	18.34	19.49	45.35	23.36	21.28	31.5	33.21
TRINITY_DN10159_c0_g2	6.92	6.91	3.06	2.99	1.9	2.95	7.4	2.08	4.23	7.45	4.29	1.08	5.77	2.16	3.34	6.13	4.2	2.1
TRINITY_DN10159_c0_g4	13.2	12.45	6.07	10.35	9.89	12.42	8.67	10.05	7.1	6.36	7.25	6.42	13.88	8.09	12.55	9.14	12.55	9.4
TRINITY_DN10159_c1_g1	7.4	6.16	1.96	0	2.37	4.89	0	0	10.48	0.73	3.97	0	6.19	1.33	8.5	3.81	11.73	0
TRINITY_DN1015_c0_g1	58.67	71.09	32.73	80.1	83.11	18.89	74.43	74.15	29.67	73.59	67.94	21.92	52.88	27	25.2	89.69	28.67	16.66
TRINITY_DN1015_c0_g2	34.69	49.85	137.39	49.65	18.35	202.58	81.03	57.57	179.57	53.78	46.56	172.87	44.13	83.69	144.3	82.38	202.64	325.92
TRINITY_DN101600_c0_g1	7.23	4.99	5.31	5.92	3.75	1.67	5.7	6.45	5.71	6.37	1.85	3.18	3.45	4.81	8.32	5.21	6.19	6.72
TRINITY_DN101624_c0_g1	15.29	12.61	26.59	18.96	16.99	8.17	23.81	19.82	21.27	21.41	4.07	7.58	13.61	7.65	31.79	13.33	16.19	21.35
TRINITY_DN101630_c0_g1	12.91	23.94	27.6	16.56	24.32	18.92	24.3	14.37	25.23	5.51	27.12	30.66	5.93	10.08	17.82	52.38	28.83	20.9
TRINITY_DN101638_c0_g2	20.67	27.13	37.77	25.09	16.71	18.34	26.21	22.57	34.41	32.4	18.41	30.1	18.34	24.53	37.74	20.47	25.91	23.23
TRINITY_DN10163_c0_g1	32190.1	32253.5	19815.7	32320.4	23782.3	27823.3	50115.8	34805.1	23142.7	34149.4	34279.5	21217.6	46833.6	27199.9	30222.8	47205.6	34808.2	23973.9
TRINITY_DN10163_c15_g1	22.93	17.39	9.83	19.5	29.09	9.04	25.52	23.47	9.74	10.99	20.74	2.45	29.22	18.56	15.84	29.24	19.3	9.2
TRINITY_DN10163_c19_g1	27.55	25.52	14.06	21.94	20.78	18.98	47.85	31.32	16.07	28.14	26.44	10.98	47.07	14.93	21.1	39.49	25.18	16.68
TRINITY_DN10163_c1_g1	726.71	629.19	395.12	549.33	470.62	462.64	1306.24	567.43	500.89	681.02	595.9	450.99	994.88	455.05	624.58	877.79	693.69	518.47
TRINITY_DN10163_c22_g1	41.89	41.97	31.65	23.77	33.81	36	46.97	27.65	24.55	24.41	26.74	7.4	39.88	16.21	23.67	37.03	33.37	31.84
TRINITY_DN10163_c24_g1	14.77	20.94	11.81	13.31	10.73	8.64	21.43	15.32	21.6	11.05	24.37	12.19	16.83	23.31	12.64	27.03	12.45	8.59
TRINITY_DN10163_c25_g1	39.78	50.27	22.29	36.05	34.36	18.56	52.76	13.22	18.12	44.82	35.04	23.87	43.73	21.95	29.45	34.04	32.62	19.35
TRINITY_DN10163_c30_g1	39.68	33.63	33.74	30.84	41.37	15.98	56.97	73.11	27.69	34.48	23.41	12.28	36.04	31.16	22.14	61.47	28.08	32.95
TRINITY_DN10163_c3_g1	33.25	40.31	27.9	33.71	30.47	29.08	69.13	56.77	28.57	33.2	31.93	30.03	57.13	36.47	44.22	47.74	37.96	14.53
TRINITY_DN10164_c0_g1	98.64	91.03	1.97	1.77	45.74	1.31	61.41	0	79.23	41.3	19.04	20.1	101.02	0	54.69	110.94	7.72	0
TRINITY_DN10166_c0_g1	92.61	116.73	90.12	96.17	100.39	82.56	89.43	108.51	129.19	118.61	93.63	101.15	90.56	85.6	122.6	86.8	103.62	95.92
TRINITY_DN101678_c0_g1	2.22	6.59	0.58	0	0	0.55	6.1	0	1.2	0.61	0.61	14.22	6.15	0.62	0	7.73	12.04	0.6
TRINITY_DN10167_c0_g1	34.97	19.1	70.47	36.88	51.67	164.44	63.28	25.79	94.54	18.36	8.9	197.09	62.22	298.03	292.15	74.25	378.99	176.54
TRINITY_DN10167_c2_g1	0	0	5.98	0	2.88	8.76	0	0	3.05	0	0	3	0	0	0	0	0	1.96
TRINITY_DN10168_c0_g1	138.58	122.13	122.04	122.42	119.16	132.06	107.01	119.04	135.99	99.49	45.85	62.24	79.03	113.56	92.8	62.81	143.76	126.67
TRINITY_DN10168_c0_g2	10.02	21.61	1.21	17.52	0	1.17	31.05	26.56	16.34	39	13.39	24.9	1.36	0	4.76	1.21	14.23	1.24
TRINITY_DN101690_c0_g1	47.93	53.28	143.31	45.67	59.69	47.33	35.68	62.43	121.36	48.37	44.16	41.52	30.82	46.71	44.47	31.08	47.08	43.78
TRINITY_DN101690_c4_g1	2.42	0	0	1.22	1.17	2.4	2.58	0	0	5.18	0	1.3	8.4	0	0	4.99	0	2.55
TRINITY_DN10169_c0_g1	112.27	71.19	81.14	103.52	66.2	99.1	109.89	101.38	107.2	109.24	110.83	77.58	131.94	107.29	149.69	103.36	99.05	115.1
TRINITY_DN10169_c0_g2	17.07	22.16	13.17	31.19	13.81	13.8	7.71	10.62	17.89	16.93	29.87	2.97	29.57	10.49	26.51	29.91	8.82	15.22
TRINITY_DN1016_c0_g1	59.66	62.36	36.53	44.69	41.37	57.7	72.21	49.78	85.22	58.25	51.05	41.88	82.84	54	55.39	79.14	66.66	51.86
TRINITY_DN101709_c0_g1	2.42	4.84	0	14.62	4.29	0	2.33	10.16	0	0	9.94	4.95	7.95	0	0	14.68	0	0
TRINITY_DN10170_c0_g1	62.98	79.81	50.02	68.54	57.6	44.7	87.21	77.27	53.12	76.75	50.03	42.61	54.45	45.52	50.78	94.05	64.51	41.55
TRINITY_DN101719_c0_g1	37.91	31.03	14.82	28.68	33.6	35.65	30.33	47.44	17.74	39.75	25.07	17.92	10.42	17.15	16.02	29.3	31.36	37.99
TRINITY_DN10171_c0_g2	12.31	21.64	10.44	18.44	13.39	0	2.33	7.03	0	4.63	13.73	0	8.39	0	17.17	14.95	8.62	1.7
TRINITY_DN101720_c0_g2	3.1	1.55	1.58	0	1.49	0	3.27	0	0	1.61	0	1.64	3.52	3.31	1.7	1.91	1.63	1.75
TRINITY_DN101721_c0_g1	9.13	2.28	4.6	4.58	10.97	4.48	2.38	0	4.72	2.37	0	2.34	5.01	2.37	2.42	2.31	2.35	4.65
TRINITY_DN10172_c0_g1	97.29	136.35	82.08	127.67	98.44	15.07	47.05	150.08	104.01	100.08	106.5	22.32	64.2	60.24	97.67	73.55	36.36	63.55
TRINITY_DN10173_c0_g2	23.93	29.37	32.08	19.34	20.33	24.32	20.56	25.07	38.79	25.5	22.45	23.74	21.47	46.72	46.82	16.59	23.05	36.11
TRINITY_DN101740_c1_g1	9.59	7.18	3.14	9.47	0	9.18	6.46	6.56	3.3	9.61	9.43	12.54	0	8.75	6.43	0	3.19	6.26
TRINITY_DN101742_c0_g1	30.88	18.57	51.26	54	41.47	43.59	6.96	25.11	59.93	41.51	24.18	31.31	12.72	50.49	56.67	16.71	49.8	38.09
TRINITY_DN101754_c0_g1	0	0.86	0.88	0	0	0	0	0	0	1.83	0	0	0	0.93	0	0	0.9	0.9
TRINITY_DN101765_c0_g1	47.45	42.58	44.79	41.57	33.84	57.71	36.21	32.27	60.29	44.84	36.88	38.86	30.19	42.36	46.56	88.21	54.58	47.91
TRINITY_DN101775_c0_g1	24.9	44.53	39.05	28.62	32.12	28.25	26.86	21.41	38.78	28.33	25.22	34.19	21.62	37.74	77.07	34.24	39.96	49.59
TRINITY_DN101780_c0_g1	16.5	20.64	33.79	33.25	13.24	13.62	13.38	18.82	14.57	7.32	19.1	2.93	14.18	7.4	16.86	13.44	18.85	18.73
TRINITY_DN10178_c0_g2	20.77	19.08	23.47	22.1	19.59	25.86	26.4	28.48	30.11	23.92	17.4	22.85	23.32	24.56	27.74	21.51	23.82	24.3
TRINITY_DN101798_c0_g1	2.26	2.03	19.61	0	9.77	6.03	4.25	2.13	4.23	0	4.23	19.22	2.35	4.41	10.89	0	14.75	14.59
TRINITY_DN1017_c0_g2	436.63	79.09	74.78	67.2	16.95	91.24	274.14	152.5	733.4	156.61	17.76	50.21	20.97	25.6	39.57	21.35	71.42	70.44
TRINITY_DN1017_c1_g1	323.37	236.13	187.22	243.24	184.86	282.58	282.72	338.4	173.18	327.49	219.94	40.28	238.88	107.63	141.74	262.13	212.67	176.42
TRINITY_DN101812_c0_g1	8.56	3.42	1.78	8.05	3.3	6.26	14.15	10.83	2.46	4.35	1.26	6.28	10.2	1.9	1.97	4.75	4.29	4.9
TRINITY_DN10181_c0_g1	1.81	5.42	0	0.91	0.87	0.9	0.97	2.87	1.94	0.98	0.99	0	3.19	0.99	0	5.63	0.97	1.93
TRINITY_DN10181_c1_g1	8.44	9.66	15.47	6.2	11.32	9.4	6.98	7.96	28.43	9.7	8.5	14.01	5.5	7.22	13.49	2.8	7.68	11.53
TRINITY_DN101834_c0_g1	20.35	10.33	5.04	21.42	15.66	18.27	19.37	9.12	8.19	7.29	22.11	34.87	42.44	4.1	22.76	14.44	26.97	13.62
TRINITY_DN101836_c0_g1	221.49	78.23	161.02	184.49	139.16	97.04	238.85	191.11	139.22	151.05	91.88	198.48	87.4	119.61	126.8	140.37	174.96	195.13
TRINITY_DN10183_c0_g1	44.43	46.99	67.05	46.58	32.55	33.54	37.43	46.4	60.58	38.52	35.53	34.19	24.37	49.21	47.87	27.77	60.51	49.89
TRINITY_DN10183_c1_g1	2.68	13.39	10.41	6.05	12.27	9.36	3.61	7.78	20.94	10.2	8.87	8.83	2.39	5.19	6.14	5.58	14.36	15.8
TRINITY_DN101847_c0_g1	34.74	10.19	17.65	9.9	10.62	14.62	6.54	12.94	23.66	14.52	40.96	17.27	38.44	15.95	28.45	13.91	18.46	15.51
TRINITY_DN101849_c0_g1	718.3	556.92	0	675.72	297.74	0	305.6	801.39	0	762.64	352.85	0	634.12	0	0	400.81	0	0
TRINITY_DN10184_c0_g3	133.12	136.44	58.74	140.92	105.21	75.05	103.22	146.97	95.68	130.08	66.31	102.46	125.53	84.72	154.07	129.46	102.52	66.1
TRINITY_DN10184_c0_g4	5.07	8.68	7.5	3.65	6.98	5.05	17.15	5.35	1.57	11.01	7.17	1.59	8.95	8.8	6.61	11.29	6.97	4.65
TRINITY_DN10184_c1_g1	14.59	17.95	23.94	20.76	8.73	17.2	7.74	22.62	4.22	29.33	14.89	9.97	29.25	27.31	9.43	30.1	16.32	9.77
TRINITY_DN10184_c3_g1	16.31	25.66	11.78	7.04	22.48	50.41	31.65	22.05	12.08	21.81	26.41	23.95	25.63	41.21	34.61	23.88	40.94	16.64
TRINITY_DN101857_c0_g1	3.36	3.44	4.32	3.47	3.98	4.12	1.48	3.63	1.48	2.99	3.79	3.77	3.26	1.52	1.57	7.15	2.21	2.97
TRINITY_DN101865_c0_g2	2.9	14.54	14.59	0	16.84	5.69	3.01	3.05	17.85	0	0	2.93	3.13	0	6.03	0	0	5.85
TRINITY_DN101873_c0_g2	18.79	6.18	0	23.16	11.98	6.54	13.56	25.94	25.91	16.69	12.92	10.74	13.81	6.52	17.77	8.88	52.16	8.66
TRINITY_DN10187_c0_g1	6.21	3.76	3.66	8.95	5.13	2.49	12.32	5.91	3.24	4.81	2.7	0	5.21	4.42	2.01	19.54	8.97	3.96
TRINITY_DN101884_c0_g1	22.23	20.59	47.11	13.36	15.32	29.38	9.69	14.05	41.04	7.87	12.83	31.6	13.31	26.06	18.28	0	46.67	22.7
TRINITY_DN10188_c0_g2	6.27	5.7	3.43	4.27	3.02	2.59	1.4	2.53	9.52	4.27	5.69	3.3	6.05	3.9	1.73	4.25	2.19	0.6
TRINITY_DN10188_c0_g3	8.31	0	5.58	4.34	3.37	31.29	7.16	8.74	9.4	21.63	3.46	0	3.67	3.51	0	10.45	19.68	24.55
TRINITY_DN101892_c0_g1	1.82	3.65	3.71	0	0	3.6	3.84	1.92	0	0	0	5.73	11.66	1.93	1.98	1.86	0	0
TRINITY_DN101892_c0_g2	1.99	0.99	1.03	3.72	2.37	2.44	7.61	4.16	2.13	3.21	2.16	0	11.97	2.17	5.6	6.93	5.29	2.11
TRINITY_DN101892_c0_g3	2.78	0.93	0.96	0.93	2.68	0	2.98	1.95	0	1	1.01	0	4.34	2.03	0	2.88	0	1.97
TRINITY_DN101893_c0_g1	5.73	8.79	6.47	2.95	5.65	0	7.18	13.26	20.97	0	14.79	11.8	12.59	0	15.1	7.14	6.39	2.94
TRINITY_DN101893_c0_g4	0	3.12	0	4.77	7.6	3.12	11.68	4.98	3.33	5.01	1.67	3.33	5.32	3.37	5.19	14.55	6.62	0
TRINITY_DN101899_c0_g1	31.11	22.73	2.25	18.89	4.29	0	27.91	2.34	0	25.52	4.6	0	19.9	7.02	4.74	10.41	4.64	0
TRINITY_DN10189_c0_g1	15.35	19.72	10.45	11.55	3.31	8.46	19.32	12.07	19.9	10.39	13.85	6.91	13.62	17.55	12.7	6.69	12.28	7.47
TRINITY_DN10189_c0_g3	10.29	9.19	0	24.67	14.9	0	15.81	9.62	3.12	28.21	33.88	3.07	32.73	3.12	18.92	24.67	3.12	0
TRINITY_DN1018_c0_g1	130.18	110.32	53.7	101.03	85.56	68.66	147.75	106.7	60.11	101.66	72.35	59.29	134.46	91.07	96.13	181.03	123.86	57.11
TRINITY_DN1018_c4_g1	48.77	30.99	27.32	26.87	30.87	25.56	18.9	40.02	37.46	26.71	25.99	19.49	26.92	29.02	35.13	15.54	41.5	49.72
TRINITY_DN101905_c0_g1	6.24	37.58	18.81	18.93	18.14	18.37	29.08	26.23	38.28	12.71	12.58	6.27	6.68	12.72	25.73	22.11	28.97	21.92
TRINITY_DN10190_c0_g1	314.68	338.17	236.58	370.39	358.32	225.51	465.43	300.74	252.61	312.24	158.23	103.81	201.59	352.06	229.31	386.58	417.35	271.93
TRINITY_DN10190_c2_g1	25.77	36.84	21.83	21.7	28.95	35.64	30.18	17.23	16.58	27.28	32.24	25.58	25.5	40.52	24.56	33.05	50.31	37.94
TRINITY_DN10190_c4_g1	23.58	27.96	20.6	23.77	24.13	15.42	11.88	28.75	26.03	26.38	26.72	23.38	20.05	25.36	26.05	16.07	25.16	18.9
TRINITY_DN10191_c0_g1	10.81	11.4	3.07	2.6	13.31	6.63	9.27	8.68	10.82	8.45	2.06	9.95	21.3	14.51	8.12	6.48	13.88	9.79
TRINITY_DN10193_c0_g1	6.1	4.57	3.32	2.23	4.41	7.54	1.61	0	6.44	0	1.62	1.61	0	4.89	2.56	1.56	5.02	3.26
TRINITY_DN101941_c0_g1	0	2.81	0	0	0	0	5.82	2.94	0	2.89	0	0	0	5.75	2.92	0	2.87	5.66
TRINITY_DN101948_c0_g1	6.18	7.73	2.09	8.16	6.05	4.67	5.26	8.73	15.38	18.52	2.15	11.63	9	6.46	15.34	6.3	4.3	0
TRINITY_DN10194_c0_g1	14.93	11.95	11.01	10.11	7.85	6.45	9.69	9.21	18.52	14.69	11.23	10.96	7.28	9.78	8.16	9.48	8.19	11.08
TRINITY_DN10196_c0_g1	66.17	76.12	75.29	72.17	60.98	60.8	66.53	63.76	71.77	52.72	79.46	60.73	79.23	75.14	103.99	63.47	77.24	73.69
TRINITY_DN10196_c1_g1	36.11	13.13	21.22	28.62	15.81	29.16	21.47	2.53	28.89	31.9	17.72	35.12	22.44	34.41	29.63	7.96	22.32	33.33
TRINITY_DN10196_c1_g2	9.21	7.28	9.56	6.62	7.22	7.91	5.59	2.77	19.47	1.4	6.73	4.68	4.53	13.29	11.39	8.02	5.59	18.86
TRINITY_DN10196_c1_g3	26.05	20.36	14.47	25.22	13.51	10.71	24.03	10.16	17.52	13.51	14.46	2.43	19.71	25.44	21.85	6.82	17.43	25.08
TRINITY_DN10196_c1_g4	10.98	8.1	5.45	9.42	8.64	10.24	7.92	3.5	10.12	10.4	8.16	5.43	12.22	13.48	13.67	5.52	13.04	11.57
TRINITY_DN101972_c0_g1	41.5	41.23	33.83	24.17	36.83	13.76	46.46	52.01	36.83	21.28	55.17	18.58	62.31	31.62	29.7	81.48	42.48	20.03
TRINITY_DN10197_c0_g1	0	0	12.32	2.46	11.58	45.78	18.1	14.06	35.15	41.17	13.56	2.5	47.15	11.46	7.73	66.89	68.16	18.83
TRINITY_DN10198_c1_g1	2.47	6.4	9.74	3.81	5.23	7.88	2.13	4.16	2.43	2.7	4.13	4.91	3.56	3.85	5.69	1.54	9.21	9.56
TRINITY_DN10199_c0_g1	70.58	57.2	44.42	58.24	58.79	75.62	35.09	20.43	63.3	33.21	58.63	73.93	89.4	53.03	56.95	49.11	84.18	26.67
TRINITY_DN10199_c1_g1	167.33	122.83	210.31	81.09	129.45	131.41	110.29	66.84	156.01	155.38	92.28	181.23	145.29	193.25	171.82	115.12	117.39	115.83
TRINITY_DN1019_c0_g1	602.78	717.13	662.58	625.87	824.73	802.7	778.81	608.39	1070.74	802.75	879.86	807.3	889.88	861.11	883.8	796.43	879.36	650.19
TRINITY_DN1019_c1_g1	3.79	7.47	1.26	12.04	6.24	2.49	3.96	2.36	2.58	5.73	7.41	0.82	10.6	1.66	2.56	8.04	1.6	0
TRINITY_DN1019_c2_g1	121.77	108.83	76.66	137.77	79.28	76.1	157.29	101.06	75.11	128.14	153.08	58.91	211.31	89.47	88.7	158.25	90.49	72.89
TRINITY_DN1019_c2_g2	7.87	17.95	2.97	1.98	11.14	13.26	6.2	0	23.31	22.69	2.05	14.53	2.2	15.42	10.68	10.03	22.42	10.14
TRINITY_DN101_c0_g1	176.43	173.34	239.8	208.67	187.9	223.23	206.2	192.37	378.18	195.4	179.39	256.59	171.67	355.69	310.95	160.63	365.44	314.93
TRINITY_DN102000_c0_g1	4.11	0	8.33	2.07	1.98	2.02	2.16	2.16	10.71	4.3	4.27	2.13	0	12.94	6.61	0	0	8.44
TRINITY_DN102008_c0_g1	0	6.54	1.71	2.48	1.97	2.05	0.44	3.02	2.22	0.9	2.28	0.45	2.46	4.12	0.95	0	1.32	2.65
TRINITY_DN102016_c0_g1	22.41	14.24	18.12	23.3	20.59	28.11	33.11	1.87	1.87	18.75	26.19	16.8	34.05	18.86	29	21.8	24.19	20.27
TRINITY_DN10201_c0_g1	421.52	355.52	371.16	424.37	237.15	342.13	507.64	305.71	319.71	463.66	316.45	340.8	372.39	343.81	516.75	365.47	349.68	352.3
TRINITY_DN102038_c0_g1	0	0	0	0	3.09	3.13	9.91	3.35	3.26	6.55	0	3.2	0	3.25	3.28	3.21	0	0
TRINITY_DN10203_c0_g1	190.14	80.87	97.55	78.55	126.76	135.3	219.85	128.53	116	155.51	85.19	131.85	100.85	171.81	230.24	139.6	137.25	94.88
TRINITY_DN10204_c0_g1	20.24	22.66	28.33	10.14	24.32	24.48	32.16	30.89	38.18	28.9	21.76	31.82	27.82	28.61	30.75	30.3	37.34	33.21
TRINITY_DN102056_c0_g1	0	2.26	0	0	0	2.23	0	0	4.7	4.71	0	0	2.49	0	2.41	0	0	0
TRINITY_DN10206_c1_g1	21.43	26.14	27.57	16.28	29.16	23.28	28.72	25.55	27.24	21.24	45	35.45	35.09	48.11	39.1	51.68	55.22	44.3
TRINITY_DN10206_c2_g1	1.34	1.56	0	0	0	0	0	0	0	0	0	0	1.39	0	0	0	1.27	0
TRINITY_DN102074_c0_g1	4.18	8.36	13.52	2.1	4.03	9.59	0	0	6.51	0	6.51	2.16	0	0	11.18	4.36	8.68	8.81
TRINITY_DN102079_c0_g1	130.87	98.44	196.12	212.19	112.75	221.02	156.02	101.1	287.86	265.67	140.17	79.39	273.72	83.94	153.6	163.89	210.05	122.52
TRINITY_DN102082_c0_g1	155.3	143.08	127.61	138.47	107.91	124.57	204.31	144.72	131.91	179.62	121.12	113.78	156.27	159.03	167.07	173.41	175.57	152.79
TRINITY_DN102086_c0_g1	12.88	19.01	81.06	13.58	25.35	15.85	18.66	22.62	43.35	29.86	13.07	43.02	15.61	21.72	57.78	13.14	20.77	38.22
TRINITY_DN102086_c0_g2	191.98	227.83	396.48	199.78	245.55	217.31	130.99	263.08	279.74	211.99	195.99	244.12	145.65	178.18	366.69	114.6	224.29	276.08
TRINITY_DN102086_c0_g3	9.76	9.77	22.18	9.84	11.78	16.79	5.09	10.26	22.71	10.13	5.01	22.49	2.67	7.59	12.89	0	15.1	12.41
TRINITY_DN10208_c0_g1	60.31	93.94	0	75.92	37.48	0	82.58	41.76	0.69	50.41	19.75	0	39.28	0	0.37	154.81	0	0
TRINITY_DN10209_c0_g1	133.26	201.14	178.87	107.74	171.21	277.26	144.79	165.71	189.3	325.42	92.89	207.49	160.95	110.95	277.04	92.42	156.64	264.83
TRINITY_DN1020_c0_g1	291.39	290.44	269.27	283.59	223.23	267.69	252.64	279.2	293.73	241.3	193.2	230.2	237.14	337.48	354.02	273.17	348.27	288.49
TRINITY_DN10210_c0_g1	108.41	108.91	66.78	129.13	93.54	97.85	183.94	85.32	77.85	112.46	106.17	100.59	157.17	64.51	106.39	153.8	79.44	89.38
TRINITY_DN10210_c0_g2	7.21	0	5.5	9.07	1.74	3.56	11.39	5.69	1.89	15.17	1.89	9.44	4.05	1.91	1.95	5.52	1.88	1.86
TRINITY_DN102114_c0_g1	0	8.85	2.24	2.23	2.13	6.52	0	0	6.89	6.58	4.57	9.12	14.65	4.62	9.42	0	0	0
TRINITY_DN102117_c0_g1	0	0	0	0	0	0	1.61	0	0	1.61	1.62	0	1.73	0	0	1.56	0	0
TRINITY_DN102119_c0_g1	24.19	31.63	32.16	24.36	30.48	22.02	23.49	23.49	35.09	37.15	38.99	19.44	20.86	27.52	52.34	28.45	52.41	23.06
TRINITY_DN102125_c0_g2	3.36	3.36	6.62	2.26	1.79	3.36	2.43	3.55	5.67	6.56	4.59	4.87	4.5	4.18	5.64	2.73	4.43	6.06
TRINITY_DN102128_c0_g1	35.14	19.34	23.07	19.98	21.62	20.66	30.88	14.8	11.03	27.03	27.85	19.74	19.75	13.06	21.86	39.76	46.86	35.4
TRINITY_DN10212_c0_g1	4.22	6.34	2.14	0	0	2.08	4.43	8.89	4.4	13.24	2.19	2.19	9.37	4.42	2.26	0	0	0
TRINITY_DN10212_c1_g1	9.47	17.05	13.54	14.2	12.78	16.31	7.97	5.98	26.53	11.93	1.98	9.26	6.27	18.06	10.23	2.08	6.56	3.91
TRINITY_DN10212_c2_g1	12.6	9.43	33.07	9.64	10.46	19.1	6.96	10.54	21.85	9.51	7.74	22.36	11.48	29.27	33.3	6.35	31.44	22.03
TRINITY_DN102143_c0_g1	0	0	0	0	0	0	2.92	0	0	24.29	8.56	0	10.42	11.6	9.83	0	0	0
TRINITY_DN10214_c0_g1	20.75	10.17	45.08	18.59	20.05	37.16	8.54	12.83	46.33	15.94	9.49	32.53	11.75	20.95	52.79	5.3	19.05	67.32
TRINITY_DN10215_c0_g1	381.7	301.4	315.9	315.65	202.26	282.52	778.78	739.16	261.68	474.6	366.3	228.23	308.63	295.62	397.24	288.31	356.5	294.81
TRINITY_DN10215_c0_g2	12.53	33.95	50.44	55.14	38.16	26.53	40.56	2.14	0	38.11	18.02	45.78	27.87	34.79	0.79	62.03	2.95	91.2
TRINITY_DN10216_c0_g1	16.08	25.46	11.7	19.37	6.54	21.4	27.96	7.58	12.85	4.84	17.71	6.43	2.54	3.56	8.01	34.49	16.49	18.98
TRINITY_DN102171_c0_g1	2.07	6.51	14.07	29.96	18.01	30.61	6.64	4.36	4.32	2.17	2.15	16.37	9.21	2.17	13.7	4.21	27.73	26.67
TRINITY_DN102171_c1_g1	460.75	719.31	524.27	612.41	675.03	391.4	829.6	150.08	406.12	538.56	485.7	461.24	478.46	440.78	540.43	599.12	812.49	499.77
TRINITY_DN102176_c0_g1	4.42	0	0	0	0	1.12	2.36	0	0	0	1.22	2.43	0	0	0	0	0	1.17
TRINITY_DN10218_c0_g1	64.28	33.41	16.95	64.78	22.26	57.36	41.77	27.25	26.11	52.45	31.56	51.78	63.35	36.97	55.36	88.32	47.03	50.65
TRINITY_DN102199_c0_g1	157.49	160.56	242.68	166.96	193.76	151.85	113.47	160.78	240.07	170.47	152.08	163.79	166.83	177.08	242.88	184.35	205.97	206.87
TRINITY_DN102199_c0_g2	21.79	48.49	5.79	20.63	15.59	7.92	19.57	11.3	13.84	9.38	30.99	12.56	17.09	5.54	8.44	29.79	8.37	2.79
TRINITY_DN10219_c0_g1	8.25	13.54	0	6.41	5.16	0	9.56	16.36	0	6.64	9.8	0	6.18	0	0	24.72	0	0
TRINITY_DN1021_c0_g1	19.29	12.7	4.32	3.72	5.78	6.91	3.49	9.28	10.88	7.54	4.62	10.1	7.78	8.62	5.33	11.46	28.04	6.15
TRINITY_DN1021_c1_g1	162.25	87.49	162.48	76.45	108.34	206.49	177.29	150.2	402.27	153.73	125.62	130.76	125.12	340.43	184.22	324.17	306.19	266.97
TRINITY_DN1021_c2_g1	29.63	46.26	65.15	41.8	60.27	30.64	48.15	32.53	59.13	62.2	35.37	35.63	40.93	54.6	46.14	45.69	37.33	40.98
TRINITY_DN10220_c0_g1	111.83	84.71	43.72	82.52	51.69	48.95	89.91	78.71	66.78	56.54	62.19	60.23	86.19	65.51	66.49	57.16	95.84	45.02
TRINITY_DN102213_c0_g1	10.07	16.78	18.82	23.67	30.73	11.59	14.17	10.6	24.73	12.41	38.97	8.83	24.69	14.28	29.3	10.3	22.87	15.7
TRINITY_DN102214_c0_g1	15.27	0	0	15.87	0	0	0	0	3.14	0	0	13.72	0	0	6.82	25.05	21.93	0
TRINITY_DN102221_c0_g1	0	3.19	3.18	0	6.15	9.32	3.28	3.58	9.81	9.75	3.22	0	0	7.1	14.52	0	6.11	9.61
TRINITY_DN102221_c0_g2	11.35	8.74	15.22	11.58	7.51	17.23	10.21	11.89	7.58	11.54	7.57	11.54	12.56	17.02	22.58	5.38	31.61	21.21
TRINITY_DN102238_c0_g1	7.29	9.25	0	7.72	2.23	2.51	2.74	5.81	2.67	4.8	4.76	5.21	10.17	0	2.45	12.89	5.25	0
TRINITY_DN10223_c0_g1	11.41	3.87	10.77	17.99	3.82	18.69	14.09	24.05	5.3	9.8	2.15	6.78	6.29	17.97	7.9	12.97	34.34	2.14
TRINITY_DN10223_c1_g1	0	0	14.17	0	0	16.94	0	11.96	10.39	0	0	14.48	0	12.55	17.14	0	16.56	14.43
TRINITY_DN102246_c0_g2	9.63	16.35	28.96	14.64	31.82	24.95	15.13	35.51	12.79	14.97	19.14	19.55	20.95	15.02	36.85	20.77	23.36	16.8
TRINITY_DN10224_c0_g1	6.84	6.06	5.44	5.49	4.66	6.71	2.61	1.28	4.53	3.96	5.42	7.32	4.32	6.72	4.14	4.74	7.14	3.9
TRINITY_DN10224_c0_g2	10.84	25.96	15.13	37.01	11.49	23.88	11.5	6.19	5.65	7.37	10.04	11.13	8.86	21.32	8.55	24.23	14.19	7.65
TRINITY_DN10225_c0_g1	22.94	22.94	34.99	19.22	22.75	22.79	18.24	27.04	38.97	25	19.6	29.15	15.98	26.29	34.61	8.06	28.94	28.95
TRINITY_DN10225_c0_g3	4.64	7.61	19.15	4.05	5.72	6.04	4.97	16.52	24.56	12.42	5.82	6.76	0.83	12.3	18.03	5.49	4.95	16.25
TRINITY_DN10226_c0_g1	174.91	183.98	217.43	153.67	152.07	153.84	127.88	179.6	239.72	170.34	156.99	176.47	194.23	188.71	203.91	134.61	212.34	181.64
TRINITY_DN102272_c0_g1	37.89	51.65	52.63	31.21	38.16	35.7	41.77	47.13	54.31	76.28	39.9	38	44.68	43.88	60.76	61.57	45.05	58.93
TRINITY_DN10227_c0_g1	130.31	214.47	148.63	174.86	186.39	183.73	266.6	243.59	173.4	197.41	180.75	168.39	156.98	151.71	175.65	136.48	158.1	132.24
TRINITY_DN102282_c1_g1	1.73	2.59	1.78	0.87	0.83	2.58	0.93	0.91	0	1.87	0.94	0.94	6.09	0.95	0	3.58	0.92	0.92
TRINITY_DN102285_c0_g1	241.38	408.11	269.26	302.77	267.91	45.86	90.08	193.81	68.93	115.01	177.09	122.29	171.9	185.03	75.95	139.75	212.24	123.76
TRINITY_DN10228_c0_g1	2.56	1.7	3.2	3.1	1.48	3.07	4.43	3.24	2.77	2.8	1.14	3.4	1.84	4	1.77	4.9	5.52	0
TRINITY_DN10229_c0_g1	87.75	66.54	46.89	69.33	47.46	49.88	88.77	105.36	53.14	82.26	64.45	44.44	68.57	51.23	68.49	51.36	120.78	79.76
TRINITY_DN1022_c0_g1	32.02	40.02	30.41	30.62	29.24	32.26	32.62	31.56	41.74	38.6	29.02	41.15	30.34	32.77	40.22	24.47	40.72	38.05
TRINITY_DN1022_c0_g2	10.17	13.77	9.37	12.97	13.06	6.92	8.05	9.34	18.88	15.55	3.82	14.53	7.03	12.78	19.13	9.47	10.51	12.18
TRINITY_DN1022_c0_g3	35.73	50.72	14.66	12.9	9.44	31.61	18.24	24.57	41.15	13.24	49.39	11.07	30.7	30.13	42.24	23.61	37.38	10.47
TRINITY_DN1022_c0_g4	127.84	87.57	132.36	96.18	108.32	107.63	101.79	127.15	158.51	158.05	112.6	105.73	84.61	153.01	137.93	96.48	167.4	136.72
TRINITY_DN1022_c1_g1	4.49	13.03	3.08	8.79	4.73	1.98	2.13	1.72	4.25	1.13	3.24	1.08	3.48	2.17	4.48	4.11	0	1.06
TRINITY_DN1022_c1_g2	11.38	5.64	1.91	3.79	7.24	3.64	10.01	1.98	9.84	11.85	1.97	7.85	2.11	13.89	18.29	3.83	9.8	9.7
TRINITY_DN1022_c2_g1	41.22	46.5	64.59	40.31	39.53	40.18	26.91	50.19	59.23	44.43	43.34	51.22	26.72	39.64	69.78	28.52	52.65	57.77
TRINITY_DN1022_c2_g2	32.59	39.23	28.21	33.48	28.7	42.41	33.76	36.25	36.13	40.19	42.42	32.91	29.72	34.24	32.86	36.86	53.63	43.85
TRINITY_DN102305_c0_g1	63.29	61.58	110.15	52.07	62.41	70.76	22.28	28.67	67.69	44.65	38.91	38.37	14.5	76.73	70.48	51.92	131.72	79.58
TRINITY_DN102305_c0_g2	65.35	73.09	98.26	37.84	61.05	86.62	34.76	40.86	45.12	59.6	43.06	38.6	39.23	59.62	81.95	87.17	81.41	92.98
TRINITY_DN102328_c0_g1	18.55	16.22	12.2	32.73	66.44	14.12	28.73	22.14	16.26	41.66	9.5	12.69	17.94	12.25	17.32	52.2	13.52	17.82
TRINITY_DN10232_c0_g1	1.35	3.38	5.13	0.68	0.65	3.28	9.91	7	6.92	1.47	1.49	0	3.73	0.75	8.4	1.32	0.72	0
TRINITY_DN10232_c0_g2	1.58	5.46	0	1.59	0	4.24	7.85	7.82	0	5.63	0	0	0	4.49	0	15.37	0	4.4
TRINITY_DN102332_c0_g1	20.72	23.87	43.12	22.09	27.82	45.71	14.2	9.27	29.11	6.15	4.85	2.76	5.24	5.57	6.48	18.29	12.79	13.47
TRINITY_DN102342_c0_g1	2.82	2.83	2.84	5.69	0	8.3	2.93	11.86	11.59	0	0	2.86	6.1	2.89	8.81	0	13.79	11.38
TRINITY_DN102347_c0_g1	33.82	32.42	38.27	30.79	30.23	30.17	35.21	32.21	57.77	38.07	39.57	45.2	36.75	50.43	36.91	15.64	33.22	45.45
TRINITY_DN10234_c0_g1	20.14	31.07	32.78	24.28	9.07	30.36	20.72	16.01	13.94	25.34	7.93	12.85	6.97	10.01	11.3	21.09	60.81	36.31
TRINITY_DN10234_c0_g2	3.1	1.55	0	7.81	0	0	0	1.63	1.64	0	0	0	0	0	0	0	0	1.72
TRINITY_DN10235_c0_g1	153.06	126.49	198.72	94.75	124.62	247.73	109.5	150.78	199.76	165.05	100.94	215.09	92.63	119.18	240.49	154.71	168.67	212.57
TRINITY_DN102364_c0_g1	3.01	5	7.23	11.1	3.86	4.98	3.3	2.11	5.35	5.39	3.36	6.5	6.52	9.84	16.28	1.04	7.49	4.25
TRINITY_DN102364_c0_g3	8.01	0	6.44	6.51	21.79	5.36	0	7.15	6.57	6.59	9.7	0	0	9.82	0	0	16.23	3.22
TRINITY_DN10236_c0_g1	3.7	3.69	0.77	4.47	0.71	0	4.77	3.12	0	1.6	4.11	1.62	0	0.82	1.69	4.61	0	1.58
TRINITY_DN10236_c0_g2	11.27	17.65	7.92	13.33	16.28	7.59	17.52	15.38	6.35	14.36	15.1	6.31	12.05	7.89	14.57	9.98	7.78	8.45
TRINITY_DN10236_c1_g1	82.02	90.09	98.35	77.54	66.04	111.12	119.52	75.71	110.81	117.84	125.96	60.64	88.93	115.6	135.51	112.82	136.76	116.34
TRINITY_DN102370_c0_g1	20.58	42.59	18.03	11.84	31.14	7.27	4.67	21.66	17.09	7.8	15.64	4.68	6.71	12.6	11.33	13.56	15.46	4.61
TRINITY_DN102374_c0_g2	16.78	13.82	9.17	17.77	20.21	21.8	16.34	11.51	15.45	17.47	13.56	19.08	12.1	21.58	19.93	9.64	22.6	12.11
TRINITY_DN10237_c0_g1	44.62	51.7	57.56	54.46	33.67	62.63	56.97	50.74	64.76	47.51	51.78	38.75	54.43	55.27	81.31	54.75	72.93	61.53
TRINITY_DN102380_c0_g1	10.2	7.12	5.73	12.54	6.84	6.3	6.65	7.23	7.74	8.77	8.72	4.82	5.21	6.81	5.03	4.63	3.78	4.72
TRINITY_DN102389_c0_g1	5.13	0	1.32	2.58	1.24	0	0	2.7	0	1.37	2.75	0	4.43	1.38	2.85	2.64	6.77	1.35
TRINITY_DN10238_c0_g1	18.4	13.36	14.35	16.99	11.69	14.89	12.49	13.61	16.91	15.01	13.16	5.23	17.46	14.34	12.58	24.48	19.36	10.36
TRINITY_DN102391_c0_g1	30.73	20.28	42.48	28.37	23.38	57.94	21.21	19.14	40.74	8.47	40.59	59.57	42.76	47.13	60.24	30.68	54.05	51.98
TRINITY_DN10239_c0_g1	11.3	12.87	15.76	12.77	10.82	13.87	10.29	15.34	15.58	14.18	11.69	10.4	11.63	15.83	16.19	13.3	11.82	14.58
TRINITY_DN1023_c0_g1	252.42	236.09	198.79	253.43	154.92	184.75	229.66	303.06	201.66	245.55	192.8	169.68	266.86	224.4	269.37	278.12	271.85	197.95
TRINITY_DN102402_c0_g1	0	6.34	9.52	7.06	6.16	9.84	9.8	0	7.32	0	15.89	15.92	6.75	9.65	6.98	12.73	12.79	23.33
TRINITY_DN102404_c0_g1	0	0	2.3	0	2.19	0	0	2.39	0	2.36	0	4.67	5	2.36	0	0	0	4.64
TRINITY_DN102407_c0_g1	0	3.14	0	0	3.03	0	0	0	0	16.07	12.62	0	3.35	0	0	0	0	0
TRINITY_DN10240_c0_g2	115.83	82.44	88.8	95.55	80.78	91.79	125.42	115.58	101.39	125.87	86.96	73.53	132.69	127.28	120.01	129.34	139.55	98.75
TRINITY_DN10240_c0_g3	74.17	66.61	88.94	102.06	65.43	85.01	69.92	79.83	81.15	78.58	67.72	70.24	58.34	75.68	99.54	58.06	88.13	76.56
TRINITY_DN10240_c2_g2	24.6	33.26	28.62	24.4	33.28	24.83	23.51	23.6	44.3	23.88	30.25	35.7	29.74	46.76	49.16	25.15	46.78	34.76
TRINITY_DN10241_c0_g1	29.69	15.45	9.43	22.27	12.97	8.87	20.92	22.98	14.32	23.69	18.97	11.28	19.33	5.73	18.65	22.47	33.96	6.71
TRINITY_DN10241_c1_g1	11.66	2.52	7.62	12.06	4.15	0	2.62	2.65	0	0	0	10.51	2.75	13.24	10.21	8.51	4.29	0
TRINITY_DN102427_c0_g1	13.39	7.13	9.95	10.04	9.16	11.71	13.67	7.57	13.48	12.33	6.63	14.77	26.34	3.36	16.93	14.42	11.88	9.92
TRINITY_DN102427_c0_g2	8.96	14.98	6	21.12	0	0	24.76	6.27	15.19	12.28	12.07	0	26.57	11.1	15.2	0	18.32	0
TRINITY_DN102427_c0_g3	31.67	35.76	39.21	27.17	38.13	46.36	53.62	17.79	49.04	48.05	32.48	31.66	28.95	57.91	39.69	35.68	27.63	45.46
TRINITY_DN102428_c0_g1	0	0	47.04	0	0	35.58	23.44	0	23.16	0	0	1.22	0	11.21	0	0	0	11.23
TRINITY_DN10242_c0_g1	12.32	13.53	46.81	3.21	10.21	14.96	1.68	21.71	23.55	16.68	5.11	17.5	21.57	46.96	46.95	6.2	36.27	39.65
TRINITY_DN10242_c0_g2	62.95	114.24	120.46	72.18	73.38	84.23	52.14	67.6	115.75	93.8	60.44	128.43	49.32	97.01	126.41	51.92	105.63	96.49
TRINITY_DN10242_c1_g1	16.51	7.11	11.92	9.51	4.55	2.32	4.93	2.48	7.59	0	20.68	4.84	0	7.14	17.49	0	7.31	2.4
TRINITY_DN10242_c1_g2	82.67	36.82	89.21	51.79	57.77	85.63	63.22	44.75	115.38	84.9	51.21	74.47	34.24	84.54	113.94	79.97	107.11	108.11
TRINITY_DN10243_c0_g1	119.55	132.26	80.59	142.84	135.9	103.92	111.04	107.1	114.33	125.12	98.57	94.63	94.71	129.32	108.35	118.24	129.03	74.49
TRINITY_DN10243_c0_g2	12.86	16.71	31.03	16.58	11.91	32.24	36.55	26.92	29.61	11.34	10.84	25.48	37.11	34.66	33.84	28.27	36.34	29.08
TRINITY_DN10243_c0_g3	140.28	124.15	111.24	107.21	90.33	104.19	237.33	139.78	112.32	132.28	123.32	71.86	138.49	136.09	121.14	196.55	161.24	146.47
TRINITY_DN10244_c0_g1	550.91	510.55	239.15	529.6	276.63	428.37	784.84	314.67	500.96	780.76	528.52	356.4	1027.1	535.99	578.73	856.78	637.26	320.07
TRINITY_DN10244_c0_g2	37.26	56	21.46	29.54	28.3	39.87	104.19	19.58	27.42	76.71	54.3	37.91	89.65	41.15	61.35	49.5	31.52	13.48
TRINITY_DN10244_c1_g2	63.06	43.55	29.66	50.24	42.41	43.52	108.04	48.87	61.97	98.13	45.14	47.14	89.46	46.95	44.26	51.38	58.22	24.54
TRINITY_DN10244_c2_g1	9.3	5.52	3.83	6.99	5.96	9.41	14.37	5.63	4.59	10.25	6.22	5.95	9.51	4.13	13.1	16.03	7.43	8.71
TRINITY_DN10244_c6_g1	16.34	14.5	11.22	13.66	10.66	16.2	17.05	11.68	18.49	15.7	9.5	13.14	19.7	17.72	18.98	16.97	19.86	14.55
TRINITY_DN102458_c0_g1	0	1.69	1.72	1.7	1.63	1.67	0	1.78	0	0	0	1.78	0	1.8	0	0	0	1.75
TRINITY_DN102478_c0_g2	2.55	1.27	2.62	2.57	0	2.53	7.11	1.34	10.84	4.09	8.21	8.19	0	13.78	4.25	3.94	4.04	2.68
TRINITY_DN10247_c0_g1	38.53	47.37	42.61	31.81	28.27	56.07	47.85	37.37	51.2	47.29	36.32	42.42	46.02	48.22	46.7	35.46	51.31	44.47
TRINITY_DN10249_c0_g1	11.43	14.63	15.8	10.11	12.85	11.78	9.42	13.11	15.56	14.15	12.82	13.87	11.48	16.65	18.08	11.71	20.5	15.17
TRINITY_DN10249_c1_g1	40.5	42.74	47.13	38.14	34.81	49.56	55.37	35.1	60.34	56.9	42.34	48.08	53.58	57.92	51.39	46.16	52.86	51
TRINITY_DN10249_c2_g1	2.01	0	0	2.02	0	0	4.21	0	0	0	4.18	0	0	2.11	0	4.08	0	0
TRINITY_DN1024_c0_g1	41.87	47.65	46.19	30.09	36	37.57	52.94	44.99	45.73	53.2	33.7	38	27.55	42.53	55.72	32.1	46.45	46.93
TRINITY_DN102529_c0_g1	0	5.33	5.72	1.98	1.89	1.38	0	7.95	5.01	0	7.45	1.49	10.82	6	1.54	0	0	0
TRINITY_DN10253_c0_g1	0	18.5	18.14	9.56	0	0	31.62	9.67	16.56	8.31	16.93	23.28	0	0	32.18	8.41	0	12.83
TRINITY_DN102545_c0_g4	0	1.62	0.84	0	0	2.43	0	0	2.62	1.12	0.89	0	0	2.44	0	0	3.9	0.87
TRINITY_DN10254_c0_g1	22.03	22.97	14.32	19.31	27.24	23.47	23.65	28.51	8.87	9.93	26.17	11.75	26.28	29.48	36.33	49.17	44.78	35.41
TRINITY_DN10254_c1_g1	49.76	57.7	46.47	47.09	92.9	32.7	63.02	80.39	27.61	70.38	66.88	51.34	72.73	71.53	38.02	137.34	52.44	44.78
TRINITY_DN10254_c2_g1	43.83	44.31	71.98	41.57	54.61	24.8	31.77	48.28	60.97	55.94	17.93	39.46	22.76	43.17	75.91	30.73	63.88	47.08
TRINITY_DN10254_c4_g1	5.66	5.71	0	2.88	2.76	2.8	15.33	6.24	5.9	3.12	2.89	2.88	0	5.85	2.97	10.87	2.92	2.87
TRINITY_DN10254_c6_g1	66.98	89.08	65.81	68.73	58.07	69.13	83.37	73.53	61.8	62.13	68.92	58.08	94.16	65.93	69.29	112.97	110.74	71.85
TRINITY_DN102551_c0_g1	2.64	0	0	1.33	1.27	1.31	0	0	0	2.81	0	0	4.63	0	0	1.35	0	0
TRINITY_DN10258_c0_g1	1.99	1.99	2.02	0	0	0	0	0	0	2.08	0	0	2.22	2.09	2.14	0	0	0
TRINITY_DN102591_c0_g1	23.46	21.34	19.12	17.3	11.82	19.01	38.44	15.46	41.21	28.95	10.79	37.07	36.99	21.13	29.14	19.05	29.09	22.49
TRINITY_DN1025_c0_g1	159.19	145.22	178.79	151.42	122.41	127.98	164.78	140.03	184.85	161.04	153.92	116.47	168.33	148.04	196.86	165.94	164.26	155.37
TRINITY_DN1025_c1_g1	4.94	9.02	17.82	6.24	2.4	9.82	12.19	12.52	9.89	8.84	18.36	11.97	16.09	9.06	17.29	12.66	8.22	8.32
TRINITY_DN1025_c3_g1	23.77	34.63	40.76	29.24	28.85	33.31	20.54	26.08	34.76	18.19	15.86	20.77	9.69	27.58	30.62	14.38	37.85	31.33
TRINITY_DN102604_c0_g1	14.18	18.87	19.17	14.77	16.39	21.24	17.87	17.95	30.4	21.71	12.61	16.73	25.49	21.62	18.56	14.3	21.93	24.45
TRINITY_DN102617_c0_g1	12.96	39.17	5.73	7.46	23.65	9.21	41.35	78.32	6.94	8.99	24.78	14.81	13.35	10.14	12.56	6.84	9.86	22.03
TRINITY_DN10261_c0_g1	1.1	1.26	0.44	1.11	0.53	0	0.59	0.45	0.59	0.6	0	1.41	0.51	2.46	3.58	1.15	0.45	1.37
TRINITY_DN10261_c1_g1	108.99	34.99	80.77	84.1	66.03	65	106.16	124.05	135.47	150.82	107.66	134.4	58.11	77.76	126.69	88.29	183.58	240.19
TRINITY_DN10261_c4_g1	0	1.9	0	0	0	9.38	6	2	1.99	0	0	19.86	2.13	8.03	8.22	0	15.87	7.73
TRINITY_DN102624_c0_g2	243.91	270.61	267.14	234.43	225.75	275	302.55	218.37	269.55	261.55	283.49	245.27	258.41	304.03	397.11	259.92	394.31	294.45
TRINITY_DN102624_c0_g3	64.04	80.28	139.31	41.33	74.77	66.01	67.51	54.28	101.89	104.91	51.74	91.14	34.13	95.98	137.22	22.84	104.08	112.04
TRINITY_DN102629_c0_g1	11.23	10.58	19.85	5.35	12.32	8.11	7.1	12.84	18.97	5.83	12.23	13.2	10.56	16.81	22.52	9.79	14.48	15.2
TRINITY_DN102631_c0_g1	5.01	3.75	1.28	1.26	0	4.96	5.33	0	0	4.01	0	4.02	4.33	0	5.57	2.58	2.65	0
TRINITY_DN102635_c0_g1	355.1	353.19	334.44	357.27	314.46	415.55	370.45	296.57	442.91	393.63	318.46	272.82	434.47	341.65	348.87	398.4	449.7	296.87
TRINITY_DN102635_c0_g2	144.57	106.23	158.41	118.97	86.3	108.94	104.62	117.56	175.91	143.75	87.17	100.62	92.09	119.24	108.58	88.79	126.57	114.73
TRINITY_DN102635_c0_g3	18.01	29.53	40.85	27.75	23.04	44.07	18.26	8.95	43.9	19.18	27.6	7.8	22.52	28.88	37.71	25.73	75.05	21.85
TRINITY_DN10263_c0_g1	0	1.46	1.49	1.47	0	1.45	3.1	0	1.54	1.55	0	1.55	6.11	5.96	0	0	6.15	5.92
TRINITY_DN10263_c0_g2	72.54	69.12	77.99	74.93	54.53	88.51	79.14	45.62	83.75	85.72	59.69	67.71	91.59	89.08	73.75	58.74	95.07	70.12
TRINITY_DN102646_c0_g1	38.75	11.53	56.6	28.55	10.73	7.66	7.3	7	24.25	6.9	31.22	13.49	15.04	26.3	29.58	27.78	17.32	19.04
TRINITY_DN102649_c0_g1	3.96	1.98	2.01	7.97	0	0	10.39	4.16	0	14.52	0	2.06	11.04	10.41	0	6.04	12.36	0
TRINITY_DN10264_c0_g1	116.86	185.26	64.1	96.17	71.37	86.96	176.53	115.32	81.27	102.05	70.71	86.33	88.27	42.92	155.77	142.99	110.84	102.51
TRINITY_DN10264_c1_g1	2.66	1.59	0.55	1.61	0.51	2.12	0	0	0.57	0.58	0.59	4.7	0	3.55	1.23	1.11	0.57	2.86
TRINITY_DN102650_c0_g1	98.06	82.71	76.18	78.18	74.66	80.57	99.14	70.82	86.34	73.33	77.16	55.7	68.98	86.7	112.04	91.41	113.78	94.53
TRINITY_DN102654_c0_g1	4.56	2.85	2.96	1.73	4.95	1.14	8.61	5.41	7.39	4.35	5.68	2.51	0.68	1.27	3.94	4.16	1.84	2.45
TRINITY_DN102656_c0_g1	0.76	0	0	0	0	0.76	2.44	0	0	0.75	0	0	0.9	0.84	0	0	0	0
TRINITY_DN10266_c3_g1	0	1.78	0	0	3.44	1.76	5.64	1.88	0	3.76	0	0	0	1.89	0	1.82	0	0
TRINITY_DN102670_c0_g2	47.47	40.57	48.65	38.51	37.38	47.81	34.89	40.68	51.02	47.94	33.01	48.37	40.26	55.1	64.26	39.02	62.52	58.41
TRINITY_DN102674_c0_g1	151.91	121.17	115.26	125.87	66.72	123.21	133.44	85	150.88	108.96	114.57	84.21	126.85	77.02	195.05	150.79	140.26	101.14
TRINITY_DN102677_c0_g1	147.46	155.6	112.7	130.28	100.88	131.89	136.03	146.53	146.89	192.7	102.32	148.03	134.16	127.14	145.73	106.12	136.56	133.35
TRINITY_DN10267_c0_g2	9.2	24.26	7.25	14.96	28.05	10.43	16.16	0	4.74	16.09	15.72	5.11	32.6	5.22	4.17	42.58	13.53	20.68
TRINITY_DN102680_c0_g1	0	3.06	0	9.29	0	0	0	5.4	2.19	9.92	17.68	0	0	0	2.3	3.18	0	0
TRINITY_DN102686_c0_g1	29.68	20.34	24.45	27.68	20.51	26.64	30.63	29.09	26.47	28.36	37.7	26.9	45.27	24.37	31.65	18.5	30.44	28.99
TRINITY_DN102688_c0_g2	1.34	0	0	0	0	0	2.84	0	0	0	0	0	0	0	0	1.38	0	0
TRINITY_DN102693_c0_g2	7.48	9.99	15.31	20.12	7.37	4.9	31.2	21.61	10.31	7.76	7.67	7.65	5.45	5.16	5.26	13.15	12.86	5.07
TRINITY_DN102694_c0_g2	163.87	77.4	88.14	149.44	145.99	100.5	185.52	69.33	73.56	64.53	68.22	58.8	67.19	77.41	57.11	99.85	77.66	75.09
TRINITY_DN10269_c1_g1	10.71	0	11.99	5.76	6.87	19.52	12.77	7.5	33.11	2.47	9.77	2.44	0	20.66	2.51	16.78	7.36	16.58
TRINITY_DN1026_c0_g1	373.31	378.6	948.07	339.7	509.98	750.04	237.12	414.24	1267.63	466.52	388.03	892.09	348.23	716.35	1041.28	289.18	781.45	878.79
TRINITY_DN1026_c0_g2	284.7	202.4	197.71	212.56	192.98	184.61	294.33	216.69	176.23	271.51	162.12	207.32	224.33	213.53	282.4	297.59	277.44	228.07
TRINITY_DN1026_c1_g1	71.44	72.7	102.94	121.95	81.31	132.64	85.09	78.26	148.62	166.81	47.85	181.49	72.99	142.83	91.92	67.78	118.16	100.94
TRINITY_DN1026_c2_g1	10.58	22.11	5.72	16.75	13.82	19.83	20.26	22.8	17.23	21.51	18.05	16.2	7.19	11.21	8.46	14.11	10.7	21.5
TRINITY_DN1026_c3_g1	8.52	7.65	13.64	5.46	9.3	11.37	8.32	9.89	12.04	8.44	13.38	9.82	8.94	12.46	21.2	8.03	13.5	13.86
TRINITY_DN1026_c4_g1	254.02	301.67	135.78	272.34	160.09	107.9	253.29	212.04	148.03	241.98	185.07	145.28	318.41	242.63	238.77	260.82	224.94	244.07
TRINITY_DN1026_c4_g2	125.18	134.8	0	127.77	97.13	0	113.13	101.04	6.3	156.22	97.94	0	124.53	0	1.11	133.27	0	1.04
TRINITY_DN1026_c5_g1	2.42	0.79	5.74	3.99	0.76	2.37	5.95	3.34	1.7	11.16	1.55	2.6	7.28	1.75	1.8	4.11	5.93	0
TRINITY_DN1026_c6_g1	33.31	27.57	18.57	22.19	25.71	9.03	21.27	37.86	29.5	14.33	9.47	17.55	14.04	30.06	16.42	18.16	19.1	11.84
TRINITY_DN102701_c0_g1	27.02	38.1	32.28	20.35	34.88	33.4	24.64	32.61	40.74	37.75	36.24	33.04	34.99	29.12	34.85	23.29	36.81	37.59
TRINITY_DN102719_c0_g1	25.24	39.45	24.99	40.26	14.15	25.35	31.98	23.66	41.28	43.06	12.86	20.77	45.25	36.5	24.48	64.3	40.58	32.57
TRINITY_DN10271_c0_g1	8.77	7.57	1.25	3.47	2.16	0	3.63	1.28	0	3.17	8.22	0	7.51	0	0	7.87	0	0
TRINITY_DN10271_c2_g1	4.48	0	0	2.26	0	0	7.04	0	0	0	2.32	2.31	4.95	0	0	4.55	0	4.59
TRINITY_DN102721_c0_g1	0	0	3.62	3.58	1.71	1.75	0	0	1.86	3.74	1.87	1.86	0	1.88	3.86	0	0	3.68
TRINITY_DN102722_c0_g1	15.11	36.9	16.59	31.43	17.07	31.25	35.1	49.3	18.61	21.85	48.37	25.29	21.41	34.73	38.07	45.29	51.12	33.02
TRINITY_DN102722_c0_g2	0	3.89	0	3.93	3.76	0	0	0	3.92	0	0	0	8.1	3.88	7.79	0	3.91	0
TRINITY_DN102726_c1_g1	6.87	25.14	24.06	9.9	12.49	8.5	17.84	17.01	11.24	10.11	2.24	17.86	0	9.04	18.46	8.77	17.83	57.53
TRINITY_DN10272_c0_g1	64.77	53.48	52.35	46.76	72.26	67.07	63.82	37.86	72.88	61.45	67.33	49.89	72.94	74.36	79.74	97.29	112.16	68.05
TRINITY_DN102751_c0_g1	7.5	22.9	1.1	3.24	6.19	8.51	12.58	12.42	2.29	8.06	3.48	1.16	4.99	4.13	1.2	9.95	1.14	6.07
TRINITY_DN102756_c0_g2	75.57	121.92	93.94	92.91	84.9	92.04	93.4	121.71	122.89	68.91	132.42	83.26	108.83	75.85	98.07	118.11	96.9	61.07
TRINITY_DN102758_c0_g2	2.39	19.04	12.06	16.84	13.83	11.74	4.99	17.57	14.83	4.96	12.28	46.54	5.24	27.17	15.16	14.5	24.65	19.46
TRINITY_DN10275_c0_g1	60.45	19.07	76.05	89.32	18.55	38.02	54.5	42.99	93.07	67.39	62.16	138.44	116.18	163.37	140.3	118.73	101.97	99.64
TRINITY_DN10275_c1_g1	72.84	85.33	86.05	92.16	106.99	124.1	133.84	112.94	140.08	121.98	119.49	108.42	70.82	63.4	94.77	67.6	81.09	65.9
TRINITY_DN102767_c0_g1	29.22	17.54	19.78	13.73	16.68	14.13	10.23	14.52	26.62	6.13	19.97	12.18	8.7	13.26	26.76	15.87	45.2	12.04
TRINITY_DN10276_c0_g1	197.9	229.67	189.51	184.56	170.35	211.97	242.14	185.07	316.94	251.75	155.47	244.4	233.6	276.76	221	164.54	237.56	203.79
TRINITY_DN10277_c1_g2	141.42	167.22	84.34	169.25	103.42	129.88	239.46	149.96	171.96	162.26	163.44	137.18	203.04	89.16	143.53	190.83	161.17	114.07
TRINITY_DN10277_c1_g4	0.56	0	0.59	0.57	2.17	0.56	0	1.79	0.61	1.23	2.5	1.24	0	0	3.89	1.76	1.21	0
TRINITY_DN10278_c0_g1	2.84	7.68	6.76	3.57	2.52	6.95	13.71	0	1.86	13.83	2.89	5.57	11.45	3.75	7.29	16.61	0	3.67
TRINITY_DN102790_c0_g1	0	2.72	0	8.22	2.63	5.33	0	0	5.59	2.8	2.77	0	5.89	0	2.84	5.48	2.79	0
TRINITY_DN102793_c0_g1	8.19	2.73	1.49	0	7.88	4.16	6.71	5.75	13.02	10.51	0	0	1.56	9.99	2.94	8.81	2.88	5.72
TRINITY_DN102795_c0_g1	9.71	3.27	5.37	6.59	6.94	5.14	6.26	5.61	9.09	0.7	11.9	7.08	9.29	9.29	8.86	4.33	6.23	4.84
TRINITY_DN102798_c0_g1	25.31	24.57	85.09	34.12	36.48	94.95	19.28	48.81	111.16	45.64	29.66	91.44	16.58	88.57	127.08	18.24	114.75	114.96
TRINITY_DN102799_c3_g1	19.8	11.16	52.69	14.33	23.21	41.81	21.09	32.88	62.61	18.4	11.17	40.48	24.37	50.2	48.53	26.53	52.98	56.57
TRINITY_DN102799_c5_g1	24.01	40.34	15.51	17.88	21.91	0	8.27	22.11	2.06	25.41	10.54	2.95	24.35	11.53	4.55	11.35	2.21	6.43
TRINITY_DN102799_c7_g1	4.16	14	5.61	2.82	0	4.16	10.89	4.43	1.48	6.64	4.49	7.46	1.6	4.52	12.39	1.44	5.91	4.4
TRINITY_DN10279_c0_g1	38.2	54.55	47.68	34.59	33.7	47.28	35.67	52.2	66.5	44.52	49.81	48.8	40.49	47.07	59.99	41.75	55.59	47.84
TRINITY_DN1027_c0_g1	247.28	213.93	264.32	227.56	206.55	229.87	223.13	218.4	258.83	217.74	198.88	229.81	255.14	282.34	322.19	218.61	324.08	281.38
TRINITY_DN102809_c0_g1	25.43	13.12	9.48	3.4	21.57	9.71	32.55	6.93	3.21	7.53	12.67	15.8	13.45	12.81	31.22	3.16	16.03	14.35
TRINITY_DN10280_c0_g1	4845.34	3520.64	3791.62	4468.77	2719.57	4811.14	8573.18	4593.69	5364.41	5325.77	3524.16	4496.25	5023.67	6791.14	7202.17	6144.53	6483.89	5472.63
TRINITY_DN102810_c0_g1	77.83	81.82	69.65	70.29	70.39	63.4	92.42	87.99	97.95	58.74	94.26	54.63	54.83	75.82	77.43	69.74	96.32	63.81
TRINITY_DN102811_c0_g1	22.53	14.4	44.6	17.19	8.81	9.35	17.37	13.49	15.98	20.43	21.55	19.47	26.25	24.42	44.12	16.8	25.5	14.44
TRINITY_DN102812_c0_g1	10.31	5.43	7.59	7	4.44	9.48	8.6	5.72	10.58	8.48	6.14	9.11	12.62	13.08	15.64	11.57	12.71	9.38
TRINITY_DN102819_c0_g1	0	0	0	0.74	0.28	0	0.59	3.3	11.52	0	6.12	1.43	4.09	3.03	0	2.35	2.03	1.41
TRINITY_DN10282_c0_g3	15.7	13.1	9.79	6.64	0	12.86	10.9	0	0	2.71	2.67	2.67	11.39	5.4	11.93	33.8	11.82	5.33
TRINITY_DN102835_c1_g1	0	11.35	0	5.71	0	0	0	0	0	5.83	2.87	2.87	0	2.9	0	0	2.9	0
TRINITY_DN10283_c0_g1	29.77	35.35	20.81	16.86	35.86	22.02	17.62	27.41	48.74	23.46	15.59	42.78	37.54	31.45	42.28	17.07	31.06	38.44
TRINITY_DN10283_c0_g2	43.78	21.51	0	20.66	11.87	3	36.51	28.3	3.13	36.36	12.56	3.12	6.59	6.25	6.33	33.78	9.39	15.89
TRINITY_DN10283_c1_g2	20.06	25.22	22.01	28.92	17.64	23.53	20.79	25.57	35.67	29.26	18.19	21.55	24.21	29.11	32.18	20.98	22.03	25.46
TRINITY_DN10284_c0_g1	38.62	40.57	17.1	18.41	14.79	31.87	41.84	8.92	30.63	30.8	20.33	39.74	72.85	27.86	28.98	30.59	37.71	28.52
TRINITY_DN10284_c0_g2	50.71	41.55	17.82	27.19	20.8	14.99	29.33	38.29	21.92	29.37	12.02	32.6	46.44	24.68	38.51	21.17	22.43	18.7
TRINITY_DN10284_c1_g1	41.15	55.38	82.95	23.64	35	57.85	73.94	72.01	115.86	39.37	12.51	77.33	12.41	74.34	116.32	63.7	117.34	97.43
TRINITY_DN10284_c2_g1	27.7	50.63	15.27	37.35	25.17	25.05	44.01	16.17	11.67	34.26	20.77	11.9	30.72	33.05	6.39	66.03	68.35	18.65
TRINITY_DN10284_c4_g1	24.09	15.86	4.5	17.97	3.65	4.83	2.33	3.99	5.26	2.95	2.98	4.18	21.94	20.83	6.85	3.36	22.58	4.04
TRINITY_DN102859_c0_g1	1.89	1.88	0	5.7	0	0	0	3.97	0	1.98	3.94	0	0	0	2.04	5.84	3.93	10
TRINITY_DN10285_c0_g1	81.04	91.13	79.47	91.48	77.19	81.46	118.18	93.75	99.48	119.95	78.02	89.52	91.25	91.92	117.83	88.6	107.7	103.73
TRINITY_DN10285_c5_g1	8.92	2.98	0	9.02	0	2.92	8.88	0	0	3.06	3.08	6	0	3.04	0	0	0	0
TRINITY_DN102865_c0_g1	1.8	3.6	3.67	1.81	5.21	1.74	3.8	7.59	0	5.69	7.57	0	12.15	7.63	7.82	11.63	7.53	2.29
TRINITY_DN102865_c0_g2	7.98	0	8.05	5.37	10.29	2.61	8.31	5.6	0	8.25	2.72	5.42	5.78	2.74	13.94	7.18	2.74	10.78
TRINITY_DN102869_c0_g1	11.35	26.22	7.83	29.33	27.27	19.44	17.62	21.01	6.1	19.86	12.5	19.74	16.47	20.08	39.23	39.02	34.74	18.95
TRINITY_DN102877_c0_g1	13.27	11.04	6.02	8.93	1.41	14.28	7.77	4.63	12.41	1.56	3.12	4.67	3.35	4.72	6.46	27.07	6.58	0
TRINITY_DN102879_c0_g1	36.6	7.44	0	20.12	26.73	0	78.53	5.23	0	7.5	4.95	2.47	25.39	12.5	7.22	314.06	20.14	90.21
TRINITY_DN10287_c2_g1	2.27	0.75	0	2.28	0.73	0	7.2	0	0	2.46	1.66	0.83	4.4	0.83	0.86	3.09	0.8	0.8
TRINITY_DN102888_c0_g1	135.72	119.88	131.72	120.63	85.71	121.94	136.69	99.06	139.85	96.36	119.18	118.87	151.73	137.1	195.91	154.12	156.36	172.2
TRINITY_DN10288_c0_g1	84.3	87.99	86.07	83.98	87.29	72.75	104.21	76.78	99.45	105.23	91.93	91.8	71.32	90.23	125.24	102.41	126.07	86.67
TRINITY_DN10289_c0_g1	10.67	35.77	17.81	36.19	39.96	18.27	10.61	23.62	34.41	37.11	15.5	17.38	16.3	30.27	18.44	4.93	29.55	28.46
TRINITY_DN1028_c0_g2	122.02	95.35	118	101.22	73.55	86.43	129.34	129.72	94.98	131.98	88.86	98.59	100.58	103.98	123.08	123.27	96.01	103.77
TRINITY_DN1028_c1_g1	24.76	22.17	10.58	24.95	15.62	24.21	77.8	32.4	11.9	28.61	33.59	30.67	64.24	39.38	19.36	87.58	45.63	28.18
TRINITY_DN102904_c0_g1	3.73	2.96	5.23	1.72	8.95	0	3.61	9	1.8	3.61	4.09	0	0	3.02	3.06	10	1.79	14.86
TRINITY_DN10290_c0_g1	1.73	2.59	0	0.44	2.19	0	0	0.92	0	0	0.48	0	1.04	0	0.5	2.27	0	0.93
TRINITY_DN10291_c0_g1	110.87	186.15	77.83	190.99	160.43	69.35	219.02	199.66	71.26	171.41	67.63	58.36	105.12	74.8	76.03	134.64	71.53	65.49
TRINITY_DN10291_c2_g1	18.77	10.5	5.35	14.1	10.68	12.1	16.85	7.37	12.87	3.69	1.84	9.19	7.89	7.43	18.94	14.3	9.15	10.88
TRINITY_DN10291_c2_g2	13.53	21.93	23.65	20.08	7.59	28.17	17.38	6.96	13.02	17.3	13.94	14.42	15.97	14.69	19.29	21.03	18.71	10.01
TRINITY_DN10291_c3_g1	9.1	8.44	1.6	7.85	2.94	9.96	6.46	2.57	3.31	2.51	5.92	3.48	14.37	1.7	9.24	4.8	5.77	4.71
TRINITY_DN102924_c0_g1	5.88	2.95	0	0	0	2.89	3.05	0	0	0	0	0	3.17	0	0	0	3.01	0
TRINITY_DN10292_c0_g2	18.75	0	0	19.63	3.85	18.64	0	0	0	17.97	0	15.59	0	0	0	0	0	0
TRINITY_DN102937_c0_g1	58.07	32.56	56.38	25.75	47.08	52.55	31.56	46.4	84.31	41.07	43.1	69.26	12.78	43.51	78.88	18.83	55.24	37.93
TRINITY_DN102939_c0_g2	82.29	57.21	65.27	55.96	44.65	97	76.95	69.84	134.78	91.56	46.21	84.94	90.34	109.15	92.45	63.26	110.78	117.81
TRINITY_DN10293_c0_g1	31.53	30.75	17.46	17.74	33.19	16.8	44.13	34.79	18.13	34.21	31.42	14.44	30.35	29.94	22.58	23.6	21.17	29.78
TRINITY_DN102949_c0_g1	28.38	29.54	27.83	22.38	32.34	32.93	32.52	32.41	27.94	26.06	27.09	18.81	27.83	32.88	39.26	20.82	44.01	33.51
TRINITY_DN10295_c0_g1	0	13.91	0	0	0	1.74	0.94	7.15	0	0.88	0	0	2.05	0.89	1.98	0	1.86	0
TRINITY_DN102961_c0_g1	3.65	9.91	1.63	9.77	1.76	19.82	1.95	0.96	0	1.97	3.98	2.97	15.33	1	5.16	1.89	2.91	6.39
TRINITY_DN102962_c0_g2	1.66	1.66	10.97	2.24	2.14	6.65	0.6	4.1	5.99	3.03	3.69	9.18	0.66	4.94	6.39	1.73	12.04	7.76
TRINITY_DN102965_c0_g3	8.04	16.7	17.42	7.89	10.7	13.67	4.25	6.55	19.09	9.34	9.44	17.75	7.13	20.23	19.12	6.6	17.65	21.7
TRINITY_DN10296_c0_g2	250.13	329.22	287.34	265.1	254.29	270.84	158.26	327.84	373.45	227.65	299.42	266.9	227.31	270.13	355.14	194.29	309	278.37
TRINITY_DN102972_c0_g1	4.62	0.92	3.82	5.59	0.89	2.76	5.94	2.92	6.93	4.99	5.04	8.03	6.5	5.06	4.18	4.79	6.9	0.98
TRINITY_DN10297_c1_g1	4.22	19.68	4.32	8.5	12.2	4.18	2.98	7.41	8.7	8.98	6	5.99	9.66	9.07	6.22	5.78	5.93	7.36
TRINITY_DN10297_c1_g2	24.25	18.65	19.1	16.9	19.77	27.59	33.36	33.37	17.9	15.68	25.4	13.64	18.82	7.91	24.21	28.52	25.3	3.85
TRINITY_DN102987_c0_g1	0	1.43	5.35	0	0	0	1.51	5.5	0	1.52	1.4	0	0	1.53	1.57	2.93	3	4.48
TRINITY_DN1029_c0_g1	92.52	112.74	98.89	124.34	94.2	124.39	119.35	105.9	123.18	113.81	67.4	69.7	66.09	79.52	109.83	67.38	97.75	87.76
TRINITY_DN102_c0_g1	221.14	117.41	266.71	75.39	85.72	316.65	79.35	107.68	351.03	108.21	176.36	207.98	110.69	268.26	226.78	75.73	203.48	312.41
TRINITY_DN102_c1_g1	39.38	34.42	28.92	19.99	33.65	40.6	23.17	31.39	44.76	43.45	31.74	45.84	34.12	34.92	32.84	21.44	34.28	21.24
TRINITY_DN102_c1_g2	13.32	26.12	22.98	7.56	36.04	16.64	16.73	3.49	33.7	27.46	8.13	20.26	11.44	30.65	24.45	0	7.83	25.35
TRINITY_DN102_c2_g1	44.33	36.91	18.86	58.04	18.78	24.73	69.01	35.72	22.76	40.09	29.03	28.93	78.51	31.5	18.24	75.12	41.38	22.98
TRINITY_DN102_c2_g2	88.65	84.58	155.3	128.42	71.45	76.46	77.23	62.95	125.44	79.28	67.97	105.79	127.03	148.88	126.69	86.83	130.41	131.21
TRINITY_DN102_c2_g4	3.81	2.85	1.97	7.68	2.75	0.95	23.55	3.98	1.02	10.27	8.3	5.16	18.95	9.38	2.15	22.13	3.42	0
TRINITY_DN102_c2_g5	28.83	38.63	0	37.9	31.48	0	38.01	43.09	0	40.81	43.4	0	14.29	0	0	42.05	0	0
TRINITY_DN102_c3_g1	207.6	203.21	217.2	226.76	152.78	171.71	317.14	276.01	219.01	313.96	197.09	163.32	254.9	224.47	288.34	206.32	187.93	201.82
TRINITY_DN103005_c0_g1	21.1	27.03	31.18	21.74	25.76	39.71	15.97	14.13	30.02	14.09	21.43	10	8.64	14.19	29.7	26.41	21.99	3.96
TRINITY_DN10300_c0_g1	68.55	79.08	128.33	63.5	64.05	57.59	41.75	88.23	120.33	72.95	63.6	119.59	42.65	93.04	146.8	43.09	79.12	136.77
TRINITY_DN103017_c2_g1	11.6	12.59	20.82	13.24	13.59	8.53	8.17	11.17	23.29	10.58	11.14	17.27	11.47	16.53	22.65	5.26	16.81	18.6
TRINITY_DN103019_c0_g1	0	1.43	0.5	0.48	0.46	1.91	1.55	1.01	1.04	1.05	1.06	2.12	0	1.6	0.55	0.5	1.03	0
TRINITY_DN10303_c0_g1	65.88	64.57	53.28	66.89	51.71	54.45	61.39	62.77	53.48	59.23	53.92	39.02	45.68	54.3	79.76	93.44	67.71	45.71
TRINITY_DN103041_c0_g1	40.85	32.79	35.49	39.55	34.06	25.99	26.22	26.95	36.4	36.25	50.83	33.17	50.13	36.25	54.68	30.51	36.2	42.69
TRINITY_DN103041_c0_g2	31.37	30.32	44.03	34.7	27.99	57.67	19.39	31.99	44.71	79.63	62.54	23.69	18.55	25.44	45.01	25.13	26.8	44.24
TRINITY_DN103041_c0_g4	24.87	20.69	52.29	30.58	35.89	25.97	16.11	30.52	36.54	22.04	19.17	33.82	17.4	29.5	51.93	17.01	20.37	31.81
TRINITY_DN103051_c0_g1	2.57	0	0	5.2	2.49	0	0	0	0	0	0	0	0	0	0	0	0	0
TRINITY_DN103059_c0_g1	6.64	4.16	6.78	6.68	2.57	10.52	4.27	2.99	17.2	0	2.84	8.5	1.53	5.7	6.07	4.09	5.58	2.79
TRINITY_DN103062_c0_g1	99.95	97.04	129.56	101.47	113.49	113.22	117.64	111.69	160.25	154.81	80.14	124.72	96.58	135.01	149.42	82.16	122.08	112.1
TRINITY_DN103064_c0_g1	2.32	2.3	9.31	6.53	3.74	6.79	7.24	11.7	15.48	21.55	4.75	14.21	10.14	11.96	12.03	4.67	11.9	4.7
TRINITY_DN103068_c0_g1	4.46	5.57	4.59	4.49	10.7	13.26	4.76	4.7	3.56	3.59	1.3	3.6	7.76	7.27	4.99	7.49	17.73	4.71
TRINITY_DN103078_c0_g1	18.2	11.41	19.31	18.86	2.19	4.48	14.27	19.17	9.45	4.74	4.7	7.03	7.52	14.86	9.67	6.92	11.77	2.32
TRINITY_DN10307_c0_g2	7.75	0	9.66	0	3.76	7.59	21.31	3.37	17.34	13.76	8.98	7.64	8.1	6.52	9.88	6.15	11.74	0
TRINITY_DN103084_c0_g1	150.4	463.69	689.8	147.98	1157.01	1634.05	209.29	571.63	1302.48	325.15	471.13	1297.52	8.92	470.8	750.84	182.67	1114.21	1506.99
TRINITY_DN103089_c0_g1	0	0	2.26	0	0	8.72	1.17	0	3.51	0	0	4.73	0	0	4.92	1.13	9.32	1.16
TRINITY_DN10308_c0_g1	5.37	2.06	7.25	10.63	14.7	6.91	5.41	13.81	11.62	11.29	4.96	17.43	7.89	14.85	10.09	1.61	7.72	9.3
TRINITY_DN1030_c0_g1	653	225.22	163.62	407.56	420.82	416.93	673.98	127.72	235.59	187.5	269.6	370.58	369.51	139.89	301.79	629.19	458.51	124.84
TRINITY_DN1030_c1_g1	31.26	17.82	45.16	33.05	21.72	36.38	13.3	17.8	66.7	36.52	31.62	57.2	7.78	43.64	45.72	19.51	41.72	36.45
TRINITY_DN1030_c2_g2	60.99	58.96	20.79	64.87	40.56	52	56.68	17.19	66.89	48.85	27.44	27.39	127.42	28.57	50.85	107.65	69.25	25.25
TRINITY_DN1030_c5_g1	16.49	15.48	10.32	10.91	13.67	9.57	6.79	15.32	11.46	9.42	10.03	8.44	3.59	9.63	9.98	14.14	18.88	10
TRINITY_DN103104_c0_g1	17.24	10.98	15.1	5.45	15.56	14.06	24.78	19.16	6.27	22.2	9.37	5.52	16.83	6.56	12.31	19.16	6.23	10.47
TRINITY_DN103108_c0_g1	687.05	860.29	910.71	709.67	758.3	791.07	573.61	869.43	1024.67	755.97	840.8	862.76	771.54	886.3	1180.37	611.87	943.23	847.46
TRINITY_DN103108_c0_g2	17.1	13.98	17.46	10.95	23.95	12.29	13.15	11.45	21.32	18.11	21.42	9.86	12.36	4.98	18.76	6.37	22.85	17.82
TRINITY_DN10310_c0_g1	1.22	0	0	1.22	0	2.41	0	1.35	1.36	0	0	0	0	0	1.43	1.32	0	0
TRINITY_DN103116_c0_g2	5.86	11.7	7.5	6.03	2.82	4.34	3.1	6.16	0	4.66	4.67	4.66	3.56	11	14.51	9.01	9.24	1.53
TRINITY_DN10311_c0_g1	0	28.02	0	16.83	6.35	5.77	4.59	6.91	4.08	6.86	0	2.27	9.71	9.16	2.1	10.85	9.1	10.29
TRINITY_DN103128_c0_g1	2.76	8.31	2.78	0	0	2.71	8.61	5.81	2.84	5.7	8.43	0	5.98	0	0	2.79	0	0
TRINITY_DN103131_c0_g1	6.28	8.06	4.63	7.23	1.73	1.78	0.96	4.73	0.96	0	1.96	5.85	5.26	3.93	5.08	5.57	2.87	5.72
TRINITY_DN103136_c0_g2	16.98	19.86	9.54	8.57	17.98	5.56	16.87	8.92	8.72	8.75	28.73	8.6	3.06	11.62	31.92	8.56	20.37	14.28
TRINITY_DN10313_c0_g1	5.95	75.8	2.29	20.25	9.24	41.16	37.17	10.14	35.13	19.4	16.21	5.65	27.26	56.12	11.93	42.86	23.74	15.04
TRINITY_DN103141_c0_g1	15.82	15.57	19.12	9.59	17.11	13.86	8.15	13.24	31.99	15.63	14.57	21.41	14.18	18.84	17.25	12.76	4.91	26.55
TRINITY_DN10314_c0_g1	68.06	82.34	75.89	107.19	69.02	72.47	85.52	77.79	98.31	90.78	76.94	72.91	74.96	70.73	132.36	87.14	111.83	97.48
TRINITY_DN10314_c3_g1	8.45	0	1.72	0	0	0	0	0	0	3.57	5.35	0	3.82	0	0	5.18	0	0
TRINITY_DN10314_c6_g1	40.24	26.12	44.59	33.27	16.69	73.38	104.92	22.23	14.23	43.97	38.13	41.71	47.46	62.53	81.2	54.76	41.36	37.07
TRINITY_DN103156_c0_g1	21.85	23.77	26.14	25.75	22.66	35.9	41.7	16.38	38.58	57.8	33.07	42.84	40.74	44.4	54.27	17.49	40.08	28.76
TRINITY_DN103157_c0_g2	3.69	0	9.39	0	0	0	0	0	0	1.94	0	0	6.21	0	6	3.77	1.93	3.82
TRINITY_DN103159_c0_g1	6.99	14.19	10.32	19.92	10.74	9.92	8	8.49	19.15	11.58	19.18	9.7	8.09	10.65	22.01	7.66	1.97	18.4
TRINITY_DN10315_c0_g1	7599.36	8597.82	6606.77	7871.16	6476.42	7597.99	8362.63	6087.17	7818.78	9086.21	7890.24	7341.32	8692.14	8385.67	9547.93	8269.89	9087.12	7419.81
TRINITY_DN103161_c0_g2	7.89	0	0	2.64	2.54	0	8.49	2.87	3.23	6.13	2.68	0	0	8.1	0	2.65	2.69	2.65
TRINITY_DN103165_c0_g1	30.18	33.31	18.21	30.5	23.38	11.85	34.41	31.71	25.12	21.71	15.25	6.08	25.93	27.75	21.85	15.38	27.78	9.1
TRINITY_DN103166_c0_g1	5.76	8.66	0	14.54	13.93	11.31	8.97	9.08	2.96	11.86	14.64	2.91	12.43	2.95	8.98	26.14	8.85	0
TRINITY_DN103166_c1_g1	6.78	0	0	0	6.57	4.35	11.02	2.32	6.89	3.46	0	0	0	0	6.92	0	0	0
TRINITY_DN103168_c0_g1	2.63	15.79	7.95	13.25	7.61	7.74	5.47	11.04	18.95	8.15	13.41	13.37	11.43	27.09	11.02	26.53	10.81	2.66
TRINITY_DN103169_c0_g1	2.56	17.52	3.79	19.2	3.69	2	4.08	11.92	23.98	15.4	7.32	3.74	8.5	11.42	8.19	2.07	4.23	23.28
TRINITY_DN103169_c0_g2	24.93	49.73	22.57	24.46	66.14	17.65	27.2	109.34	106.37	14.19	83.57	116.35	39.98	26.76	24.58	54.46	39.78	33.39
TRINITY_DN103173_c0_g1	17.11	10.86	21.54	13.68	7.98	16.18	14.54	12.67	23.28	12.67	14.52	15.31	17.71	17.48	19.26	11.39	15.03	18.95
TRINITY_DN10318_c0_g2	77.86	110.15	84.3	63.92	83.33	85.61	131.11	130.87	93.13	110.91	74.46	93.21	73.56	84.7	110.53	81.83	99	91.41
TRINITY_DN103194_c0_g1	9.73	24.8	0	4.9	16.44	2.39	15.23	15.34	22.65	10.27	10.08	7.47	5.33	2.52	17.99	19.73	7.53	2.48
TRINITY_DN103195_c0_g1	9.59	15.05	19.17	6.22	7.92	8.19	2.21	4.33	33.37	8.93	15.09	10.59	6.5	20.37	12.52	1.42	19.28	11
TRINITY_DN103199_c0_g1	7.48	8.94	14.09	13.19	2.25	8.86	6.18	10.29	11.12	15.33	6.23	7.23	6.8	5.25	8.1	19.61	13.57	11.45
TRINITY_DN10319_c0_g1	55.65	63.3	61.71	57.22	58.09	53.82	47.86	66.08	69.73	51.48	51.01	54.42	45.63	60.47	72.68	50.07	62.45	64.12
TRINITY_DN1031_c0_g1	158.52	171.74	121.53	165.79	96.05	107.16	160.26	161.55	138.82	168.7	135.52	102.12	151.43	114.98	155.55	127.08	138.16	115.04
TRINITY_DN1031_c0_g2	22.16	19.24	20.84	18.44	13.24	13.8	15.71	19.14	13.66	21.96	14.62	11.2	13.39	16.31	18.58	20.73	24.73	33.06
TRINITY_DN1031_c1_g1	1139.99	1076.23	825.71	1183.64	743.2	930.37	1621.3	851.02	827.4	1092.67	794.26	630.06	1340.7	1014.78	1042.24	1633.44	1554	918.82
TRINITY_DN10321_c0_g1	107.02	51.63	101.68	41.67	52.75	46.4	39.73	65.75	161.64	48.62	44.55	163.71	86.25	117.6	118.93	62.82	52.65	44.91
TRINITY_DN10322_c0_g2	176.83	162.7	127.19	164.85	125.86	115.11	178.08	158.54	162.56	138.73	130.66	119.15	160.47	169.87	163.89	165.03	179.74	141.65
TRINITY_DN103232_c0_g2	3.2	3.52	5.34	2.26	0.93	2.24	0	2.37	10.08	2.11	0	3.6	1.16	6.11	10.81	2.34	4.49	4.85
TRINITY_DN10324_c0_g1	46.58	61.07	41.84	38.61	38.98	45.83	42.02	52.91	86.34	56.2	43.89	41.67	58.93	55.12	51.97	32.83	45.36	32.65
TRINITY_DN10325_c0_g1	977.88	1528.29	1005.96	1155.37	894.18	906.72	756.52	1077.28	1548.93	1356.4	966.27	897.29	632.13	999.46	1095.63	379.77	881.66	1031.76
TRINITY_DN103265_c0_g1	21.35	19.02	28.32	17.35	14.3	24.99	19	19.54	26.48	23.81	18.51	17.5	20.6	25.5	46.45	18.87	32.28	20.4
TRINITY_DN103265_c0_g2	8.63	3.41	25.16	10.65	7.19	11.67	1.8	2.01	11.53	7.2	10.79	16.35	1.93	9.14	15.81	0	23.3	17.7
TRINITY_DN10326_c0_g1	30.22	49.44	51.32	35.23	39.99	37.02	33.34	28.9	48.17	52.09	29.38	29.55	44.36	30.68	30.84	36.83	42	50.63
TRINITY_DN103276_c0_g1	9.75	2.09	4.3	4.29	3.02	3.11	3.34	3.3	1.11	2.24	8.99	0	0	3.41	2.35	6.47	7.76	1.1
TRINITY_DN10328_c0_g2	5.04	88.04	5.23	12.77	33.16	6.97	2.32	71.46	3.1	11.57	29.55	44.38	17.99	30.24	17.7	17.45	27.88	62
TRINITY_DN10328_c3_g1	59.09	92.37	62.02	79.66	48.12	46.95	84.75	107.86	9.01	34.59	35.46	22.28	18.82	49.7	35.91	47.28	81.02	32.02
TRINITY_DN1032_c0_g1	82.96	62.93	58.66	85.17	73.33	68.34	127.81	89.39	64.68	54.43	65.53	54.12	73.16	98.47	122.36	204.38	133.72	68.8
TRINITY_DN1032_c0_g3	66.08	73.99	0	17.33	69.61	1.92	130.38	23.83	0	55.97	70.05	1.05	60.98	1.06	4.36	74.19	2.06	0
TRINITY_DN1032_c1_g1	556.46	515.6	437.95	789.25	468.51	496.02	819.74	456.58	387.27	385.26	445.37	416.06	535.59	600.28	639.76	1101.92	886.43	523.32
TRINITY_DN1032_c2_g1	255.46	222	168.67	257.72	160.62	214.55	383.16	203.69	227.72	309.73	203.21	175.13	344.13	230.59	249.85	423.12	269.14	214.15
TRINITY_DN1032_c3_g1	145.14	99.12	198.85	166.91	71.72	232.96	219.74	72.07	179.27	81.2	147.07	140.03	210.84	187.28	162	155.95	261.48	227.51
TRINITY_DN1032_c4_g1	161.72	154.9	73.79	200.66	109.07	49.25	270.38	254.13	50.46	202.78	182.59	42.07	192.68	76.45	62.48	199.27	84.91	59.9
TRINITY_DN1032_c5_g1	224.95	174.83	133.63	211.52	128.2	138.28	230.76	140.97	191.67	215.06	137.19	144.79	194.57	172.54	217.66	188.41	173.87	204.14
TRINITY_DN1032_c6_g1	11.05	17.07	13.43	29.75	39.93	56.85	78.83	35.94	57.5	32.93	27.99	26.78	15.71	2.58	15.57	15.78	6.11	5.43
TRINITY_DN103301_c0_g1	4.62	6.98	11.5	2.33	0	4.73	0	0	8.16	2.4	2.38	10.6	7.63	9.28	18.38	2.34	14.33	18.89
TRINITY_DN103306_c0_g1	189.56	194.38	159.62	194.57	189.91	168.18	195.98	203.22	240.02	236.9	175.87	176.44	189.79	194.39	199.84	151.08	257.78	187.13
TRINITY_DN103309_c0_g1	3.02	3.03	9.1	6.1	5.84	8.88	18.77	38.05	6.18	9.3	6.1	12.16	19.45	9.25	3.12	12.15	6.17	9.1
TRINITY_DN10330_c0_g1	24.35	11.83	13.94	17.37	8.31	8.76	13.36	10.79	23.28	5.88	5.57	11.25	16.39	18.57	21.13	21.23	20.43	8.69
TRINITY_DN10330_c0_g2	9.65	18.48	8.56	13.79	7.53	6.5	10.45	12.34	22.99	6.32	3.19	13.76	11.42	22.43	12.24	16.18	15.59	11.4
TRINITY_DN103311_c0_g1	2.59	0	2.61	5.23	0	2.55	2.7	10.9	2.67	2.68	5.3	0	5.65	2.68	2.72	7.86	2.67	0
TRINITY_DN103317_c0_g1	4.64	2.25	2.28	0	4.34	0	0	2.36	2.34	0	0	2.32	0	0	7.18	2.28	4.66	4.6
TRINITY_DN10332_c0_g1	39.3	45.78	30.69	35.29	23.93	39.1	55.92	38.67	37.23	40.51	41.1	35.02	35.94	39.8	62.52	41.54	55.22	33.74
TRINITY_DN10332_c0_g2	1.96	0.98	1.01	0	0	0	1.05	2.07	2.1	1.06	0	0	1.15	1.07	4.42	0	1.04	3.12
TRINITY_DN10333_c0_g1	112.81	123.2	139.85	119.78	98.95	106.33	95.53	128.95	128.89	109.04	95.45	115.65	98.6	144	172.56	89.45	141.52	143.6
TRINITY_DN103342_c0_g1	11.35	18.98	24.96	5.99	8.76	6.57	3.55	12.63	10.58	10.36	8.58	12.68	6.73	13.78	19.86	2.57	9.89	18.09
TRINITY_DN10334_c0_g1	4.95	7.63	11.93	5.48	4.55	4.95	2.96	9.73	8.57	3.97	12.86	6.25	3.45	3.8	6.1	4.34	12.27	4.64
TRINITY_DN10335_c0_g1	247.78	597.26	649.21	289.04	354.38	668.72	120.21	71.17	318.63	88.41	156.8	227.39	75.02	251.02	300.64	179.82	686.47	597.55
TRINITY_DN103361_c0_g1	64.67	44.89	82.32	44.16	20.06	30.46	32.74	24.25	93.51	69.4	17.78	99.21	53.47	90.6	97.06	9.05	50	88.03
TRINITY_DN10336_c0_g1	12.06	6.31	35.62	12.16	6.09	47.89	1.24	8.48	33.93	9.4	2.54	28.95	5.48	17.77	51.31	0.6	38.04	32.71
TRINITY_DN10337_c0_g1	187.07	191.87	210.11	180.1	180.32	182.92	172.25	176.41	235.33	172.98	228.5	194.66	196.89	217.02	265.87	147.26	210.11	209.76
TRINITY_DN10337_c1_g1	30.18	40.06	23.1	36.6	32.98	18.51	26.53	34.15	24.87	29.32	29.01	22.38	32.13	32.15	25.09	30.53	31.83	25.73
TRINITY_DN10338_c0_g1	216.87	154.53	191.49	179.5	131.42	193.46	343.34	222.58	210.82	212.49	152.83	173.47	275.82	185.96	283.51	282.64	308.36	181
TRINITY_DN10338_c0_g2	1.26	0	5.18	1.27	3.65	32.13	12.63	0	13.21	2.83	4.07	2.7	4.36	7.31	0	9.09	8.15	10.62
TRINITY_DN10339_c3_g1	7.15	8.84	0	0	9.89	0	6.2	27.34	0	11.09	0	5.32	11.19	0	0	11.34	0	5.39
TRINITY_DN1033_c0_g1	22.17	22.88	20.56	23.78	22.95	23.64	26.11	24	36.32	20.58	23.72	26.38	18.15	25.4	29.81	20.78	32.04	31.45
TRINITY_DN10340_c0_g1	20.18	15.83	31.35	13.8	11.2	14.36	17.82	7.6	33.34	14.86	14.26	22.88	18.77	27.06	32.91	21.71	22.36	23.89
TRINITY_DN103413_c0_g1	0	2.83	0	0	0	2.77	0	0	0	0	0	0	0	2.89	0	0	0	0
TRINITY_DN103413_c0_g2	0	1.16	0	0	1.11	0	3.7	1.22	0	1.24	2.5	0	1.34	0	0	1.19	5.37	0
TRINITY_DN103414_c0_g1	4.69	2	0.69	2.69	0	0.66	4.31	2.11	0	0.72	0	0.73	0	0	0.76	11.09	0.71	6.43
TRINITY_DN103417_c0_g2	0	8.45	4.28	0	0	0	6.64	4.44	4.4	0	2.19	0	2.34	2.21	4.52	2.15	0	0
TRINITY_DN10341_c0_g1	8.12	7.89	158.58	8.41	7.17	65.35	46.96	12.57	14.58	12.5	6.71	64.89	22.26	50.07	65.47	23.19	82.43	67.08
TRINITY_DN10342_c0_g1	47.9	46.36	35.57	82.26	43.02	39.02	82.73	150.56	128	156.32	127.17	119.92	24.23	49.39	102.37	19.91	69.04	54.07
TRINITY_DN103431_c0_g1	0	0	0	8.99	0	8.55	0	3.37	3.27	16.97	0	3.21	0	6.52	6.59	8.6	0	16.45
TRINITY_DN10343_c0_g1	20.96	15.65	27.72	15.82	20.89	19.35	18.8	16.55	25.71	24.55	16.05	20.05	13.7	19.47	29.11	10.47	16.93	27.47
TRINITY_DN10343_c0_g2	15.85	10.07	17.24	11.91	16.61	13.12	18.12	32.29	14.77	13.18	6.41	9.01	5.3	7.57	22.07	5.64	9.1	18.12
TRINITY_DN103440_c0_g1	6.54	9.93	6.67	2.36	21.18	11.45	3.8	8.79	18.13	7.69	10.49	7.92	1.17	65.48	19.04	17.73	17.22	56.08
TRINITY_DN103469_c0_g1	0	0	0	5.71	0	2.78	2.94	0	0	2.92	2.87	0	0	0	0	0	0	0
TRINITY_DN10347_c0_g1	60.25	44.43	46.98	54.69	47.45	60.85	54.17	64.24	64.47	61.87	46.37	46.48	63.04	68.91	76.9	58.24	76.37	59.21
TRINITY_DN10347_c0_g2	17.13	36.76	27.19	29.6	29.51	38.49	15.32	20.58	20.29	40.62	35.18	35.08	29.47	42.41	54.27	12.38	42.92	44.82
TRINITY_DN10348_c0_g2	106.8	135.95	93	127.88	100.82	124.78	181.64	162.1	123.14	126.82	91.73	88.44	117.02	125.45	138.43	90.06	155.71	93.09
TRINITY_DN10349_c0_g2	155.4	144.05	150.29	131.6	120.54	145.21	153.03	144.9	191.9	167.8	120.33	145.91	149.65	146.57	191.81	139.82	185.53	168.3
TRINITY_DN1034_c0_g1	157.75	148.67	145.56	157.83	132.12	180.05	243.1	205.58	235.59	240.47	183.9	203.08	188.03	204.93	247.76	172.32	196.82	166.24
TRINITY_DN103504_c2_g1	1.69	1.69	8.61	0	1.63	3.34	7.13	3.56	3.56	1.78	7.13	7.11	7.64	1.8	5.53	5.18	7.08	1.75
TRINITY_DN103508_c0_g1	16.1	16.08	5.52	3.24	4.13	7.46	10.31	13.57	6.69	9.28	10.35	9.26	9.46	38.27	28.62	21.05	9.11	7.94
TRINITY_DN10350_c0_g1	21.1	35.54	38.07	19.75	27.51	30.76	39.79	16.65	27.82	20.65	15.11	15.43	39.51	36.7	40.58	25.54	20.28	21.18
TRINITY_DN103515_c0_g1	36.55	1.92	3.93	35.71	1.22	1.89	7.46	13.84	19.31	36.36	1.39	0	45.62	0	3.62	2.63	0	1.35
TRINITY_DN10352_c0_g1	9.6	14.97	3.96	3.24	4.63	6.68	9.05	14.17	6.17	19.35	15.21	4.16	14.29	10.31	10.84	22.02	9.62	8.15
TRINITY_DN10352_c1_g1	27.7	50.7	75.77	17.83	42.83	74.3	22.69	19.65	39.69	65.11	38.23	74.84	50.03	43.61	32.41	25.68	75.6	23.72
TRINITY_DN103535_c0_g1	294.04	339.36	824	465.55	346.81	267.08	477.71	18.78	421.1	289.85	313.84	611.56	569.72	380.94	668.44	201.8	355.15	528.62
TRINITY_DN103546_c0_g2	1.74	1.52	0	2.41	0	0	1.84	0	0	0	0	0	0	0	1.9	1.78	0	0
TRINITY_DN10355_c0_g2	0	1.6	3.27	4.84	1.54	1.58	3.39	32.04	0	3.42	1.7	0	0	0	0	3.28	3.36	5
TRINITY_DN10355_c2_g1	11.69	19.76	0	9.97	36.12	0	11.56	18.01	0	11.65	4.91	0	6.33	0	0	13.97	0	0
TRINITY_DN103565_c0_g1	0	0	19.67	2.07	3.97	16.46	0	0	34.53	0	2.14	18.35	4.58	15.62	9.41	6.28	22.57	22.09
TRINITY_DN10356_c0_g1	38.53	49.84	22.92	31.82	25.96	25.31	41.21	31.41	26.68	29.78	39.09	22.37	61.69	27.92	46.31	41.63	37.67	27.34
TRINITY_DN10356_c0_g2	4.41	5.38	4.97	7.56	1.92	3.31	14.43	4.14	0	3.22	5.33	6	13.5	8.6	4.95	11.74	3.18	0
TRINITY_DN10356_c0_g3	4.1	6.15	4.16	2.19	0	2.02	6.45	2.16	6.41	12.86	4.26	0	2.28	0	6.6	0	4.52	2.11
TRINITY_DN103576_c0_g1	879.3	942.55	599.06	823.2	601.69	621.86	905.23	644.25	840.24	695.16	701.04	628.16	696.77	868.36	565.37	1072.7	910.13	749.61
TRINITY_DN10359_c0_g1	0	0	3.36	0	0	1.63	0	6.94	2.58	3.48	3.54	6.95	7.46	1.75	0	0	0	0
TRINITY_DN1035_c0_g1	4.04	0	4.1	9.47	0	5.97	6.46	10.63	3.19	2.12	3.14	2.1	0	9.55	9.65	4.11	4.2	0
TRINITY_DN1035_c1_g1	32.5	17.22	5.62	24.82	12.2	2.96	9.6	15.36	0	25.58	20.62	6.46	24.58	9.21	6.44	25.65	6.79	18.46
TRINITY_DN103603_c0_g1	2.07	9.27	8.4	12.52	3.99	12.24	8.69	2.18	20.64	8.66	2.15	18.11	29.92	2.17	6.66	0	6.46	8.51
TRINITY_DN103607_c0_g2	9.22	13.83	13.07	0	4.44	2.26	4.8	4.84	7.16	0	7.12	11.84	0	4.79	4.89	0	2.38	16.45
TRINITY_DN10361_c0_g1	154.25	244.43	202.67	122.45	155.33	220.62	89.09	56.7	115.22	79.12	158.52	198.42	103.42	179.55	261.34	98.12	132.46	263.82
TRINITY_DN10361_c1_g2	7.01	7.49	14.21	10.31	2.26	3.69	7.26	11.12	8.42	5.55	0	22.23	0	12.51	4.96	7.98	0	13.25
TRINITY_DN103632_c0_g1	119.43	105.68	178.01	123.48	114.67	155.37	135.72	133.25	175.03	117.6	102.42	153.8	112.49	154.53	200.84	105	202.41	183.02
TRINITY_DN103640_c0_g1	19.79	17.4	24.29	28.82	27.54	21.18	23.64	25.51	36.27	28.64	18.53	44.12	21.68	29.13	71.93	13.71	25.09	17.24
TRINITY_DN10364_c0_g1	46.98	39.6	47.08	37.27	33.18	50.61	42.9	40.74	72.73	56.22	31.35	52.05	53.48	51.44	55.74	44.43	56.73	48.88
TRINITY_DN103658_c0_g1	8.82	5.84	2.99	4.74	7.03	6	16.93	6.15	9.27	4.65	12.44	6.2	4.96	6.26	3.22	7.49	7.69	1.53
TRINITY_DN10366_c0_g2	1480.27	1135.62	2025.64	1118.47	733.39	756.3	1135.79	1033.62	953.34	1417.02	692.58	1065.58	822.97	892.91	1552.59	1145.73	1502.57	1966.37
TRINITY_DN10366_c0_g3	70.73	32.29	25.21	46.48	15.55	17.92	55.81	19.15	30.34	52.9	31.23	36.16	47.75	23.35	36.92	118.5	59.02	47.61
TRINITY_DN10367_c0_g1	1.26	1.21	0	4.35	12.13	0	5.44	3.27	5.45	4.81	1.39	0.69	6.84	2.01	0.72	5.12	4.06	16.08
TRINITY_DN10367_c0_g2	4.34	30.54	0.56	2.19	31.87	4.16	1.17	16.05	3.08	3.59	3.01	27.59	30.96	4.48	8.53	15.42	5.94	5.58
TRINITY_DN103684_c0_g1	19.77	0	7.58	24.01	8	3.43	9.22	13.46	3.84	26.93	3.86	0	35.81	6.06	0	17.76	0	0
TRINITY_DN103690_c0_g1	10.7	17.1	11.75	11.75	12.37	12.87	5.71	13.85	13.96	9.28	12.73	17.9	10.31	26.02	28.87	14.24	18.19	13.43
TRINITY_DN103690_c0_g2	21.96	24.21	45.62	12.5	22.47	22.94	14.57	25.22	26.19	27.64	20.57	29.24	8.72	39.14	42.49	20	28.88	26.92
TRINITY_DN103691_c0_g1	23.78	6.77	0	0	0	15.78	2.36	8.41	7.03	2.35	4.66	0	2.49	15.3	14.75	4.57	2.33	15.24
TRINITY_DN10369_c0_g2	6.45	17.4	6.72	8.81	3.42	5.16	8.74	2.04	0.7	7.79	3.25	2.15	6.28	6.51	3.38	8.43	6.26	3.14
TRINITY_DN10369_c1_g1	18.3	9.96	7.48	7.31	14.13	8.89	11.19	5.73	15.46	19.76	17.95	7.43	10.18	7.95	8.89	31	16.56	6.95
TRINITY_DN1036_c0_g3	177.54	207.39	104.45	156.49	128.94	73.82	182.88	157.14	77.61	186.62	146.15	77.06	187.39	144.77	107.11	150.03	151.26	65.71
TRINITY_DN10370_c0_g1	2.99	2.39	3.73	1.21	1.73	1.9	2.58	0	4.52	3.35	2.65	0.66	2.14	8.63	2.06	0.62	0	3.85
TRINITY_DN10371_c0_g2	0	0	0	0	0	3.28	3.46	0	0	3.42	6.7	3.34	3.56	0	0	3.36	0	0
TRINITY_DN103746_c0_g1	0	0	0	2.63	0	5.13	2.72	0	0	0	0	0	0	2.69	0	0	0	5.29
TRINITY_DN10374_c0_g1	90.37	44.05	94.48	67.51	52.58	48.51	78.56	60.73	46.36	65.47	33.38	35.68	32.32	43.47	59.62	35.84	59.69	66.36
TRINITY_DN103750_c0_g1	0	5	0	5.03	2.41	0	0	2.62	0	2.59	5.11	0	0	5.16	0	12.61	2.57	0
TRINITY_DN10375_c0_g1	35.6	41.29	48.39	25.44	32.07	48.99	63.64	64.11	57.49	47.98	38.4	32.1	41.24	61.07	61.63	39.07	68.13	56.94
TRINITY_DN10376_c0_g2	14.14	12.39	8.19	12.67	4.3	3.59	14.47	8.78	5.97	18.44	2.78	14.33	15.05	10.62	14.95	9.83	10.55	9.36
TRINITY_DN103783_c0_g1	3.73	5.6	18.96	13.15	17.98	7.36	15.7	15.7	19.54	7.84	11.72	29.23	6.27	5.91	16.14	13.31	13.62	5.78
TRINITY_DN103794_c0_g1	58.23	60.38	200.24	45.74	77.2	74.86	38.95	79.39	86.34	53.55	27.01	58.84	36.68	48.12	140.62	56.13	73.96	107.54
TRINITY_DN103795_c0_g1	16.19	18.03	9.34	8.26	18.54	25.5	12.97	12.52	7.63	11.53	14.36	7.71	12.82	5.68	21.84	13.75	13.01	17.82
TRINITY_DN1037_c0_g1	17.12	16.18	14.11	16.19	16.53	14.51	42.4	14.96	10.16	22.11	13.33	11.88	35.94	17.31	19.55	37.73	21.65	12.91
TRINITY_DN1037_c1_g1	116.28	142.95	257.74	122.48	155.82	114.83	106.31	126.55	177.56	162.65	130.29	145.16	109.13	180.37	215.09	140.46	153.83	153.18
TRINITY_DN1037_c2_g1	148.62	70.12	20.92	59.78	57.69	29.46	160.06	64.97	61.81	80.24	111.32	49.01	189.31	56.07	84.52	76.58	59.08	60.62
TRINITY_DN1037_c3_g1	4.31	10.78	2.96	6.51	0	5.14	22.67	5.86	0	0	10.74	2.97	14.42	0	3.05	27.82	0	8.38
TRINITY_DN1037_c9_g1	14.19	18.36	9.13	16.91	11.72	25.31	25.59	12.12	11.37	14.08	20.4	11.6	7.26	23.69	32.05	38.86	28.82	10.7
TRINITY_DN103819_c0_g2	134.18	153.7	120.1	99.58	101.42	69.06	85.59	75.22	57.26	60.5	77.34	53.09	62.09	89.71	87.79	163.7	147.2	103.17
TRINITY_DN10381_c0_g1	118.15	100.75	120.21	100.69	80.96	104.05	121.57	104.33	116.1	103.16	85.93	102.52	103.92	102.75	145.34	98.04	120.18	96.35
TRINITY_DN10382_c1_g1	0	0	0	0	0	0	2.51	1.24	0	1.26	1.27	0	2.73	0	0	0	2.5	0
TRINITY_DN10384_c0_g1	11.37	22.69	28.64	13.92	30.75	18.12	18.46	9.68	10.11	20.1	17.09	32.8	12.67	27.84	16.9	20.31	30.6	23.2
TRINITY_DN103852_c0_g2	47.47	47.36	49.46	44.44	37.64	51.04	47	52.51	60.31	58.45	47.76	51.26	48	63.11	79.91	46.74	75.02	65.61
TRINITY_DN103856_c0_g1	1414.8	1353.1	1693.53	1358.52	1202.21	1150.59	1367.44	1152.32	1732.68	1541.9	1131.57	1073.47	1291.75	937.51	1568.13	1124.49	1264.89	1424.3
TRINITY_DN10385_c0_g1	0	0	0	0	0	2.79	1.5	0	0	3	3.01	0	0	1.51	1.56	0	0	10.33
TRINITY_DN103860_c0_g1	1256.73	1466.68	1051.93	1192.71	1025.58	1037.57	2724.57	1295.49	1002.76	1254.21	1201.43	718.57	1755.01	1093.92	1207.54	2275.15	1414.85	838.49
TRINITY_DN10386_c0_g1	154.82	162.56	95.78	114.27	160.68	47.25	153.41	120.63	71.07	110.66	158.02	94.99	163.94	91.62	79.65	134.15	158.87	111.42
TRINITY_DN10386_c5_g1	1.48	1.47	20.78	0	0	10.2	3.13	1.55	10.37	0	1.57	37.21	5.05	13.99	19.51	4.54	21.04	15.93
TRINITY_DN103888_c0_g2	0	0.89	0	0	0	1.78	2.87	0	0	0.96	1.95	0	0	0	1.01	0	1.9	0
TRINITY_DN103888_c3_g1	11.4	5.71	2.87	20.14	22.26	2.8	11.84	11.98	2.93	2.94	11.57	0	6.15	2.92	2.97	14.37	5.84	2.87
TRINITY_DN10388_c0_g1	6.59	31.27	1.29	13.07	3.08	2.88	4.9	4.33	13.12	2.29	5.51	11.96	3.47	14.57	32.09	11.81	41.53	5.78
TRINITY_DN1038_c0_g1	28.09	25.28	24.91	19.7	20.41	23.33	24.24	22.68	33.44	28.5	19.57	23.96	19.61	26.28	33.62	22.12	25.11	25.52
TRINITY_DN10391_c0_g1	145.55	151.96	308.9	145.79	213.09	185.02	97.41	160.5	263.55	210.4	220.94	258.71	91.11	341.51	284.28	131.84	243.99	300.84
TRINITY_DN103920_c0_g2	434.1	326.18	369.19	394.58	319.12	303.24	826.3	521.38	301.73	456.09	293.73	203.61	577.08	321.36	326.34	771.53	477.37	251.99
TRINITY_DN103924_c0_g1	6.36	6.39	28.72	3.22	12.33	9.36	6.58	0	14.29	3.26	12.8	11.66	13.26	17.96	16.37	6.39	30.23	31.88
TRINITY_DN103933_c0_g1	0	0	8.21	8.22	0	5.33	0	2.85	2.79	0	2.77	0	5.89	2.79	0	5.48	5.58	0
TRINITY_DN103935_c0_g1	9.56	8.68	0.9	7.01	2.51	0.86	3.73	17.39	1.86	4.7	26.56	1.89	1.02	0	3.94	6.28	1.85	2.77
TRINITY_DN10394_c0_g1	165.45	162.74	125.95	130.04	108.37	167.96	132.34	117.73	200.37	179.9	109.53	143.34	160.7	137.34	161.08	98.61	176.58	136.65
TRINITY_DN103953_c0_g1	17.49	38.03	40.4	25.57	12.86	9.92	12.85	61.78	48.57	15.59	10.47	27.68	20.16	58.69	18.48	3.71	16.89	42.31
TRINITY_DN103962_c0_g1	10.58	6.34	3.27	8.52	4.07	2.1	13.55	3.34	0	9.09	2.29	1.14	11.08	5.76	0	12.01	8.98	0
TRINITY_DN10396_c0_g1	1.05	0	0	0	0	0	4.5	3.3	0	1.1	1.14	2.22	0	1.15	3.47	2.12	2.24	0
TRINITY_DN103989_c0_g1	9.71	10.31	2.36	8.09	4.42	10.57	2.45	7.28	4.88	7.41	6.23	8.63	15.94	4.98	1.28	15.37	9.72	8.86
TRINITY_DN10398_c0_g1	2.7	16.22	2.72	2.72	2.61	15.89	8.42	5.67	11.11	8.36	2.75	2.74	2.93	16.66	0	20.09	8.32	2.73
TRINITY_DN103992_c0_g1	122.55	136.13	139.18	115.52	118.37	134.39	104.35	125.48	198.72	151.6	106.72	141.82	123.72	151.52	173.76	92.34	168.51	156.2
TRINITY_DN103992_c0_g3	9.76	1.39	7.21	5.61	2.68	9.6	8.87	5.87	10.23	6.8	2.98	14.83	9.53	9.38	13.86	7.16	13.22	5.84
TRINITY_DN103997_c0_g1	4.56	12.57	10.1	2.53	14.54	9.86	2.62	15.83	18.15	2.6	5.14	10.26	0	10.39	0	0	2.59	5.14
TRINITY_DN10399_c0_g1	8.28	10.65	19.05	19.74	5.04	8.98	11.08	13.72	15.17	7.86	12.23	15.91	12.36	11.52	11.33	11.44	6.06	23.36
TRINITY_DN1039_c0_g1	11.23	11.84	12.35	15.13	12.44	21.63	9.07	14.38	31.04	14.21	20	24.53	8.7	15.66	12.07	9.37	15.04	17.09
TRINITY_DN1039_c2_g1	517.32	534.91	474.99	539.79	402.77	506.47	679.87	563.58	466.62	555.41	505.45	395.5	635.25	520.39	624.28	625.31	692.32	470.73
TRINITY_DN104005_c1_g1	8.65	9.48	8.44	8.77	6.03	49.6	32.24	8.74	7.62	19.34	19.23	5.09	1.37	26.31	4.8	23.87	25.56	26.36
TRINITY_DN104009_c0_g1	0	0	0	6.33	3.03	0	4.98	0	1.66	0	3.33	1.66	7.14	0	0	3.22	1.65	0
TRINITY_DN10401_c0_g1	10.3	11.18	77.35	15.17	10.03	75.08	14.58	8.62	74.76	13.23	10.6	61.62	15.69	86.82	93.9	9.9	133.49	105.95
TRINITY_DN10402_c1_g1	12.33	14.8	17.22	15.71	16.3	22.21	18.88	22.6	19.69	12.51	12.7	28.55	27.45	33.64	27.03	33.45	25.23	19.86
TRINITY_DN104032_c0_g1	7.19	28.61	3.66	10.86	19.05	12.42	9.45	18.92	9.43	20.81	15.1	11.3	16.17	19.61	17.55	16.51	11.93	1.86
TRINITY_DN104039_c0_g1	58.75	39.32	32.14	49.91	30.37	43.93	41.56	31.23	23.37	45.62	37.15	24.71	46.97	45.8	54.33	62.42	72.46	63.21
TRINITY_DN10403_c0_g1	329.65	379.18	278.72	321.37	343.52	294.88	287.11	317.62	281.14	342.55	310.28	273.89	304.41	317.13	311.29	254.49	412.82	339.45
TRINITY_DN10403_c1_g2	0	4.34	2.19	0	4.18	4.26	9.07	0	2.25	0	8.98	0	2.4	0	6.94	0	2.25	4.44
TRINITY_DN104040_c0_g1	82.03	61.3	33.45	65.63	53.09	39.41	32.53	54.87	54.92	42.14	80.71	47.11	70.2	42.98	59.59	66.5	45.31	46.83
TRINITY_DN10404_c0_g1	20.82	18.9	15.27	18.38	7.43	25.85	9.05	15.53	17.2	19.04	11.58	19.2	23.34	22.01	19.8	17.98	19.57	17.25
TRINITY_DN104058_c0_g2	47.37	57.54	90.6	56.83	50.2	54.61	72.55	71.29	58.7	72.11	42.32	39.54	56.67	80.06	92.62	73.32	95.95	63.06
TRINITY_DN104058_c0_g3	14.36	11.76	16.19	8.86	11.86	8.68	14.85	11.13	16.63	9.97	7.4	3.69	23.77	9.36	17.24	16.31	12.87	11.91
TRINITY_DN10405_c0_g1	15	21.62	20	18.53	17.85	19.56	13.27	15.62	23.05	16.64	23.47	20.91	21.61	19.03	16.51	22.4	18.63	18.02
TRINITY_DN10405_c1_g1	93.81	92.27	239.29	110.02	86.1	88.43	82.95	87.47	151.3	62.84	83.48	111.53	74.36	167.09	176.06	39.68	142.12	128.41
TRINITY_DN10405_c8_g1	22.62	36.33	42.36	64.9	26.99	21.78	24.74	32.43	11.33	45.75	17.59	5.71	71.17	40.53	23.31	64.82	14.46	24.33
TRINITY_DN104069_c0_g1	51.39	34.98	14.97	52.19	8.62	16.27	69.46	31.73	27.44	45.87	16.45	26.94	46.89	14.58	19.71	63.47	47.85	22.56
TRINITY_DN104074_c0_g1	3.7	14.23	4.84	6.22	4.76	0	13.15	6.5	0	18.47	11.94	1.32	1.42	0	0	26.67	0	5.2
TRINITY_DN104074_c1_g1	14.24	13.25	11.88	11.91	4.11	13.92	3.02	8.99	25.61	15.13	14.43	15.14	11.39	11.34	16.29	2.92	17.99	10.44
TRINITY_DN10407_c0_g1	21.9	40.98	16.62	26.69	4.99	25.37	46.39	23.73	10.45	20.89	8.08	5.01	28.48	5.35	26.77	31.47	13.15	15.62
TRINITY_DN104092_c0_g1	0.73	4.08	0	1.89	1.04	0	3.01	0.77	0	2.15	2.92	0	3	2.41	0	0	1.56	2.31
TRINITY_DN104092_c0_g2	0	4.72	0	15.14	0	0	16.08	9.84	0	17.79	0	0	14.43	9.28	4.62	0	0	0
TRINITY_DN104099_c0_g1	0	5.84	8.43	2.94	0	8.43	3.02	8.97	0	3	25.84	7.91	3.14	8.13	23.41	5.87	27.05	25.02
TRINITY_DN1040_c0_g1	143.74	150.11	86.53	130.93	107.33	94.94	158.87	229.77	86.26	151.93	172.98	88.62	134.22	159.25	184.52	152.87	128.78	129.27
TRINITY_DN104116_c0_g1	12.07	6.06	18.22	6.61	0	0	15.67	6.34	12.36	6.2	12.29	3.04	12.96	21.59	12.66	21.28	24.7	12.14
TRINITY_DN10411_c0_g1	4.04	11.84	0	5.72	3.82	21.94	3.36	4.13	6.48	2.43	8.81	3.47	4.68	3.51	20.75	2.78	1.83	10.81
TRINITY_DN104128_c0_g1	6.29	3.16	0	3.18	0	0	6.51	0	0	0	3.17	0	6.73	3.2	0	9.49	0	0
TRINITY_DN10412_c0_g1	203.07	174.75	198.45	156.1	152.59	204.26	198.24	175.46	207.42	237.14	200.03	269.23	195.52	223.53	229.06	159.95	182.39	143.21
TRINITY_DN104136_c0_g1	9.81	15.41	4.3	4.23	5.4	13.88	11.89	2.95	2.97	13.42	2.99	4.47	12.83	1.51	10.84	24.46	10.34	4.4
TRINITY_DN104136_c0_g2	9.29	16.01	4.7	2.34	3.7	6.85	22.82	4.88	13.04	3.27	10.68	7.17	4.29	5.06	15.85	24.4	9.62	4.74
TRINITY_DN10413_c0_g1	130.82	154.05	201.69	150.8	144.67	182.27	128.35	150.94	197.72	173.21	143.45	206.51	114.95	151.24	253.74	135.09	245.79	255.44
TRINITY_DN10414_c0_g1	114.63	111.53	111.31	124.64	100.69	127.7	156.17	122.37	122.25	124.22	112.12	91.65	129.26	144.31	157.61	143.38	158.46	124.03
TRINITY_DN10415_c0_g2	7.86	4.65	17.93	8.22	5.05	7.28	4.74	9.53	17.08	8.65	3.92	10.71	3.52	10.15	13.24	4.88	13.53	12.62
TRINITY_DN104161_c0_g1	64.02	102.78	54.53	105.98	83.22	82.29	95.04	44.01	43.27	48.53	138.95	68.05	40.6	81.66	81.6	156.98	96.52	57.61
TRINITY_DN104167_c0_g1	0	15.42	24.72	6.22	8.93	9.05	0	16.15	50.18	3.16	6.2	15.46	0	43.91	25.39	0	18.85	30.88
TRINITY_DN104168_c0_g1	0	0	3.1	4.29	2.99	7.16	0	4.42	0	0	15.56	4.13	0	0	4.2	0	0	4.16
TRINITY_DN104168_c0_g3	8.61	5.76	0	2.9	2.78	2.82	20.86	3.02	2.95	2.96	0	0	3.1	0	0	8.68	5.88	0
TRINITY_DN10416_c0_g2	113.35	96.73	79.05	94.29	86.35	99.68	138.01	147.51	111.63	158.83	98.09	123.26	134.26	124.08	149.48	105.42	160.41	117.61
TRINITY_DN10416_c1_g1	181.39	184.14	55.34	69.97	157.46	114.39	172.24	249.84	41.05	94.5	243.73	61.51	216.85	87.73	71.37	217.48	154.27	43.67
TRINITY_DN10416_c2_g1	0	0.4	0	0	0	0.4	0	0	1.3	0	0	1.33	1.4	0	0	0.39	0.86	0.43
TRINITY_DN10416_c3_g2	31.23	30.71	36.07	28.99	40.64	37.59	13.58	30.85	42.61	17.87	38.2	29.44	44.24	37.14	34.99	35.81	48.32	38.4
TRINITY_DN10416_c8_g1	2.25	1.13	1.16	1.13	1.09	2.24	1.2	0	1.2	6.04	3.65	3.64	9.76	1.22	1.26	8.14	9.56	1.19
TRINITY_DN104172_c0_g1	4.25	10.63	0	8.56	6.22	10.45	6.68	2.46	4.42	2.22	2.2	4.4	2.35	14.15	15.9	15.1	15.43	11.11
TRINITY_DN104172_c0_g2	154.24	142.01	182.64	137.68	122.33	146.22	150.24	145.33	171.89	142.37	134.9	154.72	155.61	175.95	206.65	134.85	188.08	171.07
TRINITY_DN104178_c0_g1	5.5	2.84	0	5.56	2.73	8.11	8.58	5.95	0	0	5.75	0	0	0	2.95	2.85	0	0
TRINITY_DN10417_c0_g1	1.81	3.63	1.14	3.3	3.19	1.09	8.62	2.34	2.36	3.99	2.44	0.4	6.57	0.81	1.27	7.22	1.57	1.96
TRINITY_DN104189_c0_g1	1.21	4.84	0	2.44	0	1.2	3.87	30.63	0	0	1.3	0	4.2	1.31	0	4.99	1.28	0
TRINITY_DN10418_c0_g2	66.5	86.38	55.19	83.41	53.7	71.31	69.41	51.6	41.14	73.49	55.7	50.6	75.77	69.41	84.49	74.95	74.49	82.04
TRINITY_DN104190_c0_g2	15.92	11.19	37.65	19.16	9.16	10.42	10.46	15.86	17.68	16.67	13.57	15.3	17.08	19.16	21.48	18.05	17.51	16.89
TRINITY_DN104194_c0_g1	22.5	20.03	25.33	9.66	16.43	9.88	12.15	11.4	20.03	6.04	20.17	18	5.85	10.08	25.42	11.72	6	19.78
TRINITY_DN10419_c0_g1	46.04	44.18	17.24	37.2	36.8	26.51	50.38	63.04	18.94	27.19	39.63	43.6	54.69	17.88	15.57	44.55	19.82	17.4
TRINITY_DN10419_c0_g2	26.03	68.44	18.74	34.92	37.58	39.43	36.93	78.05	10.17	17.99	41.36	3.54	27.36	16.12	26.15	56.47	20.48	29.92
TRINITY_DN10419_c0_g3	26.31	11.28	13.37	22.71	19.92	23.67	15.81	11.87	7.87	13.82	27.55	9.81	21.05	13.89	2.03	38.31	3.92	9.7
TRINITY_DN10419_c1_g1	225.38	246.22	33.44	184.18	270.79	40.49	323.11	179.11	45.96	426.22	60.42	28.3	129.96	34.75	15.17	272.67	37.28	65.99
TRINITY_DN1041_c0_g1	61.05	50.43	48.01	42.23	56.49	50.93	36.5	51.52	63.58	60.44	54.35	63.33	60.56	68.89	58.6	55.38	68.79	57.39
TRINITY_DN104201_c0_g1	12.58	12.62	9.48	6.36	15.23	6.17	13.02	9.91	12.85	32.26	6.33	6.31	10.09	19.22	6.48	12.66	0	22.08
TRINITY_DN104208_c0_g2	28.28	43.07	20.9	30.25	33.9	27.42	26.09	29.94	30.91	23.38	29.25	19.23	31.27	44.27	23.95	40.08	52.06	31.79
TRINITY_DN10420_c0_g1	12.67	2.47	6.85	10.13	8.47	11.77	17.37	8.24	10.67	13.42	8.09	12.1	25.48	16.29	19.56	24.41	13.28	12.03
TRINITY_DN10421_c0_g1	11.64	24.44	6.63	13.42	14	0.93	16.12	6.4	8.47	10.53	13.67	4.53	6.46	6.4	6.34	25.57	2.94	21.26
TRINITY_DN10421_c0_g2	2.6	7.82	0	0	7.54	2.55	0	2.73	2.68	8.07	5.32	0	0	5.37	0	10.51	2.68	0
TRINITY_DN104221_c0_g2	2.52	5.03	0	0	1.21	0	0	2.65	0	6.72	17.57	0	0	0	2.8	2.59	0	1.32
TRINITY_DN104231_c0_g1	8.43	6.55	6.58	6.35	7.52	3.87	5.1	4.67	8.62	9.54	8.88	6.76	4.27	4.71	7.98	4.22	9.41	8.2
TRINITY_DN104244_c0_g3	0	0	2.21	0	0	2.15	0	2.3	4.54	0	2.26	6.77	0	2.28	2.33	4.43	9.06	0
TRINITY_DN104244_c2_g1	2.49	0	2.52	10.06	2.41	0	0	2.62	7.73	0	5.11	5.1	0	0	0	0	0	5.07
TRINITY_DN10424_c0_g1	0.3	0.3	0.41	0	0.76	0.4	0.98	0.84	0.98	1.31	0	0	0.96	0	2.46	0.95	0.43	0
TRINITY_DN104256_c0_g1	9.31	6.63	52.97	5.31	17.52	27.35	8.77	18.43	31.3	8.82	5.96	10.4	3.2	32.64	31.21	0	37.74	40.52
TRINITY_DN10425_c0_g2	280.85	312.18	200.74	284.02	213.63	234.96	379.78	326.29	394.78	401.18	194.5	173.62	248.7	210.97	282.29	201.45	251.08	192.92
TRINITY_DN10425_c1_g1	2.86	1.43	1.49	4.32	1.38	1.9	4.63	0.5	2.06	2.08	3.18	1.58	7.22	2.65	3.85	8.44	5.63	0.51
TRINITY_DN10426_c0_g1	8.97	11.78	5.35	10.96	3.18	14.15	7.65	6.44	8.68	9.29	5.77	9.92	11.88	10.57	12.54	15.26	7.62	2.17
TRINITY_DN10427_c0_g1	10.89	12.08	12.23	9.77	12.05	11.11	11.18	6.6	15.82	14.02	9.54	13.77	14.18	10.02	8.74	12.9	8.74	10.97
TRINITY_DN104284_c0_g1	8.57	29.17	9.09	11.71	11.35	4.41	0	32.18	5.04	2.34	21.93	15.65	12.37	10.92	9	0	11.68	2.46
TRINITY_DN10428_c0_g1	15.85	16.41	36.64	14.54	15.57	16.77	12.1	21.54	44.36	13.13	11.82	39.38	12.42	58.98	59.18	11.32	46.18	46.16
TRINITY_DN10429_c1_g1	108.26	64.18	77.82	129.75	12.95	14.5	36.96	68.07	13.9	24.55	138.36	73.43	96.35	129.89	26.81	55.58	97.79	13.64
TRINITY_DN1042_c0_g2	70.82	86.72	69.7	59.61	58.12	75.51	83.5	72.04	92.18	88.56	81.6	77.88	74.8	79.12	113.1	62.65	91.09	76.52
TRINITY_DN10430_c0_g1	323.6	389.4	154.46	392.61	266.24	221.36	396.08	375.58	257.37	498.65	343.63	232.79	356.55	302.24	253.3	369.35	232.66	236.12
TRINITY_DN10430_c0_g2	0.76	1.52	2.37	0	2.94	0.76	0.82	0.8	0	4.13	0	1.66	0	0.84	1.74	0.79	5.7	0.81
TRINITY_DN10430_c2_g1	2.17	1.08	2.23	0	1.04	1.08	1.16	2.28	0	1.16	0	2.34	2.52	0	1.21	1.12	4.6	1.14
TRINITY_DN10431_c0_g1	32.22	62.45	62.91	54.95	40.23	65.06	75.26	34.49	100.25	63.51	47.01	83.7	54.09	70.3	103.76	49.44	86.38	64.56
TRINITY_DN104322_c1_g1	18.37	26.64	6.6	39.73	28.85	34.44	16.66	33.04	4.72	26.56	45.78	11.02	22.7	18.73	16.17	22.03	27.17	10.71
TRINITY_DN10432_c0_g1	10.5	10.61	16.4	7.82	7.4	15.49	9.96	5.27	19.98	9.06	7.32	14.46	6.44	9.28	11.67	12.97	10.25	8.44
TRINITY_DN10432_c0_g2	5.32	9.28	10.88	4.83	6.39	7.89	9.87	5.59	5.63	5.66	5.68	7.08	3.05	7.15	14.72	2.73	7	8.36
TRINITY_DN10432_c0_g4	54.97	68.06	45.26	53.08	47.99	32.85	67.25	45.88	39.95	54.16	37.12	32.94	57.37	34.42	45.81	50.24	41.79	46.71
TRINITY_DN10433_c0_g1	6.66	16	7.71	6.59	7.22	7.16	10.45	6.39	16.77	10.21	37.5	6.11	23.34	13.97	13.55	9.57	16.12	12.58
TRINITY_DN10433_c1_g3	14.94	7.06	9.02	7.45	10.85	13.05	17.14	20.47	19.1	13.86	7.44	15.41	11.92	12.24	27.97	9.23	13.25	10.39
TRINITY_DN104354_c0_g1	19.05	27.93	39.08	38.31	39.96	36.91	21.54	31.32	10.83	13.03	31.12	21.53	23.07	18.39	32.16	41.69	42.32	59.56
TRINITY_DN104375_c0_g1	4.09	8.22	2.43	4.15	7.95	4	0	4.29	4.97	0	4.03	0	4.25	0	4.09	0	0	0
TRINITY_DN104377_c0_g1	13.45	6.03	8.86	17.89	10.04	17.75	16.2	0.55	17.71	16.88	8.18	10.53	13.17	6.17	6.64	19.06	20.45	15.8
TRINITY_DN10437_c0_g1	7.4	3.23	1.92	6.06	2.67	3.23	5.5	2.44	0	2.02	0.51	1.02	2.77	0.52	0	5.79	2.98	3.49
TRINITY_DN10438_c0_g1	29.15	39.87	38.16	37.54	34.95	37.66	31.48	30.33	41.83	34.72	22.93	24.49	29.71	26.49	27.83	19.82	35.35	25.25
TRINITY_DN10438_c1_g1	6.86	3.38	0.89	1.82	6.66	3.81	22.29	1.82	4.43	5.6	7.56	5.64	15.2	4.96	4.92	25.08	6.56	0.96
TRINITY_DN1043_c0_g1	589.66	647.94	716.26	586.7	556.12	429.63	532.53	648.34	557.17	541.52	417.76	456.32	374.87	803.84	1082.9	454.1	844.59	662.93
TRINITY_DN1043_c0_g2	241.11	190.96	182.21	205.67	165.53	247.23	255.38	204.27	223.96	181.38	253.08	167.39	262.22	241.95	304.27	303.69	340.51	243.08
TRINITY_DN1043_c2_g1	46.01	54.47	21.72	38.71	27.24	39.15	77.54	65.26	20.35	54.38	48.7	21.29	44.45	25.08	25.35	42.2	21.75	22.28
TRINITY_DN10440_c0_g1	33.77	31.36	42.6	31.83	7.44	16.46	18.01	42.08	66.29	43.36	35.42	39.93	50.62	46.02	82.66	25.2	85.92	44.71
TRINITY_DN10440_c1_g1	31.1	41.29	39.34	48.06	40.17	47.32	49.84	44.35	35.56	47.25	33.33	26.51	29.97	20.8	28.88	35.99	37.86	26.15
TRINITY_DN10440_c6_g1	69.68	69.9	24.36	73.48	58.66	59.44	97.32	98.42	31	93.38	52.01	21.35	136.57	27.85	18.79	88.49	74.33	70.04
TRINITY_DN104418_c0_g1	11.16	11.19	5.62	5.64	2.7	5.48	11.6	5.87	14.34	5.76	8.51	16.97	0	14.33	20.37	0	17.18	5.64
TRINITY_DN10441_c1_g1	9.11	14.89	19.29	10.7	3.27	20.25	37.12	11.19	19.7	13.9	38.28	21.15	34.69	9.75	33.1	37.93	14.07	28.91
TRINITY_DN104427_c0_g1	0.63	1.26	0	0	0	0	2.71	0	0	2.74	1.39	0	2.24	0	0	0.65	0	0
TRINITY_DN10442_c0_g1	277.98	2252.51	409.19	346.97	1475.02	593.2	448.06	262.78	564.44	509.59	963.28	426.75	450.69	313.69	278.67	322.6	505.54	301.71
TRINITY_DN104434_c0_g1	10.72	8.05	2.7	8.11	2.59	7.89	5.57	5.63	5.52	19.38	2.73	8.17	17.46	2.76	5.61	18.94	13.77	2.71
TRINITY_DN104436_c0_g1	6.31	0	3.17	6.38	3.06	3.1	9.8	0	0	3.24	3.18	3.17	13.5	6.43	9.75	9.53	6.44	6.33
TRINITY_DN104437_c0_g1	0	0	78.05	0	0	41.08	0	0	49.51	0	0	125.96	0	89.99	72.64	0	98.36	77.29
TRINITY_DN10443_c0_g1	0	5.39	17.2	0.73	1.4	4.09	0	0	0	22.21	0	6.52	3.05	2.78	2.82	0	0	4.28
TRINITY_DN10444_c1_g1	4.1	4.1	11.96	2.06	5.93	2.02	0	2.16	4.29	2.15	0	6.38	4.56	12.9	2.2	4.17	21.29	2.11
TRINITY_DN104456_c0_g1	8.12	2.71	2.73	0	0	4.37	0	0	0	5.59	2.76	5.5	5.87	2.79	5.66	2.73	0	3.64
TRINITY_DN104460_c0_g2	0	2.55	0	2.56	0	0	26.49	5.34	0	0	0	2.6	8.32	0	5.35	12.85	0	0
TRINITY_DN10447_c0_g1	7950.12	8560.08	6147.54	8088.43	6335.78	7757.64	9258.11	6855.99	7840.02	9213.94	8208.22	6799.14	9426.07	8178.34	9754.06	9336.95	8751.03	6842.02
TRINITY_DN10448_c0_g1	35.54	55.32	106.56	41.3	38.52	40.29	27.96	42.4	53.15	40.79	36.62	45.02	22.82	29.72	64.07	22.95	31.27	37.45
TRINITY_DN10449_c1_g1	155.76	174.32	176.45	175.65	133.96	161.61	172.83	127.78	167.85	144.05	132.59	154.68	159.54	163.78	212.16	150.36	193.09	172.03
TRINITY_DN10449_c3_g1	6.65	4.59	2.66	6.7	10.1	3.06	6.63	2.16	6.72	6.7	4.54	3.95	9.35	1.71	5.9	9.06	3.85	2.84
TRINITY_DN10449_c4_g1	87.98	3.19	134.83	99.16	71.24	123	86.52	82.38	165.92	76.79	77.84	47.69	90.72	95.18	113.69	130.57	103.34	67.89
TRINITY_DN104504_c0_g1	3.08	3.09	0	0	0	0	9.55	0	0	0	0	0	9.89	0	0	0	0	3.09
TRINITY_DN104505_c1_g2	19.53	23.44	15.05	28.84	26.35	17.39	21.5	39.04	16.33	27.04	20.39	16.27	23.99	10.28	27.36	21.87	22.37	24.13
TRINITY_DN10450_c0_g2	41.93	52.34	65.49	52.46	51.32	77.92	51.72	48.24	78.58	55.14	34.6	41.84	30.76	42.67	54.89	21.47	43.36	44.81
TRINITY_DN10450_c0_g3	55.79	69.95	65.32	60.21	43.28	93.94	91.04	66.63	72.59	74.61	55.56	63.22	68.92	81.93	96.02	77.07	119.69	83.93
TRINITY_DN10453_c0_g2	1.63	3.27	0	1.65	0	0	1.46	0	0	0	2.95	1.72	6.33	4.45	0	1.67	0	0
TRINITY_DN10453_c0_g3	0	0	0	0	0	0	7.2	0	0	0	0	0	10.11	0	0	2.33	4.75	0
TRINITY_DN104540_c0_g1	22.39	26.28	16.66	13.26	23.23	20.39	21.21	18.5	15.72	29.35	21.69	16.79	12.11	23.49	25.02	24.56	21.89	23.56
TRINITY_DN10454_c0_g1	177.5	143.07	149.53	191.08	170.94	177.2	211.04	202.42	221.27	231.63	179.01	185	255.74	164.24	223.66	177.71	218.82	175.23
TRINITY_DN10454_c1_g1	19.28	19.37	35.45	14.71	28.22	35.01	29.38	50.5	44.06	21.51	58.98	18.34	15.6	11.84	14.17	33.85	33.75	28.97
TRINITY_DN10454_c1_g2	17.43	24.9	11.44	22.15	24.86	13.04	20.45	19.46	42.18	35.38	28.77	25.42	27.78	31	9.62	70.43	31.89	20.23
TRINITY_DN10456_c0_g1	8.56	11.39	5.9	11.5	4.58	2.83	10.19	8.65	9.15	3.02	8.29	5.15	13.35	7.29	3.22	8.9	10.16	6.08
TRINITY_DN10457_c0_g1	0	0	0	3.37	0	0	1.76	1.76	0	1.76	3.53	1.76	3.78	1.78	0	8.54	0	0
TRINITY_DN10458_c0_g1	36.54	22.7	25.34	52.39	14.73	27.26	21.53	61.9	26.16	30.62	33.86	16.11	9.25	38.66	11.16	29.63	70.26	44.79
TRINITY_DN10458_c2_g1	82.91	115.05	143.72	82.3	83.65	104.31	136.36	51.19	103.97	91.27	84.5	119.39	61.74	155.05	186.68	157.94	205.28	175.9
TRINITY_DN104590_c0_g1	1.48	8.87	3.02	7.44	8.54	0	0	0	3.13	3.14	1.57	0	0	4.75	1.63	0	1.56	4.63
TRINITY_DN10459_c0_g1	45.44	72.84	48.68	86.56	57.19	75.21	115.55	86.69	42.09	80.79	55.78	45.38	121.95	63	69.32	72.69	107.34	36.93
TRINITY_DN1045_c0_g1	546.01	510.46	367.81	480.7	471.48	454.5	566.82	449.65	419.96	443.46	518.71	346.7	502.9	492.2	570.47	793.51	589.52	473.93
TRINITY_DN1045_c1_g1	142.16	67.04	181.92	117.18	101.87	216.61	308.21	106.27	173.94	174.31	104.35	169.93	212.61	122.24	333.29	320.87	216.87	156.9
TRINITY_DN1045_c1_g2	319.93	316.5	252.15	339.12	232.39	275.98	399.07	194.62	274.8	272.86	276.41	192.22	391.21	284.47	276.4	463	386.69	287.13
TRINITY_DN1045_c1_g3	40.03	54.37	49.5	50.08	48.36	31.23	98.84	69.49	36.36	56.96	60.79	34.42	29.88	66.42	38	53.12	73.09	43.26
TRINITY_DN104606_c0_g1	15.22	7.6	3.11	4.6	1.47	6.02	11.27	0	9.57	1.77	0	6.57	5.2	16.28	10.03	9.35	9.6	4.76
TRINITY_DN10460_c0_g1	236.58	170.89	138.55	333.73	151.46	189.58	262.67	94.22	181.49	197.31	113.61	188.46	244.37	202.89	196.36	336.47	226.7	128.78
TRINITY_DN104627_c0_g1	21.32	45.16	15.06	15.74	17.79	11.25	27.12	22.44	21.06	13.59	21.21	18.13	26	24.41	14.12	20.41	26.94	15.8
TRINITY_DN10463_c0_g1	24.34	16.13	22.78	19.2	13.26	11.92	19.4	18.29	21.54	23.88	15.71	16.51	18.32	15.97	24.75	18.18	19.62	24.82
TRINITY_DN10464_c0_g1	42.35	19.17	33.93	45.09	14.2	22.6	38.28	28.54	29.96	98.64	41.38	34.36	83.71	17.13	19.59	88.91	36.19	26.98
TRINITY_DN10464_c0_g2	18.61	18.13	23.22	18.77	11.72	21.62	18.23	18.74	28.39	16.83	13.79	22.57	20.09	27.02	27.82	13.8	29.37	29.92
TRINITY_DN104653_c0_g1	37.75	25.08	36.54	10.52	16.22	33.74	36.16	10.98	42.97	22.8	15.19	20.39	4.64	42.22	36.71	10.61	17.35	54.78
TRINITY_DN104655_c1_g1	8.29	4.11	12.86	11.32	4.92	9.13	8.73	4.31	9.83	9.66	12.19	7.78	6.3	13.37	13.29	13.19	7.61	6.51
TRINITY_DN10465_c0_g1	378.88	357.44	582	305.82	369.53	397.71	259.75	440.19	586.75	372.25	464.66	497.47	307.63	691.34	592.3	331.54	513.47	412.61
TRINITY_DN104676_c0_g1	1118.25	1076.47	1108.59	1195.66	849.96	1407.57	1969.33	1230.05	1656.32	1436.12	1010.95	1325.9	1341.29	1981.74	1784.82	1424.82	1726.48	1584.15
TRINITY_DN104683_c0_g1	0	0	0	2.41	0	1.19	1.27	0	0	1.28	0	0	2.76	0	1.33	1.23	0	0
TRINITY_DN10468_c0_g1	52.73	57.89	79.09	35.14	35.55	72.4	27.43	42.33	51.6	54.78	32.82	63.77	37.58	72.22	86.92	57.97	72.62	76.63
TRINITY_DN10469_c0_g1	114.85	125.35	137.02	116.59	80.16	107.55	134.62	118.21	136.19	132.46	102.85	112.31	119.96	130.05	138.51	122.88	129.31	115.27
TRINITY_DN1046_c0_g1	23.52	28.62	23.75	26.69	20.54	19.84	23.08	16.68	47.82	28.63	21.35	38.79	32.82	34.18	33.29	20.36	34.88	27.82
TRINITY_DN10470_c0_g1	7.22	12.66	9.22	4.05	6.99	3.78	15.38	7.84	17.74	4.56	11.3	4.84	5.1	4.83	8.8	7.45	15.61	12.45
TRINITY_DN10471_c0_g1	99.9	93.81	158.51	96.26	108.55	135.68	76.94	79.82	158.84	109.89	88.52	121.31	72.82	135.16	175.02	62.55	153.9	159.98
TRINITY_DN10471_c1_g1	91.84	31.47	73.97	69.9	47.66	101.11	57.83	57.57	78.22	63.87	76.48	93.9	68.35	93.44	138.74	84.11	106.04	70.65
TRINITY_DN10471_c2_g1	661.91	584.81	576.78	692.89	482.75	701.44	996.24	565.48	528.26	718.33	539.02	470.95	809.23	547.31	709.89	777.17	872.61	655.59
TRINITY_DN104728_c1_g1	0	18.3	5.26	0	2.52	12.53	2.72	10.97	13.47	0	2.67	0	0	4.21	2.74	2.64	0	3.23
TRINITY_DN104729_c0_g2	6.46	0	2.18	6.88	0	2.12	0	4.53	2.24	6.71	6.7	0	0	0	2.3	2.19	0	2.21
TRINITY_DN10472_c0_g1	5.8	4.06	0	2.93	4.47	3.47	2.5	1.22	3.76	2.54	4.5	5.11	6.92	5.16	7.34	7.86	1.87	5.61
TRINITY_DN10473_c0_g1	93.88	8.01	45	51.29	48.82	57.23	99.97	34.99	73.97	76.04	63.79	33.63	158.11	44.79	57.88	34.29	124.28	48.53
TRINITY_DN104748_c0_g1	4.69	0.43	3.11	4.73	4.11	5.54	3.23	0.9	3.23	3.27	6.22	2.84	4.61	28.45	4.94	33.1	2.76	5.98
TRINITY_DN104748_c0_g3	4.5	1.8	0.93	1.81	5.2	0.89	2.89	0.95	6.75	1.94	3.92	4.89	4.22	0.99	4.07	2.79	3.83	4.78
TRINITY_DN104752_c0_g1	31.93	28.44	29.26	27.53	22.15	22.16	30.2	26.17	36.5	34.84	27.69	20.36	28.85	24.59	31.14	21.8	33.23	27.48
TRINITY_DN10476_c0_g1	39.91	42	46.57	38.65	34.77	33.86	38.13	39	62.64	43.88	39.93	36.49	36.89	45.52	42.27	24.66	41.5	41.04
TRINITY_DN104785_c0_g1	14.18	7.08	21.05	21.43	17.92	12.34	15.19	6.54	16.99	11.48	13.54	14.45	11.44	18.47	17.01	13.7	21.72	5.49
TRINITY_DN104785_c1_g1	4.98	11.27	41.71	13.8	24.91	58.56	5.84	10.11	8.72	11.07	8.56	18.16	19.37	46.79	11.71	22.05	25.01	46.43
TRINITY_DN10478_c0_g1	22.89	29.43	8.71	18.6	13.99	11.17	34.22	20.56	25.32	30.72	12.41	9.81	26.6	11.44	18.53	24.28	12.93	8.37
TRINITY_DN10478_c0_g2	47.46	47.4	77.3	43.57	37.73	21.32	56.06	45.51	64.73	35.01	68.48	23.51	48.1	49.88	57.45	59.73	61.14	52.91
TRINITY_DN104798_c0_g1	36.02	8.45	13.72	86.94	12.22	17.15	11.39	32.4	12.64	36.31	99.59	19.13	49.41	36.34	26.51	9.04	23.99	20.03
TRINITY_DN104798_c0_g2	15.16	11.17	12.52	6.88	16.7	22.97	14.48	20.27	10.86	13.35	7.33	10.97	9.08	6	21.54	8.12	20.31	8.37
TRINITY_DN10479_c0_g1	265.88	1003.85	187.77	330.3	763.83	264.77	518.04	89.79	115.84	260.44	535.53	185.23	443.98	135.71	109.45	786.56	458.37	92.49
TRINITY_DN1047_c0_g1	10.14	11.07	9.34	12.11	4.54	2.04	5.01	0.72	10.7	8.24	6	6.67	4.25	3.01	25.83	9.53	3.23	5.62
TRINITY_DN1047_c1_g1	21.93	19.19	13.11	13.36	8.57	8.59	13.43	9.19	11.86	11.88	12.24	25.66	27.13	4.36	4.35	12.26	17.62	12.91
TRINITY_DN10480_c0_g1	86.53	64.56	101.17	62.87	66.33	65.96	33.18	48.1	119.79	74.82	67.28	85.97	81.45	139.16	110.4	41.75	91.62	82.25
TRINITY_DN10481_c0_g1	33.62	29.45	35.57	26.75	21.91	33.24	46.42	29.27	44.71	35.23	26.66	27.03	32.76	40.97	40.38	41.5	68.74	25.45
TRINITY_DN10481_c0_g2	12.13	8.06	14.2	6.74	7.8	20.39	11.83	8.7	22.83	5.27	5.11	19.01	9.65	16.25	20.26	1.16	16.8	14.57
TRINITY_DN10482_c0_g1	42.06	167.34	101.08	156.33	187.36	178.41	165.26	119.09	84.94	95.4	147.19	145.51	92.13	92.34	75.51	100.79	255.75	89.4
TRINITY_DN10482_c1_g1	15.04	3.02	3.02	6.08	0	2.95	6.23	9.48	6.16	21.64	3.04	0	9.69	6.15	0	9.09	9.23	6.05
TRINITY_DN10482_c9_g1	24.89	12.67	15.85	6.38	21.41	12.38	6.53	6.63	16.22	16.19	6.35	0	15.42	3.22	32.49	11.48	12.89	12.66
TRINITY_DN10483_c0_g1	72.68	14.29	27	21.44	24.24	23.19	70.42	56.4	54.41	42.17	29.62	14.96	25.08	36.58	74.61	19.31	29.61	23.08
TRINITY_DN104840_c0_g1	136.61	121.63	103.98	130	100.6	122.14	151.49	133.97	123.7	125.15	114.74	107.86	125.44	153.14	157.44	138.13	187.18	136.63
TRINITY_DN104840_c0_g2	38.37	32.17	43.58	37.03	27.14	35	31.97	35.58	50.78	31.63	33.84	42.8	26.05	50.05	57.65	48.1	57.17	55.52
TRINITY_DN104841_c0_g1	28.16	9.42	15.85	6.06	18.4	34.95	18.36	36.56	49.5	10.34	21.58	17.08	38.72	35.37	38.11	12.3	45.02	23.47
TRINITY_DN10484_c0_g1	21.66	24.72	31.46	28.14	24.16	33.81	26.81	28.42	39.12	33.36	21.16	23.34	25.94	27.67	39.27	21.39	19.21	25.98
TRINITY_DN104854_c0_g1	19.95	13.24	12.71	19.09	4.59	15.06	16.61	11.97	7.09	9.48	21.68	8.21	26.54	8.29	10.69	25.46	12.08	7.07
TRINITY_DN104855_c0_g1	2.76	11.07	2.78	3.27	5.34	5.42	11.48	11.61	8.62	8.55	2.81	2.8	0	5.68	20.18	13.22	8.78	2.79
TRINITY_DN10485_c0_g1	3.35	8.74	7.48	2.2	0	16.4	6.86	5.81	11.91	13.78	3.35	12.28	26.09	15.93	10.27	3.36	13.63	0
TRINITY_DN104877_c0_g1	8.86	10.63	12.62	1.78	5.12	6.99	7.47	13.05	18.6	5.6	3.72	11.15	13.96	13.14	21.17	5.43	7.41	9.17
TRINITY_DN10487_c0_g1	8.9	7.09	0	7.4	0	0	1.93	0	2.17	4.37	0	1.1	15.69	0	2.34	12.59	7.55	0
TRINITY_DN10489_c0_g1	2.3	0	4.64	0	2.21	6.77	0	0	2.38	2.39	0	4.72	0	4.78	4.88	0	7.12	4.69
TRINITY_DN1048_c0_g1	714.45	890.05	895.27	707.28	661.46	711.92	647.53	829.86	843.06	754.38	931.35	751.69	799.29	808.65	1006.99	718.75	811.92	813.31
TRINITY_DN104905_c0_g1	4.57	18.27	13.03	7.67	5.86	10.13	1.66	11.21	8.54	9.68	4.85	8.1	10.39	6.51	1.67	9.54	0	9.52
TRINITY_DN104931_c0_g1	0.98	0.98	1.01	0	0	0.98	0	1.03	5.25	0	0	0	3.44	1.07	3.32	0	1.04	1.04
TRINITY_DN10493_c0_g1	1.4	2.8	0	2.82	0	4.11	0	1.48	5.94	4.47	0	1.49	6.42	7.39	0	1.44	5.91	1.47
TRINITY_DN104943_c0_g2	21.4	0	4.27	10.46	0	1.77	0	7.43	0	4.32	1.89	8.37	6.95	0	10.7	14.05	10.49	0
TRINITY_DN10494_c0_g1	0	0	0	4	0	1.96	4.17	0	2.07	4.16	4.14	2.06	6.64	0	6.41	2.02	0	0
TRINITY_DN104950_c0_g1	9.01	9.03	14.88	2.72	8.67	6.27	11.58	2.85	4.82	15.55	7.86	12.72	14.79	10.86	11.21	0	8.64	13.41
TRINITY_DN104964_c0_g2	0	0.85	0	0	0	0	0.91	0	0	0	0	0	0	0	0	0	0	0
TRINITY_DN104964_c5_g1	9.51	3.19	9.87	3.2	6.14	3.11	3.28	13.36	22.65	6.5	3.19	15.89	10.16	22.59	9.78	0	9.7	9.53
TRINITY_DN104973_c0_g2	25.6	29.22	33.44	41.48	15.44	32.69	32.84	16.26	30.94	19.41	11.05	23.5	12.67	20.48	15.79	21.29	17.97	20.7
TRINITY_DN104973_c0_g3	97.89	85.9	92.89	63.93	87.06	101.16	108.56	96.02	159.1	91.41	90.33	122.67	92.66	151.35	149.21	76.84	105	93.75
TRINITY_DN104988_c2_g1	65.6	78.06	72.34	57.89	59.46	43.55	60.21	83.33	61.7	82.71	73.56	50.22	61.18	65.6	95.94	42.35	60.42	65.21
TRINITY_DN10499_c0_g1	304.61	340.2	172.96	220.01	181.38	246.12	331.46	273.33	217.77	267.24	210.88	207.54	230.45	192.04	279.12	236.56	293.45	180.42
TRINITY_DN10499_c1_g1	201.17	149.11	171.38	177.11	112.73	123.96	134.24	115.7	165.72	163.91	177.35	164.58	185.96	147.47	217.28	170.1	220.5	208.01
TRINITY_DN1049_c0_g1	256.11	291.59	261.47	224.34	241.65	267.97	271.36	230.12	260.67	238.74	246.8	221.52	265.06	279.87	325.65	308.8	393.45	241.67
TRINITY_DN1049_c0_g2	24.62	21.99	4.54	16.09	19.4	7.91	16.3	10.05	10.29	17.94	15.61	9.65	11.83	8.12	18	29.89	16.9	16.51
TRINITY_DN1049_c1_g1	162.61	163.94	147.56	175.9	127.84	85.9	211.14	201.57	94.93	195.03	115.93	82.63	184.42	129.26	142.38	213.56	133.75	165.77
TRINITY_DN1049_c2_g1	11.94	16.21	5.11	12.85	7.83	4.61	12.48	13.69	7.03	20.4	15.17	9.45	15.69	6.88	7.36	8.79	2.6	10.38
TRINITY_DN104_c0_g1	66.94	75.97	83	62.12	63.94	65.09	79.51	67.7	107.2	72.74	69.03	90.25	53.16	76.92	102.36	46.72	87.96	84.1
TRINITY_DN104_c1_g1	105.89	125.96	181.33	84.04	141.71	104.77	68.94	97.59	178.4	144	157.68	216.17	135.55	129.08	223.8	178.44	262.89	192.07
TRINITY_DN104_c1_g2	88.98	116.18	106.09	103.16	75.14	79.97	85.9	86.49	95.95	101.31	64.18	80.18	68.66	75.67	117.49	96.85	101.24	92.29
TRINITY_DN104_c1_g3	872.41	1805.95	1070.59	1047.12	1799.81	1165.41	1019.02	1155.97	1056.72	1039.29	1154.75	864.95	769.33	820.15	1038.05	916	1588.99	1291.99
TRINITY_DN104_c1_g5	7.1	4.35	36.77	18.13	7.34	48.55	39.75	16.06	6.87	6.54	26.81	1.2	10.4	4.85	5.92	44.25	31.72	28.13
TRINITY_DN104_c2_g1	467.2	465.52	604.57	508.06	322.25	485.05	404.98	400.57	547.85	423.82	420.63	463.83	419.01	614.85	724.27	494.25	843.95	648.22
TRINITY_DN10501_c0_g1	0.96	1.82	0	7.99	0.7	4.32	7.77	3.03	4.67	8.42	2.3	0	11.15	2.39	5.6	6.76	6.96	2.24
TRINITY_DN10502_c0_g1	27.07	36.97	36.93	16.86	34.27	43.07	30.85	22.73	39.51	48.08	40	33.62	34.53	50.7	52.28	28.68	49.33	44.42
TRINITY_DN10504_c0_g1	376.33	239.38	283.35	150.98	167.57	259.99	252.06	156.16	255.45	254.95	218.15	127.13	296.7	201.48	213.59	303.13	367.33	195.09
TRINITY_DN10505_c0_g1	948.82	1356.86	1512.81	940.5	1153.06	1830.99	833.47	1264.45	1669.39	1017.88	1265.7	1603.39	1111.15	1479.54	1872.79	805.29	1721.49	1608.38
TRINITY_DN10506_c0_g1	2.25	0	0	0	2.17	4.42	9.41	0	0	0	0	0	7.44	0	0	0	2.33	0
TRINITY_DN10507_c0_g1	25.47	24.53	24.55	17.1	15.91	22.66	24.11	6.72	36.87	22.23	19.9	22.46	39.26	41.76	36.96	10.79	39.83	42.96
TRINITY_DN10508_c0_g1	4.71	1.9	15.18	9.44	3.63	8.94	31.67	26.2	10.19	6.67	9.22	22.33	12.26	12.75	26.59	34.16	15.63	18.64
TRINITY_DN105093_c0_g1	31.91	38.59	60.49	24.59	33.48	37.84	35.1	29.6	55.08	52.9	38.12	52.72	43.15	42.04	65.67	9.87	43.7	34.98
TRINITY_DN1050_c0_g2	124.15	184.12	136.85	219.58	176.04	225.97	200.76	117.02	134.4	191.28	163.11	134.5	62.13	140.68	192.64	234.53	297.98	169.41
TRINITY_DN1050_c1_g1	18.48	18.79	18.07	13.74	12.65	15.16	11.36	15.79	19.5	13.88	14.83	14.82	12.7	22.16	25.41	15.38	21.35	20.81
TRINITY_DN1050_c1_g2	156.2	140.6	106.4	131.23	92.27	101.09	169.52	103.62	111.09	131.41	89.74	86.54	121.68	131.04	122.61	141.04	127.52	106.77
TRINITY_DN1050_c1_g3	3.69	1.85	3.76	7.44	0	3.64	9.81	1.94	7.74	7.77	5.81	7.72	14.5	3.9	9.95	7.53	11.56	9.54
TRINITY_DN1050_c2_g1	155.21	123.1	105.61	136.04	85.48	109.48	173.25	123.68	101.01	130.28	136.43	140.1	196.09	102.91	164.72	164.85	148.44	131.43
TRINITY_DN10510_c0_g3	11	0	3.13	7.29	0.58	0.6	1.95	2.57	9.28	0	8.67	1.99	4.52	2.01	20.94	2.51	6.46	7.87
TRINITY_DN10510_c2_g1	2.45	2.44	1.27	1.23	6.16	4.14	4.61	2.58	0	4.38	1.35	9	1.46	3.39	11.21	3.18	2.17	1.97
TRINITY_DN105111_c0_g2	9.4	1.78	3.63	7.19	3.2	7.73	5.81	0	3.75	5.69	0	6.61	0	1.89	12.01	1.86	3.73	1.85
TRINITY_DN105125_c0_g1	6.33	0	0	8.51	0	2.08	11.06	4.44	0	4.41	6.58	0	0	4.42	0	8.58	16.73	0
TRINITY_DN10512_c0_g1	35.02	30.67	62.18	39.17	55.51	54.46	39.06	32.83	37.98	34.09	38.26	38.34	61.42	93.41	60.36	35.36	80.9	54.52
TRINITY_DN10513_c0_g1	2.92	2.17	0.75	4.7	2.79	0.72	13.83	3.06	0	2.54	1.59	2.57	5.14	3.89	0.83	6.6	3.13	1.88
TRINITY_DN10513_c1_g1	3.72	6.2	0	3.75	0	1.23	1.32	0	0	2.65	0	0	1.43	2.68	0	3.83	0	0
TRINITY_DN10513_c1_g3	0	4.17	0	4.2	0	0	4.37	0	0	0	0	0	2.31	0	4.46	4.23	0	2.14
TRINITY_DN10514_c0_g1	8.81	9.18	0	6.29	1.5	3.28	14.34	11.5	3.29	11.78	4.96	1.75	9.47	3.53	1.81	16.86	3	0
TRINITY_DN105158_c0_g1	4.96	4.4	4.75	16.11	6.37	5.5	8.32	3.49	7.14	6.61	2.44	9.11	15.13	4.29	5.07	9.18	3.55	7.11
TRINITY_DN105159_c0_g1	33.23	54.84	49.62	14.65	44.91	34.16	48.16	45.72	41.65	26.87	41.15	55.69	40.65	68.35	65.38	61.41	59.43	64.43
TRINITY_DN10515_c0_g1	109.59	17.8	87.87	97.11	47.55	125.69	69.69	21.32	65.45	85.28	46.3	58.04	131.37	69.73	105.41	32.13	41.61	44.71
TRINITY_DN105160_c0_g1	75.58	60.53	52	55.8	47.93	61.99	69.36	68.75	100.18	76.98	44.21	60.91	77.31	66.95	60.59	49.19	66.9	59.64
TRINITY_DN105161_c0_g1	0	1	0	1.01	0	1.99	1.07	0	0	0	1.09	0	1.17	1.09	0	0	1.06	0
TRINITY_DN10516_c0_g1	9.66	11.35	17.03	7.69	7.61	8.03	11.07	5.02	14.18	7.82	5.27	8.8	4.8	15.82	16.3	12.97	27.05	26.22
TRINITY_DN105179_c0_g1	14.29	11.43	10.24	12.95	12.39	2.83	9.09	9.03	19.66	15.19	7.62	7.6	9.8	9.2	11.04	19.07	12.04	7.48
TRINITY_DN10517_c0_g1	199.6	197.05	244.42	226.41	327.71	207.34	222.54	365.08	351.39	234.38	226.19	271.51	253.61	199.22	299.56	262.76	209.76	273.79
TRINITY_DN105180_c3_g1	12.1	12.84	9.39	19.06	8.01	8.28	36.49	15.95	3.25	9.84	11.62	9.09	27.7	9.17	6.89	19.53	17.78	8.08
TRINITY_DN105189_c0_g1	10.29	17.4	6.55	7.98	6.86	4.73	3.4	5.84	5.1	5.15	5.21	5.19	7.47	3.49	3.6	4.11	10.15	4.22
TRINITY_DN10518_c0_g1	98.04	151.65	132.09	93.96	93.38	106.68	24.28	109.94	157.95	71.92	131.71	96.11	96.37	104.95	109.27	53.43	134.04	83.24
TRINITY_DN10519_c0_g1	24.07	23.56	16.61	16	14.17	19.17	26.39	17.15	26.01	32.67	11.56	20.62	23.29	19.5	29.63	20.5	25.86	25.51
TRINITY_DN1051_c0_g1	87.52	99.87	62.67	84.82	74.19	77.01	97.23	96.9	68.89	79.86	91.37	61.84	98.71	71.37	101.29	104.82	89.04	76.14
TRINITY_DN105200_c0_g1	12.07	8.28	8.32	8.38	5.32	13.51	2.86	2.89	2.83	2.84	5.6	5.59	5.96	11.32	5.75	11.11	11.31	8.35
TRINITY_DN10520_c0_g1	34.73	59.07	93.62	58.48	79.78	52.67	41.74	67.25	147.63	61.98	53.64	69.04	26.42	93.97	128.7	44.52	95.14	90.41
TRINITY_DN105220_c0_g1	0	2.18	43.31	1.1	4.22	4.34	0	4.6	9.49	0	2.36	16.46	0	17.83	7.35	2.26	6.96	10.74
TRINITY_DN10523_c0_g2	2.17	6.57	1.12	4.38	12.55	1.08	0	9.15	0	3.5	1.17	0	2.52	0	3.65	3.36	2.3	2.3
TRINITY_DN10523_c0_g3	80.33	109.22	70.43	96.25	73.85	80.76	155.82	102.65	115.17	114.07	81.55	66.21	101.56	69.36	114.8	92.49	73.22	88.09
TRINITY_DN10523_c2_g1	903.51	852.06	758.18	743.68	646.24	993.81	720.86	688.48	1640.93	1074.87	642.06	1121.77	820.5	973.06	919.51	523.35	932	915.62
TRINITY_DN10524_c0_g1	31.39	43.28	34.31	29.41	26.05	45.15	27.45	39.33	39.17	32.86	37.5	34.62	23.93	35.79	42.5	33.02	58.06	47.77
TRINITY_DN10525_c0_g1	321.56	614.68	349.85	523.64	365.41	292.98	356.21	327.92	409.38	384.33	262.04	261.72	238.83	464.78	323.77	642.12	562.29	308.67
TRINITY_DN105263_c0_g2	10.6	7.14	17.65	21.22	3.95	11.81	9.85	7.89	11.2	14.12	5.67	9.9	13.7	8.57	13.22	16.34	18.18	26.53
TRINITY_DN105263_c0_g4	21.56	9.86	8.47	8.38	3.93	5.1	10.98	6.04	7.72	15.47	6.69	3.39	7.19	8.96	11.55	14.86	7.64	15.14
TRINITY_DN10526_c1_g1	27.7	14.64	27.91	0	0.96	0.66	2.76	32.22	49.38	0.72	90.46	0.93	1.17	13.78	5.67	15.66	17.39	18.56
TRINITY_DN10528_c0_g1	5.12	8.17	6.32	3.09	5.91	11.18	5.47	5.39	7.65	12.1	3.35	6.63	8.35	3.35	9.21	4.23	6.52	11.29
TRINITY_DN10528_c2_g1	32.27	25.86	29.36	24.87	34.39	38.77	43.66	49.37	52.71	27.62	16.43	11.8	27.47	43.59	26.86	32.15	1.95	5.76
TRINITY_DN10528_c2_g2	5.59	29.04	18.47	4.06	15.74	11.5	5.73	3.82	12.63	2.11	8.4	8	0	11.46	5.9	7.41	11.37	7.51
TRINITY_DN1052_c0_g1	36.63	34.61	26.23	29.98	21.54	27.43	40.72	19.74	27.42	48.33	45.88	17.42	41.24	25.32	40.94	40.74	23.08	16.81
TRINITY_DN1052_c1_g1	51.66	66.91	59.31	56.76	47.88	57.83	75.75	57.25	41.81	58.57	59.42	39.65	62.36	39.43	56.61	76.42	61.49	37.48
TRINITY_DN10530_c0_g1	12.78	13.17	20.25	9.57	5.16	8.24	11.63	6.96	8.04	12.2	9.2	5.49	8.93	6.92	10.51	7.32	3.11	7.12
TRINITY_DN105318_c0_g1	3.5	3.51	10.51	0	0	0	3.61	0	2.93	0	0	10.44	7.4	3.54	3.56	0	3.55	3.48
TRINITY_DN10531_c0_g1	30.24	18.22	29.92	32.09	13.17	26.86	16.65	8.15	21.25	28.06	32.16	26.1	65.93	30.82	33.86	25.37	42.37	33.17
TRINITY_DN10531_c0_g2	13.22	5.3	5.33	0	5.11	0	2.75	4.43	8.17	2.73	2.7	2.69	8.62	2.73	8.32	8.01	0	5.8
TRINITY_DN105323_c1_g1	1.87	3.73	0	1.88	1.8	1.84	7.85	3.93	1.95	3.92	5.86	1.95	2.09	3.94	4.04	0	0	15.41
TRINITY_DN10532_c0_g1	107.84	157.14	87.99	171.06	121.75	55.84	218.37	76.56	155.88	88.28	103.23	51.41	224.08	137.44	109.13	202.86	118.99	58.13
TRINITY_DN10533_c0_g1	70.38	72.49	87.83	92.33	108.23	91.98	95.23	77.82	129.02	61.04	93.62	91.37	103.38	107.48	131.28	111.37	90.03	134.89
TRINITY_DN105354_c0_g1	4.69	12.51	31.47	7.87	12.05	3.09	1.78	4.94	31.45	3.31	6.63	44.02	0	11.69	29.59	0	30.51	11.54
TRINITY_DN10535_c0_g1	0	0	0	0	0	0	7.47	0	0	17.25	0	0	4.52	1.81	0	0	17.44	1.86
TRINITY_DN105367_c0_g1	8.22	18.53	27.16	6.61	20.04	48.7	21.61	26.82	47.13	8.54	0	49.21	0	38.29	48.54	15.35	48.43	38.01
TRINITY_DN105370_c0_g1	4.61	8.05	5.92	6.96	5.57	4.57	7.37	7.28	8.59	8.64	3.73	3.72	9.34	6.25	9.01	2.38	13.42	3.65
TRINITY_DN105382_c0_g1	14	22.59	19.37	15.98	15.98	13.56	32.56	17.67	15.59	29.34	24.43	19.21	13.99	34.92	22.47	41.85	25.49	19.85
TRINITY_DN105386_c7_g1	8.49	2.83	0	2.91	0	1.4	9	0	0	1.5	1.51	3.01	0	4.56	0	8.72	2.98	0
TRINITY_DN105386_c9_g1	4.72	13.68	14.3	0	4.55	2.32	2.46	14.88	12.22	7.35	2.43	9.69	0	9.81	15.12	0	23.56	7.21
TRINITY_DN1053_c0_g2	68.06	65.77	77.46	52.51	66.54	79.2	82.58	54.89	85.59	64.8	62.37	57.31	94.1	82.08	109.3	47.49	81.9	83.84
TRINITY_DN1053_c1_g1	336.73	234.39	330.79	271.3	216.23	332.19	420.74	147.28	277.26	240.9	323.2	415.02	485.58	347.06	389.24	302.98	666.52	249.02
TRINITY_DN1053_c1_g2	3.57	10.7	0	7.19	6.88	5.28	9.4	5.63	1.87	5.64	3.75	1.87	2.01	9.45	9.02	7.28	3.77	1.85
TRINITY_DN1053_c30_g1	0	0	0	2.02	0	0	2.1	0	0	2.1	0	0	0	4.22	0	2.04	0	0
TRINITY_DN1053_c3_g1	70.15	70.66	79.81	87.1	59.68	64.85	83.15	82.21	90.73	97.76	62.87	76.66	66.95	65.05	102.24	61.54	83.56	75.86
TRINITY_DN1053_c5_g1	52.77	31.04	75.1	62.94	26.56	27.1	38.14	37.47	55.18	62.68	29.66	50.44	13.6	37.28	53.03	33.02	55.75	67.15
TRINITY_DN1053_c8_g1	143.8	147.37	175.6	145.69	114.88	135.43	148.31	161.28	183.56	153.59	156.18	191.26	145.04	166.84	212.25	133.87	182.9	169.98
TRINITY_DN10540_c0_g1	14.71	31.72	16.35	16.99	12.37	29.13	20.81	16.91	42.57	20.9	19.51	25.08	27.52	28.08	28.86	20.6	25.21	19.1
TRINITY_DN10543_c0_g1	2.47	0	0	2.49	0	0	0	0	0	0	0	2.53	2.7	2.56	0	2.5	7.64	0
TRINITY_DN105450_c0_g1	56.44	72.61	61.79	57.83	44.25	76.07	52.2	51.42	79.83	71.12	67.65	77.76	59.3	78.48	89.6	62.34	77.37	64.98
TRINITY_DN105450_c0_g2	0	9.52	3.27	4.8	0	1.57	0	1.67	1.67	0	3.36	0	0	0	0	3.25	1.67	0
TRINITY_DN105450_c0_g3	49.06	43.61	39	53.04	41.96	45.27	26.35	27.04	35.92	17.38	54.66	32.28	44.95	46.1	36.81	36.98	72.71	51.17
TRINITY_DN105450_c0_g4	106.63	120.82	121.92	99.78	102.07	102.86	117.85	128.63	147.23	148.1	78.28	96.59	100.08	105	167.41	92.63	109.84	122.74
TRINITY_DN10547_c3_g1	312.16	624.01	7.66	794.74	455.31	15.04	1353.25	374.33	15.46	701.8	667.97	22.49	1023.77	25.53	49.46	2009.11	32.28	36.01
TRINITY_DN10547_c3_g2	4.76	0	0	0	0	4.68	0	2.5	0	2.47	2.45	2.44	2.61	0	0	0	0	0
TRINITY_DN10548_c0_g1	141.84	155.52	141.46	131.99	147.5	136.36	149.98	170.47	173.02	154.78	125.02	161.29	160.39	155.95	199.93	147.9	190.89	159.49
TRINITY_DN10548_c1_g1	60.05	73.87	39.87	51.27	50.55	65.12	97.22	50.18	75.92	77.49	67.85	59.39	95.12	61.91	50.18	88.69	86.19	54.79
TRINITY_DN10548_c2_g1	29.59	27.09	40.23	27.27	18.07	53.57	26.76	52.58	35.94	38.93	38.91	47.33	16.19	30.57	39.5	16.31	73.28	76.99
TRINITY_DN10548_c3_g2	63.12	64.98	84.15	59.97	51.1	39.99	57.82	65	69.5	61.14	50.02	73.91	50.66	67.91	90.81	50.04	56.57	72.98
TRINITY_DN10548_c3_g3	117.96	134.42	165.45	108	125.71	129.14	84.77	145.31	207.78	143.39	110.86	155.66	100.91	141.37	176.93	65.33	144.54	154.99
TRINITY_DN10548_c3_g4	1.02	0	0	0	0	2.03	4.36	2.15	0	0	2.21	1.32	0	2.23	0	2.11	2.17	0
TRINITY_DN105494_c0_g1	0	0	177.19	0	0	102.63	0	0	104.22	0	0	22.91	0	36.06	73.15	0	155.44	55.35
TRINITY_DN10549_c0_g1	104.74	98.09	131.23	103.49	100.33	95.21	144.99	129.36	116.95	157.19	86.1	106.65	97.99	101.77	150.95	87.99	112.92	127.82
TRINITY_DN1054_c0_g1	132.64	160.14	202.47	133.15	151.04	120.55	99.7	207.99	199.53	136.79	137.06	182.26	109.37	184.33	194.91	57.74	134.25	203.55
TRINITY_DN105507_c0_g1	55.71	11.46	20.89	59.59	26.67	8.99	62.45	27.73	14.52	4.83	36.68	7.68	26.32	9.9	18.58	54.94	6.98	19.86
TRINITY_DN105512_c0_g1	95.6	199.72	456.99	128.07	303.21	253.55	270.63	98.77	198.91	138.04	44.72	27.17	84.07	29.17	53.27	91.68	68.89	55.96
TRINITY_DN105512_c0_g2	111.54	258.47	529.78	141.1	334.93	173.55	121.9	133.42	170.98	133.55	40.56	79.64	26.54	34.75	71.71	96.49	129.73	167.94
TRINITY_DN10551_c0_g1	74.81	96.13	85.42	84.76	79.99	89.27	134.09	89.83	99.29	89.8	70.29	63.7	80.37	85.96	90.31	115.53	108.22	74.29
TRINITY_DN10552_c0_g1	0	0	0	12.58	0	0	0	0	0	6.09	2.58	11.65	24.45	0	0	0	0	0
TRINITY_DN105540_c0_g1	335.54	242.65	208.17	293.32	324.18	246.17	464.34	337.27	218.4	365.97	257.95	132.11	318.03	151.95	199.57	246.35	247.63	206.97
TRINITY_DN10554_c0_g1	90.17	142	66.74	92.98	124.56	83.71	81.74	178.04	44.81	127.9	110.19	55	74.34	69.5	73.53	203.99	92.65	36.67
TRINITY_DN10556_c0_g1	5.27	0	7.15	8.53	3.65	8.66	3.86	5.54	5.53	7.4	9.23	5.52	5.93	7.44	13.35	5.38	7.6	3.64
TRINITY_DN10557_c0_g1	4.81	8	12.94	11.04	6.68	8.32	3.04	4.88	5.65	10.42	4.33	11.15	1.93	9.51	10.07	5.53	10.64	5.81
TRINITY_DN105593_c0_g1	25.93	24.13	16.3	11.8	25.23	9.7	12.58	15.58	36.2	27.38	22.33	22.31	47.42	21.55	28.81	22.29	19.79	21.6
TRINITY_DN105593_c0_g2	25.68	20.26	14.52	37.63	42.6	25.37	18.11	13.27	33.85	44.54	14.51	21.74	53.62	25.72	20.05	31.69	54.59	23.15
TRINITY_DN10559_c0_g1	0.93	0	0.96	4.68	1.79	0.92	1	0	0	5.01	2.03	2.02	6.53	2.04	0	1.92	1.98	0
TRINITY_DN10559_c1_g1	50.64	82.63	73.25	57.73	53.02	47.53	84.11	80.45	78.4	98.87	70.05	83.51	67.64	80.91	123.21	58.41	71.11	76.93
TRINITY_DN1055_c0_g2	87.15	59.83	76.85	81.52	51.93	60.31	86.94	61.75	75.81	95.69	56.92	76.19	76.96	66.7	80.87	62.87	73.9	72.06
TRINITY_DN105603_c0_g1	0	0	0	0	0	0	0	0	0	0	0	0	2.73	0	0	0	0	0
TRINITY_DN105606_c0_g1	0	0	0	0	0	0	2.74	0	2.72	0	0	0	5.73	0	0	0	0	0
TRINITY_DN10560_c0_g1	72.44	69.92	90.14	67.7	52.18	55.29	65.99	60.85	74.37	75.76	52.3	65.38	57.64	71.71	99.94	63.04	83.6	74.92
TRINITY_DN105629_c0_g2	6.05	18.93	5.48	9.15	8.01	10.54	9.75	11.16	4.06	12.3	9.96	6.61	4.47	6.67	11.2	14.92	22.48	12.12
TRINITY_DN105630_c0_g2	18.73	39.69	24.32	26.75	36.47	40.47	15.63	28.14	7.5	31.91	46.17	20.15	16.12	20.33	25.58	25.29	34.07	25.05
TRINITY_DN105630_c2_g1	0	0	0	0	1	0	2.21	0	0	1.11	0	0	3.62	1.13	0	0	0	0
TRINITY_DN10563_c0_g1	65.37	46.25	66.21	66.75	51.03	60.28	92.99	51.04	57.45	78.61	53.93	47.41	65.79	69.12	82.04	90.76	89.31	65.67
TRINITY_DN10563_c0_g2	34.96	33.13	40.77	21.98	19.84	35.84	29.42	25.14	38.69	47.19	12.26	39.1	19.68	47.26	32.7	15.95	40.35	41.24
TRINITY_DN10564_c0_g1	2.26	0	0	1.32	0	14.34	15.35	1.38	1.33	0	0	0	0	1.42	0	2.7	14	0
TRINITY_DN105656_c0_g1	15.21	27.77	8.63	14.93	7.23	8.39	15.66	2.29	4.45	13.38	2.21	8.84	7.1	2.44	6.85	35.3	12.36	17.52
TRINITY_DN105658_c0_g2	13.41	15.66	22.63	13.51	6.47	6.6	0	9.4	2.32	6.99	9.24	13.73	4.94	14	48.87	0	21.69	18.29
TRINITY_DN10565_c0_g1	10.97	14.14	11.1	7.03	1.51	15.8	0	15.23	8.79	53.59	5.55	12.12	12.47	9.62	13.66	3.21	7.32	4.92
TRINITY_DN10565_c0_g2	10.16	5.1	16.02	5.17	9.92	11.05	4.79	5.31	5.06	15.23	0	0	10.3	0	0	3.79	0	0
TRINITY_DN10565_c0_g3	74.79	79.42	110.81	64.36	64.32	84.06	92.72	71.02	109.37	90.44	72.45	82.55	69.08	111.96	122.08	78.13	115.55	106.08
TRINITY_DN10565_c0_g4	41.15	46.32	32.02	38.74	29.04	31.69	52.49	42.53	37.11	41.04	38.32	31.25	40.27	38.12	45.45	39.1	41.67	34.14
TRINITY_DN10565_c0_g5	25.11	39.38	32.24	21.06	27.17	12.8	21.42	34.36	38.64	40.94	26.8	14.16	25.68	36.23	30.44	8.35	37.54	33.64
TRINITY_DN10565_c1_g1	38.97	35.96	21.82	30.26	30.76	19.77	29.88	31.32	22.66	39.32	41.66	28.75	47.19	40.17	31.61	50.43	56.13	31.58
TRINITY_DN10565_c4_g1	106.09	47	136.18	102.23	48.97	127.47	84.14	64.76	150.5	53.93	70.94	95.92	71.81	158.57	165.41	92.43	119.14	127.64
TRINITY_DN105665_c0_g1	26.67	23.08	19.9	24.08	14.36	19.09	16.32	14.46	17.75	17.59	14.38	18.64	17.21	17.2	13.84	26.17	25.68	15.26
TRINITY_DN105677_c0_g2	323.5	369.04	297.99	304.38	289.99	305.29	355.67	344.26	442	368.81	261	331.17	336.2	348.66	353.18	204.12	318.98	327.19
TRINITY_DN105691_c0_g2	2.93	0	0	2.96	0	0	0	0	3.01	0	0	2.96	0	0	3.04	0	0	2.95
TRINITY_DN1056_c0_g1	257.76	381.69	244.83	282.03	237.25	208.78	304.98	197.71	176.8	206.91	224.11	115.92	245.57	191.79	249.51	326.2	317.64	244.54
TRINITY_DN1056_c0_g2	11.09	0	0	0	2.71	5.5	5.82	0	2.88	0	2.85	5.74	3.03	0	2.92	2.83	0	0
TRINITY_DN1056_c1_g1	434.26	517.73	413.16	500.55	532.04	319.7	290.81	257.42	228.46	172.58	220.39	196.43	301.84	256.58	369.09	428.9	453.26	351.59
TRINITY_DN105710_c0_g1	22.88	15.75	8.64	2.89	19.37	8.42	0	9.02	14.68	2.95	2.9	5.79	6.52	2.93	14.87	20.19	2.93	11.54
TRINITY_DN10571_c0_g1	18.55	13.29	3.97	10.84	2.4	4.78	16.65	11.71	2.04	22.11	5.01	8.14	24.22	3.29	2.1	28.54	14.12	3.21
TRINITY_DN10571_c1_g1	72.3	36.63	44.68	13.9	11.04	29.41	45.12	60.79	20.95	43.89	41.9	44.16	36.07	28.98	12.71	31.32	24.54	31.52
TRINITY_DN10571_c3_g1	1.2	0	5.84	0	2.81	4.41	0	3.05	5.95	0	2.94	1.29	0	0	3.01	1.24	2.97	0
TRINITY_DN105721_c0_g1	2.22	1.47	5.35	0	0	2.21	1.59	0	3.15	0	1.62	2.42	0	2.44	0.86	0.77	6.32	4.98
TRINITY_DN10574_c0_g2	268.22	239.84	257.64	252.33	200.42	226.68	259.67	216.95	234.28	258.66	256.74	212.93	226.94	287.79	362.65	276.71	359.89	282.49
TRINITY_DN10575_c0_g1	107.21	199.92	117.95	107.8	139.48	194.07	150.39	90.69	227.99	194.72	270.02	128.32	166.77	239.33	286.31	59.38	230.85	194.34
TRINITY_DN10575_c0_g2	3.43	1.73	1.75	1.73	6.61	1.71	0	3.61	3.6	0	1.81	3.6	1.96	5.46	1.87	12.26	5.38	1.8
TRINITY_DN10576_c0_g5	3.93	0	0	3.98	0	3.84	0	0	0	0	0	0	4.1	7.86	5.04	3.93	0	3.88
TRINITY_DN10577_c0_g1	10.68	10.74	11.55	11.74	9.05	7.06	12	12.34	17.4	12.25	5.55	15.31	8.91	12.05	15.62	8.3	11.23	15.26
TRINITY_DN10577_c2_g1	52.22	51.99	36.85	53.08	27.91	55.19	66.55	32.01	56.58	25.58	11.93	52.07	27.08	26.48	83.71	47.27	133.31	52.07
TRINITY_DN1057_c0_g1	68.2	78.79	87.76	68	58.78	65.35	73.29	75.64	103.25	87.01	75.46	85.11	56.04	99.42	123.96	43.89	103.27	95.37
TRINITY_DN1057_c0_g2	25.41	33.15	25.05	28.14	27.22	29.48	27.03	30.37	30.33	23.97	31.1	31.4	32.47	36.67	37.28	42.07	31.8	28.28
TRINITY_DN10580_c0_g1	45.21	27.88	6.6	48.31	44.84	25.8	15.92	40.87	31.38	58.39	28.71	11.22	66.43	9.08	47.21	179.45	6.76	8.9
TRINITY_DN10580_c2_g1	8.73	14.6	5.86	29.4	0	2.86	6.06	6.14	5.97	26.97	2.96	20.59	12.55	29.75	12.09	17.61	11.94	8.8
TRINITY_DN105816_c0_g1	63.72	52.37	88.06	57.35	31.52	67.5	45.4	63.89	85.5	73.48	48.44	46.46	42.73	91.43	70.84	144.89	83.54	73.04
TRINITY_DN105848_c0_g1	6.08	0	6.11	9.22	8.83	14.91	12.6	12.78	9.33	3.21	6.14	12.24	0	15.32	0	3.06	6.22	0
TRINITY_DN10584_c0_g1	9.37	6.69	0	27.11	12.1	14.77	16.45	16.38	12.76	21.47	6.87	15.62	3.34	6.64	11.38	9.45	12.47	9.4
TRINITY_DN10585_c0_g1	82.93	83.78	65.03	77.75	58.58	125.82	83.01	105.35	78.94	42.75	38.96	61.2	83.41	73.87	97.36	112.98	54.97	80.32
TRINITY_DN10585_c4_g1	13.61	9.31	2.84	16.01	9.49	9.29	32.49	7.51	2.96	15.53	10.92	6.64	18.96	6.7	2.52	31.37	12.94	7.06
TRINITY_DN10586_c0_g1	92.12	109.84	117.66	113.56	144.84	135.5	139.53	116.42	228.71	145.69	104.51	150.02	51.06	81.21	89.17	48.42	175.15	165.23
TRINITY_DN10587_c0_g2	16.62	26.64	19.37	16.19	12.67	14.15	18.33	18.2	15.21	15.33	4.34	18.97	17.57	22.86	17.52	18.25	18.78	23.78
TRINITY_DN105882_c0_g1	26.69	21	17.52	29.34	21.44	20.62	18.17	22.36	22.67	15.62	26.31	10.43	19.7	16.66	37.98	14.56	14.74	21.92
TRINITY_DN10588_c0_g1	175.53	169.92	162.93	155.5	138.29	165.26	204.2	199.59	189.27	189.41	156.69	164.36	186.23	154.8	208.88	169.36	197.72	187.8
TRINITY_DN10589_c0_g2	1483.85	1689.77	1415.63	1444.81	1428.2	1656.42	1478.84	1818.48	1723.24	1799.18	1595.13	1307.94	1680.47	1473.45	1732.94	1232.91	1738.1	1359.42
TRINITY_DN10589_c1_g1	755.59	865.84	864.96	895.23	596.16	800.42	576.04	951.42	948.07	681.07	844.66	856.87	707.36	844.76	1057.92	562.31	1110.81	888.67
TRINITY_DN1058_c0_g1	50.8	34.49	22.91	77.1	16.91	76.77	73.16	32.83	13.65	70.44	70.46	61.19	98.55	38.18	42.79	89.1	77.01	16.25
TRINITY_DN1058_c0_g2	29.5	30.41	33.57	24.71	23.91	26.97	25.57	16.29	25.4	26.54	24.48	27.91	24.96	25.56	33.85	25.12	25.94	24.62
TRINITY_DN1058_c0_g3	11.5	18	5.43	10.37	11.16	7.93	30.1	9.49	6.83	10.99	7.2	2.54	23.84	2.78	1.84	35.42	18.79	9.47
TRINITY_DN1058_c1_g1	100.01	144.52	16.97	68.13	101.81	20.83	190.95	59.46	24.58	67.64	58.57	23.46	62.03	27.94	20.44	95.98	33.36	26.47
TRINITY_DN1058_c2_g1	43.98	54.55	36.63	40.15	27.69	32.01	27.77	56.86	41.41	38.72	28.29	22.96	29.42	32.42	41.76	21.8	47.91	32.57
TRINITY_DN1058_c3_g1	335.34	380.42	151.39	430.14	234.66	228.55	540.62	307.01	170.18	355.48	262.36	155.33	308.45	100.28	185.4	418.4	294.85	248.82
TRINITY_DN1058_c4_g1	4.95	6.18	1.27	6.23	4.42	6.44	5.26	6.51	11.83	1.32	5.4	3.97	7.4	6.75	4.13	11.46	13.09	6.66
TRINITY_DN1058_c7_g1	27.22	6.43	6.59	46.68	9.36	26.63	8.91	1.69	78.92	8.79	51.11	0	25.85	34.16	16.33	26.76	17.66	9.49
TRINITY_DN1058_c8_g1	24.45	82.22	52.25	10.68	35.33	27.57	9.62	51.12	33.25	10.62	97.28	20.45	38.41	62.78	52.27	17.75	59.18	17.89
TRINITY_DN105902_c0_g1	1.11	0	0	0	0	0	2.23	1.17	0	1.19	0	0	1.28	1.2	0	4.56	1.17	0
TRINITY_DN105912_c0_g1	0	2.42	0	4.87	0	2.38	2.52	0	0	0	2.48	0	0	0	0	0	0	0
TRINITY_DN105917_c0_g1	4.81	1.81	3.31	5.7	3.01	5.65	5.31	4.79	8.01	4.87	5.33	5.78	3.27	4.37	8.56	4.19	8.9	7.27
TRINITY_DN10591_c2_g1	6.99	2.33	0	4.7	4.5	4.58	19.48	9.8	4.83	7.27	0	0	2.56	4.85	2.47	4.72	12.04	7.13
TRINITY_DN105927_c0_g1	6.14	13.01	7.67	7.74	13.66	60.78	53.69	11.77	34.67	11.6	9.05	10.32	4.8	7.32	8.26	35.85	9.97	5.95
TRINITY_DN10592_c1_g1	14.81	21.76	23.19	13.25	8.61	11.63	6.15	9.34	6.07	6.1	8.99	14.95	6.38	3.03	3.07	14.93	9.08	11.93
TRINITY_DN10595_c0_g1	8.3	0.99	15.84	14	14.3	1.78	18.29	13.28	1.89	2.97	1.9	0	21.25	15.72	30.24	24.52	0	0
TRINITY_DN10595_c1_g1	34.1	34.74	41.9	28.55	27.59	33.7	39.49	29.55	40.22	39.53	26.5	36	30.25	32.83	48.46	25.86	40.04	33.48
TRINITY_DN10596_c0_g1	42.15	30.29	33.04	51.53	30.08	51.91	47.74	39.44	37.88	49.41	39.77	35.92	56.23	49.9	67.7	51.76	43.98	48.12
TRINITY_DN105979_c1_g1	23.08	20.97	30.28	18.32	12.6	25.85	2.78	16.44	22.21	9.77	14.01	22.33	9.1	39.5	30.32	10.76	42.82	20.88
TRINITY_DN105983_c0_g1	3.55	3.54	2.42	5.95	2.29	4.71	17.65	6.24	5.06	3.81	3.81	2.55	5.46	3.86	5.29	6.09	5.02	3.76
TRINITY_DN105986_c0_g1	9.23	8.39	7.85	1.58	1.48	6.08	6.51	6.26	14.61	13.04	4.9	6.51	7	4.93	8.44	0	4.85	6.41
TRINITY_DN105988_c0_g1	25.82	5.82	5.84	8.42	8.42	28.46	12.79	15.05	11.9	10.74	11.06	11.72	31.27	8.92	15.06	11.7	17.83	11.36
TRINITY_DN105997_c0_g1	77.57	91.85	99.63	55.59	86.89	71.52	79.38	106.68	101.92	82.76	73.72	104.71	63.21	94.38	138.08	65.68	92.16	100.4
TRINITY_DN10599_c0_g1	12.1	14.16	13.32	14.52	0	9.94	5.14	2.38	26	14.7	14.01	6.99	4.3	7.07	12.8	0	14.45	4.62
TRINITY_DN10599_c0_g2	6.57	8.77	4.44	8.83	4.23	4.31	4.59	9.22	18.26	2.28	0	2.26	4.85	9.16	2.34	4.45	9.08	8.97
TRINITY_DN1059_c0_g1	56.36	41.27	43.11	41.04	27.75	54.33	34.41	36.99	45.91	33.41	41.5	52.31	46.93	47.22	61.05	31.93	55.06	42.99
TRINITY_DN105_c0_g1	667.07	772.79	731.96	666.77	646.57	818.01	768.54	736.43	958.84	901.57	698.19	881.24	895.63	931.83	1093.13	733.93	928.5	782.82
TRINITY_DN106009_c0_g1	164.99	200.58	489.62	155.61	211.1	391.94	79.97	0	431.39	142.74	224.16	292.93	304.69	578.14	385.38	0	504.71	381.88
TRINITY_DN10600_c0_g1	84.08	73.32	61.02	74.66	62.21	44.48	111.99	94.05	65.93	82.07	85.97	55.18	63.03	70.46	84.97	118.2	126.9	69.9
TRINITY_DN10602_c0_g1	0.87	0.43	1.23	0	0	0.64	0.94	0	0	0.48	1.44	1.08	0.7	0	0.5	0	0	0.94
TRINITY_DN10602_c0_g2	10.59	7.25	1.7	6.91	4.77	5.56	11.8	12.01	4.39	4.38	4.24	6.26	5.39	5.81	6.79	4.88	8.31	3.14
TRINITY_DN10603_c1_g1	1.13	0.57	2.35	1.71	1.09	1.13	9.48	2.72	3.06	0.62	4.39	2.5	9.88	3.78	1.96	8.08	5.48	2.44
TRINITY_DN10604_c0_g1	1.45	0	0	1.46	2.79	0	1.54	0	0	0	1.54	1.54	0	0	0	1.49	0	0
TRINITY_DN10604_c1_g2	4.29	4.83	2.19	4.39	0.71	4.17	10.34	3.03	2.95	8.71	1.63	0	3.88	1.88	7.32	10	5.43	1.46
TRINITY_DN10604_c2_g1	243.98	242.97	235.26	185.95	251.29	224.16	173.1	133.78	240.08	188.81	161.71	203.6	155.87	264.01	143.86	162.57	354.83	288.32
TRINITY_DN10604_c3_g1	8.91	8.61	11.7	5.51	8.86	9.49	6.86	6.68	15.93	9.8	8.71	8.01	6.96	8.73	11.4	6.92	7.77	14.03
TRINITY_DN106059_c0_g1	15.76	7.25	8.68	18.99	12.24	16.81	9.14	11.88	4.92	11.14	6.14	10.22	7.7	10.76	15.91	9.72	17	8.28
TRINITY_DN10606_c0_g1	2.74	2.78	15.5	3.62	3.53	2.27	2.15	3.67	4.31	3.23	2.85	3.11	1.5	4.5	1.93	3.82	2.38	11.86
TRINITY_DN10606_c0_g2	43.57	76.12	40.9	57.27	86.93	60.35	113.16	41.79	18.79	95.07	54.71	27.26	6.63	41.62	61.22	67.54	95.03	56.84
TRINITY_DN10607_c0_g1	40.79	44.6	45.74	38.82	36.28	36.59	42.15	38.99	42.62	41.05	33.56	41.79	32.56	42.2	51.44	27.24	50.01	39.03
TRINITY_DN10608_c0_g1	26.1	36.26	31.6	23.17	23.64	28.83	33.34	29.97	29.02	41.32	30.28	23.53	30.79	31.21	34.74	26	33.12	28.95
TRINITY_DN10609_c0_g1	17.96	51.48	12.72	19.69	11.18	8.01	17.9	15.31	15.13	18.36	22.45	12.88	21.07	13.22	10.49	13.33	10.03	12.9
TRINITY_DN10609_c0_g2	2.24	9.01	6.79	15.76	10.78	4.4	9.36	11.75	4.64	6.99	16.18	2.31	12.34	2.33	11.9	18.48	2.31	9.15
TRINITY_DN10609_c0_g3	1.21	1.37	1.26	1.62	1.16	0.91	4.35	0.48	1.74	1.32	0	1.34	1.95	0.9	2.33	1.43	1.31	1.74
TRINITY_DN10609_c1_g1	124.71	130.11	167.9	109.97	124.92	151.31	115.08	128.01	168.89	126.58	145.99	120.29	163.51	172.97	221.76	112.74	154.92	162.49
TRINITY_DN10609_c2_g1	4.1	0	2.13	11.03	7.05	10.67	10.99	8.38	14.44	4.46	10.78	14.4	12.37	7.32	7.56	19.38	5.5	3.61
TRINITY_DN1060_c1_g2	37.33	35.01	34.61	24.95	20.15	23.02	31.35	23.71	28.18	30.94	20.14	31.59	14.98	27.15	34.89	14.22	29.02	32.11
TRINITY_DN1060_c2_g1	21.46	23.54	21.8	22.93	22.43	24.4	22.64	23.44	31.57	32.19	24.38	21.61	22.36	31.4	32.21	23.31	28.87	22.83
TRINITY_DN1060_c4_g1	0	0	2.27	0	0	2.19	0	0	1.17	0	0	1.19	0	1.2	3.7	0	3.5	3.49
TRINITY_DN1060_c5_g1	22.63	12.76	15.97	16.4	18.4	18.95	26.99	16.08	31.15	18.16	24.97	21.65	26.89	19.49	32.67	21.19	17.9	19.61
TRINITY_DN1060_c6_g1	105.77	125.99	152.57	88.92	142.02	115.22	89.08	141.43	180.77	111.8	101.62	139.31	70.16	148.23	170.76	76.23	155.59	150.75
TRINITY_DN1060_c7_g1	69.46	74.02	75.83	59.36	66.1	65.97	45.21	64.76	69.26	64.08	59.03	65.73	32.77	70.36	67.51	43.99	71.54	63.95
TRINITY_DN106106_c0_g2	4.37	1.74	0.9	2.64	3.38	0	6.55	2.76	0	3.77	0.95	1.9	3.08	3.83	3.96	6.36	6.52	1.86
TRINITY_DN10610_c0_g1	1.64	4.09	0	1.64	3.14	0.82	0.88	1.73	2.64	4.41	1.79	0	2.89	3.61	0.93	1.7	1.74	2.61
TRINITY_DN10611_c0_g1	29.1	26.56	40.32	14.87	26.17	28.81	19.76	32.41	47.81	24.27	34.86	36.45	16.97	38.24	44.49	20.68	51.78	29.33
TRINITY_DN106125_c0_g1	0	9.48	3.21	0	6.19	0	9.52	6.71	6.27	12.85	9.63	3.08	6.57	9.75	6.45	3.08	6.26	0
TRINITY_DN106127_c0_g1	4.21	2.4	0.62	0.61	0.58	1.8	0.65	0	0.65	1.96	1.99	1.98	3.58	2.67	0.69	3.75	2.58	2.58
TRINITY_DN106155_c0_g1	62.75	49.32	78.57	56.01	56.75	49.6	81.38	56.86	60.76	39.3	37.74	34.8	50.47	95.54	117.6	79.12	102.15	69.24
TRINITY_DN106157_c1_g1	16.18	18.92	8.16	10.89	10.43	10.59	25.25	8.51	13.88	13.93	2.75	2.74	17.56	8.33	8.47	10.89	8.32	0
TRINITY_DN10616_c0_g1	13.25	0	16.37	0	5.39	22.76	27.81	0	5.47	0	15.31	2.3	24.27	2.33	20.48	16.44	2.31	0
TRINITY_DN10619_c0_g1	3.79	2.47	3.9	5	2.91	3.03	5.26	1.92	3.34	4.64	0.67	2.04	4.42	5.39	4.92	9.08	4.71	0.65
TRINITY_DN10619_c1_g2	87.02	229.29	206.57	197.21	189.98	189.72	126.13	55.89	180.4	53.48	35.02	34.35	73.33	34.78	57.63	108.28	65.59	24.13
TRINITY_DN1061_c0_g1	63.08	27.62	49.08	64.23	29.98	75.41	17.91	45.65	50.8	27.3	39.84	42.95	36.34	23.13	27.96	19.31	36.83	42.16
TRINITY_DN10620_c0_g1	70.17	95.83	59.62	76.61	77.04	75.02	88.26	64.1	71.83	88.99	85.32	69.6	83.7	88.68	103.48	81.14	79.83	76.72
TRINITY_DN106218_c0_g1	34.57	25.66	14.27	23.91	51.84	37.39	45.22	21.05	122.08	24.36	26.95	45.34	25.08	50.14	31.18	50.55	88.82	53.5
TRINITY_DN10622_c0_g2	0	1.76	2.8	2.75	0	0	0	1.85	1.45	0	3.7	0	5.94	0	0	1.4	0	1.82
TRINITY_DN10623_c0_g1	122.04	150.2	107.22	145.7	83.77	136.45	185.53	204.54	134.74	136	92.81	125.14	73.67	171.07	202.11	271.62	190.81	116.47
TRINITY_DN10624_c0_g1	86.46	76.73	70.3	81.14	62.69	68	72.36	74.3	76.84	76.19	77.75	57.98	82.49	67.27	86.63	86.06	77.71	71.36
TRINITY_DN10625_c0_g1	73.32	44.96	72.62	76.04	69.46	87.53	146.08	56.56	132.06	86.05	56.55	57.76	69.71	69.31	81.14	107.05	77.85	48.9
TRINITY_DN10626_c0_g2	1415.05	1489.63	1336.85	1372.03	1273.62	1321.03	2078.23	1307.03	1420.43	1375.7	1445.01	1169.2	1696.17	1498.48	1730.85	1630.41	1840.76	1520.04
TRINITY_DN10627_c0_g2	51.53	53.94	62.65	53.49	47.84	54.58	69.33	60.72	74.84	72.05	47.95	61.35	54.89	66.18	84.91	44.35	77.07	71.53
TRINITY_DN106280_c0_g1	5.1	8.13	0	2.05	5.88	1.68	0	7.15	14.29	0	2.12	10.72	2.26	14.44	6.55	5.21	16.9	6.27
TRINITY_DN10628_c0_g2	103.42	100.12	80.32	83.16	82.45	52.08	92.3	84.48	82.77	111.06	60.81	65.11	191.38	74.03	78.2	55.74	104.85	77.36
TRINITY_DN106293_c0_g1	0	2.17	0	0	0	0	0	0	0	0	0	0	0	2.27	0	0	0	0
TRINITY_DN10629_c0_g1	2.6	4.08	3.49	2.62	3.94	5.57	1.21	1.57	2.02	2.45	8.3	3.3	2.24	4.58	3.88	5.44	3.61	2.41
TRINITY_DN1062_c0_g1	44.84	44.58	36.53	44.16	37.14	47.21	94.92	39.16	53.29	65.63	51.43	50.49	87.98	70.38	68.44	83.97	79.77	49.27
TRINITY_DN1062_c2_g1	0	1.51	1.54	3.03	1.45	0	15.94	0	4.77	4.79	4.8	1.6	24.02	1.61	1.66	28.24	4.75	1.57
TRINITY_DN10630_c0_g1	27.54	15.46	15.46	21.63	13.82	21.08	28.15	11.81	31.87	27.38	17.96	26.15	32.16	29.13	30.79	24.89	25.92	27.97
TRINITY_DN10630_c0_g2	35.52	52.27	49.43	40.24	37.47	39.38	43	31.74	48.66	49.71	35.16	44.6	33.17	48.59	67.42	35.12	40.6	49.24
TRINITY_DN10630_c1_g2	0	3.25	0	3.28	0	3.21	3.44	0	0	3.44	1.72	1.72	3.69	1.73	5.13	4.99	0	1.69
TRINITY_DN106322_c0_g1	11.09	2.78	5.58	0	18.76	5.44	0	8.74	8.55	11.44	5.64	2.81	9	5.7	8.68	2.8	2.89	0
TRINITY_DN10632_c0_g1	33.46	5	15.3	12.52	0	0	9.79	5.2	6.33	19.68	12.8	9.94	10.11	0	0	12.47	3.16	0
TRINITY_DN10634_c0_g2	5.86	7.81	3.97	7.87	3.92	15.27	2.05	0	2.04	2.05	12.03	2.03	8.72	4.11	2.1	5.96	0	2.01
TRINITY_DN10635_c0_g1	32.97	0	10.03	0	0	20.14	0	21.44	0	9.91	0	2.18	19.32	21.43	0	0	4.36	0
TRINITY_DN10636_c0_g1	13.44	11.42	17.2	6.49	3.61	9.4	17.5	7.84	7.35	2.31	13.71	6.75	20.48	19.55	25.31	29.38	14.62	9.77
TRINITY_DN10636_c1_g1	16.05	33.38	16.64	13.02	14.17	16.42	23.03	17.39	21.84	21.31	25.06	19.59	19.19	14.55	17.6	14.6	17.36	14.68
TRINITY_DN10636_c2_g1	11.68	6.78	8.16	7.97	10.52	6.44	14.81	9.88	22.65	11.72	8.6	11.78	9.24	19.45	25.65	3.91	9.47	13.64
TRINITY_DN10637_c0_g1	14.42	7.74	15.65	13.43	10.33	12.03	9.34	12.68	11.07	13.05	8.12	10.56	11.02	11.9	17.98	13.37	20.44	16.49
TRINITY_DN106381_c0_g1	21.85	9.4	12.54	12.62	9.07	3.06	0	19.67	3.19	6.4	25.15	21.94	13.36	6.51	32.16	15.71	6.37	12.53
TRINITY_DN106387_c0_g1	0	0	0	0	0	0	0	5.67	0	0	0	0	0	0	0	5.45	0	0
TRINITY_DN10638_c0_g1	25.04	19.22	22.08	24.88	17.65	26.33	30.83	19.59	21.97	33.09	14.26	23.26	13.64	29.11	28.56	44.98	36.05	17.09
TRINITY_DN10639_c0_g1	0	0.43	0	7.59	0	0.43	0	0	0	0.47	0.48	0.48	0	0.43	0	0.45	0.46	1.39
TRINITY_DN1063_c0_g1	23.43	21.31	28.81	26.25	21.06	40.65	22.48	29.11	50.26	26.15	20.8	30.01	20.03	38.89	46.91	19.54	28.06	46.04
TRINITY_DN106406_c0_g2	1.55	1.55	0	1.56	2.99	0	1.64	0	1.64	0	0	0	0	0	1.71	3.18	4.89	0
TRINITY_DN10640_c0_g1	3.52	7.87	0	8.3	1.56	1.62	7.87	3.43	0	3.51	11.17	5.45	7.72	4.46	7.38	4.21	9.09	1.1
TRINITY_DN10640_c0_g2	40.17	29.87	17.4	50.99	48.89	77.32	72.94	65.95	85.49	36.19	10.67	79.85	42.55	52.57	38.8	154.52	32.53	28.42
TRINITY_DN10640_c1_g1	4.9	4.66	4.07	3.2	7.32	5.69	7.97	4.53	0.94	8	10.12	3.95	9.74	6.14	4.33	5.71	2.34	3.82
TRINITY_DN10640_c2_g2	14.42	16.22	27.5	12.7	10.42	28.45	11.39	15.17	20.8	7.59	17.03	9.44	4.05	5.72	21.5	18.38	33.88	7.46
TRINITY_DN10641_c0_g1	84.63	56.76	47.7	74.65	41.57	43.65	81.51	78.22	69.91	86.81	80.81	57.41	91.97	67.32	60.32	80.55	49.02	44.64
TRINITY_DN10641_c0_g2	24.21	28.31	40.18	32.7	22.81	23.15	12.31	22.53	29.96	27.34	14.73	22.86	16.27	24.86	39.66	12.52	22.16	26.18
TRINITY_DN10641_c0_g3	2.63	0.69	1.4	1.39	0.86	3.32	1.35	0.47	1.45	1.47	0.76	0.46	0	2.29	2.07	0	3.48	1.48
TRINITY_DN106420_c0_g1	13.19	13.19	38.3	26.56	21.79	9.29	0	17.84	37.48	11.87	15.78	27.54	6.33	11.93	38.69	5.76	31.44	29.18
TRINITY_DN106425_c0_g1	41.43	20.51	5.32	6.76	3.54	2.2	59.95	12.46	32.43	21.98	5.65	40.27	24.44	10.74	5.03	26.76	7.86	22.24
TRINITY_DN10642_c0_g2	12.55	0	5.07	2.53	2.42	2.47	0	10.55	7.78	2.6	10.29	5.13	0	2.6	2.64	0	5.17	0
TRINITY_DN106433_c0_g2	39.53	30.1	73.84	29.95	31.91	47.24	31.76	73.67	63.51	57.09	40.7	47.2	16.29	60.73	65.77	19.35	32.96	67.19
TRINITY_DN106433_c0_g3	34.35	35.15	70.54	10.38	30.54	16.29	19.32	33.71	51.4	29.2	26.58	50.64	15.15	33.85	64.19	14.03	27.16	55.25
TRINITY_DN10643_c1_g1	5.54	8.33	19.54	16.79	15.64	13.61	20.03	49.53	16.99	20.01	16.49	5.48	3	14.15	14.46	30.77	33.26	30.6
TRINITY_DN10644_c0_g1	48.74	29.04	46.11	24.11	33.18	26.26	37.56	37.93	79.66	64.93	25.73	30.39	34.83	76.77	45.52	70.94	77.65	85.15
TRINITY_DN10644_c0_g2	5.85	6.48	5.22	5.9	6.84	6.43	6.78	6.61	6.08	7.32	7.45	5.1	4.02	4.67	14.03	8.31	4.5	4.06
TRINITY_DN10644_c2_g1	239.05	254.08	212.48	278.28	280.38	307.42	325.35	272.43	323.38	321.89	209.31	188.31	267.35	205.26	260.28	232.95	219.09	220.74
TRINITY_DN106452_c0_g1	0	6.05	1.55	1.52	1.46	2.99	0	1.65	0	1.6	0	0	6.89	0	3.32	6.2	1.59	0
TRINITY_DN10645_c0_g1	37.71	59.7	103.09	33.54	52.39	62.71	50.73	57.52	71.71	35.18	45.2	50.68	121.13	116.58	95.99	86.95	56.66	56.2
TRINITY_DN106467_c0_g1	40.26	48.15	68.57	46.03	39.52	42.05	39.61	43.2	72.04	28.36	43.97	66.64	28.48	83.19	66.84	75.46	89.33	76.41
TRINITY_DN106467_c0_g4	41.05	44.27	1.47	40.63	40.52	0	51.64	34.58	0	39.35	66.63	0	21.32	0	0	58.32	0	0
TRINITY_DN106467_c0_g5	55.29	68.96	20.16	66.45	59.17	57.86	45.84	78.87	59.23	70.8	19.43	45.41	51.03	54.32	56.99	41.01	54.03	46.34
TRINITY_DN10647_c0_g1	77.02	84.06	85.11	56.68	70.14	72.83	65.99	57.47	102.4	77.3	57.23	72.68	77.06	77.61	82.97	71.83	77.96	75.73
TRINITY_DN106481_c0_g1	8.93	12.63	4.83	6.96	7.17	5.93	4	8.67	20.01	4.85	6.71	6.51	14.08	5.71	0.85	7.73	2.39	3.23
TRINITY_DN10648_c0_g1	27.21	12.1	6.44	43.05	10.48	18.02	54.93	11.17	47.69	27.75	16	17.5	17.01	27.92	26.51	33.66	25.51	19.65
TRINITY_DN10649_c1_g1	27.03	24.98	14.35	25.24	15.04	23.38	35.85	10.88	20.08	23.03	9.79	18.87	17.24	27.69	39.75	27.73	44.34	26.26
TRINITY_DN106515_c0_g2	2.21	13.7	16.29	17.81	17.05	15.62	6.98	16.27	27.56	16.12	6.86	25.09	11.15	13.85	29.01	17.94	9.16	4.63
TRINITY_DN10651_c0_g1	778.2	726.09	628.62	583.28	726.46	519.53	568.11	577.09	673.73	438.58	553.37	639.58	614	892.13	782.14	882.95	710.18	589.11
TRINITY_DN10652_c0_g1	5.97	5.97	0	1.51	1.44	0	10.43	2.36	0	2.43	4.1	0	13.24	0	2.55	4.65	3.19	0.8
TRINITY_DN10653_c0_g1	32.57	68.17	15.35	6.05	32.92	41.68	38.88	26.14	13.78	22.26	29.79	29.01	43.49	59.25	28.28	60.58	52.78	25.46
TRINITY_DN10653_c2_g1	2.34	2.34	0	2.36	6.77	2.3	2.44	0	0	4.86	0	2.4	0	2.43	0	11.84	4.83	2.38
TRINITY_DN10654_c0_g1	14.08	1.56	14.37	22.05	12.05	40.2	33.57	19.97	20.1	1.66	13.26	14.88	39.09	20.33	49.32	1.6	45.23	19.49
TRINITY_DN106554_c0_g1	3.15	18.93	14.57	0	28.03	0	3.26	3.3	0	9.68	9.5	0	0	0	0	6.33	0	0
TRINITY_DN106558_c0_g1	0	0	5.46	2.24	0	0	0	3.77	0	0	1.88	0	0	0	1.94	1.83	5.61	3.79
TRINITY_DN106567_c0_g1	0	2.08	0	2.42	51.99	15.52	2.56	2.88	0	1.12	14.1	15.19	0	28.98	0	0	15.14	0
TRINITY_DN106567_c1_g1	95.8	309.85	163.54	110.4	184.54	124.31	104.25	44.25	105.67	79.52	44.4	84.53	54.58	85.49	124.2	47.3	95.43	101.98
TRINITY_DN10656_c0_g1	352.4	328.81	39.51	347.87	267.45	131.61	611.38	305.96	84.38	332.91	466.17	94.18	420.13	123.9	100.11	672.12	156.92	82.83
TRINITY_DN106579_c0_g1	9.88	12.37	9.98	4.98	2.39	7.28	5.15	18.18	5.11	7.69	0	7.58	13.51	2.56	13.03	10	2.55	15.07
TRINITY_DN10657_c0_g1	56.13	54.07	79.46	64.02	42.84	72.12	164.44	48.67	23.06	27.91	26.53	26.53	19.82	14.73	76.87	47.16	35.87	38.61
TRINITY_DN10658_c0_g2	20.41	6.73	6.86	25.3	10.65	1.66	7.1	3.14	0	17.76	12.29	13.63	14.12	0	0	22.36	1.76	0
TRINITY_DN10659_c0_g1	158.67	309.39	196.15	197.4	199.07	143.87	174.59	193.09	228.09	194.46	169.4	221.67	159.7	152.55	276.89	98.09	213.72	129.43
TRINITY_DN10659_c0_g2	23.71	22.15	16.76	4.9	10.69	0	11.22	6.43	5	22.53	3	20.89	6.37	12.13	13.86	0	19.12	0
TRINITY_DN1065_c0_g1	490.88	464	325.47	491.76	400.49	503.99	862.51	318.24	403.64	505.46	488.78	349.11	811.01	567.1	548.75	902.19	709.43	484.05
TRINITY_DN1065_c1_g1	0	0	0	0	0	0	0	0	0	0	2.22	0	0	2.03	2.08	0	8.03	3.98
TRINITY_DN1065_c2_g1	52.13	61.73	56.97	47.74	48.71	64.22	48.5	42.23	57.86	54.84	37.49	25.65	45.74	49.79	57.3	20.11	47.5	42.89
TRINITY_DN1065_c6_g1	701.88	906.21	693.49	890.59	705.07	734.19	753.56	601.59	811.32	800.97	802.91	510.71	615.93	530.3	667.05	638.29	797.26	749.65
TRINITY_DN10660_c0_g1	45.32	52.99	37.74	39.71	39.46	38.32	48.78	24.87	37.81	29.23	42.78	30.04	52.2	50.02	59.56	65.88	53.98	37.96
TRINITY_DN106617_c0_g1	0	7.61	0	5.11	0	0	0	2.66	0	0	7.85	0	0	16.04	15.3	5.12	0	12.05
TRINITY_DN10661_c0_g1	33.08	50.68	31.07	6.35	25.16	26.64	55	31.82	2.83	29.85	15.75	31.68	38.95	34.26	37.42	30.11	43.52	10.82
TRINITY_DN10662_c0_g1	10.17	6.39	10.99	8.36	6.53	6.02	3.73	11.92	13.48	6.61	5.05	5.44	3.18	11.81	13.74	6.3	14.62	8.14
TRINITY_DN106633_c0_g1	1.05	4.2	1.08	4.24	0	1.04	1.12	1.11	1.18	0	0	2.27	0	0	3.62	0	0	2.23
TRINITY_DN10663_c0_g1	51.43	75.38	69.28	52.89	60.17	41.02	59.27	66.3	74.75	55.32	52.47	63.41	80.25	71.65	90.56	75.93	71.65	66.6
TRINITY_DN106642_c0_g2	52.38	82.54	45.65	48.14	76.93	51.02	13.29	42.96	63.48	46.59	66.58	52	68.45	43.64	31.03	30.59	67.86	60.17
TRINITY_DN106642_c0_g4	14.82	6.69	3.36	1.66	1.58	4.88	3.51	1.73	3.46	3.48	3.48	1.73	7.45	7.01	0	0	10.35	1.71
TRINITY_DN10664_c0_g1	8.61	1.5	13.99	35.43	3.62	26.13	0	19.77	26.1	4.07	12.62	0.82	0	17.92	16.47	0.78	34.74	9.71
TRINITY_DN10664_c0_g2	10.15	1.94	4.45	4.41	11.99	2.16	5.09	5.28	10.01	11.18	0	2.02	28.8	2.17	11.79	10.35	4.05	2.24
TRINITY_DN10664_c0_g3	109.31	100.31	64.48	88.45	64.73	87.44	121.9	71.2	122.2	118.7	72.16	76.51	117.85	82.27	95.95	108.19	101.52	94.15
TRINITY_DN106651_c0_g1	75.79	157.66	69.4	63.72	119.65	126.96	73.5	67.49	163.14	59.1	146.61	103.23	135.79	140.94	87.96	188.79	155.42	69.59
TRINITY_DN10665_c0_g1	0	0	0	1.92	0	0	35.43	10.14	0	4.5	8.58	0	8.85	0	9.36	3.39	42.11	8.78
TRINITY_DN106662_c0_g1	41.57	31.02	63.19	40.99	25.15	24.55	37.58	35.61	89.08	38.22	20.18	59.31	34.29	31.83	78.01	39.04	41.42	51.28
TRINITY_DN10666_c0_g1	26.16	41.46	46.75	42.35	25.98	27.54	56.17	16.12	36.91	46.41	45.17	42.97	33.1	68.83	62.84	44.2	69.59	33.26
TRINITY_DN10666_c1_g1	15.93	6.11	14.55	2.32	16.85	1.91	2.58	27.08	1.24	12.87	7.26	0.85	4.58	12.55	11.1	1.6	1.54	2.48
TRINITY_DN10667_c2_g1	11.26	15.44	14.05	14.82	8.22	10.42	14.92	9.59	12.97	8.6	11.75	6.28	22.59	13.03	14.23	22.2	12.36	5.09
TRINITY_DN10667_c2_g2	55.53	72.48	33.61	58.96	51.05	34.36	69.36	177.56	54.32	28.69	110.28	16.92	15.05	40.15	142	42.1	17.13	30.9
TRINITY_DN10667_c2_g3	203.38	237.39	254.2	193.25	198.56	217.76	214.37	255.77	263.34	240.4	190.68	224.45	212.63	250.76	298.52	202.81	244.24	194.17
TRINITY_DN106690_c0_g1	0	10.46	4.23	39.62	12.8	29.23	41.34	0	12.8	10.12	11.5	0	23.57	39.86	4.22	0	8.54	6.11
TRINITY_DN1066_c0_g1	5.77	4.13	3.73	3.7	1.52	2.09	6.65	3.81	10.5	10.09	5.7	8.26	12.28	8.05	4.83	4.33	6.12	5.58
TRINITY_DN106723_c0_g1	21.52	12.34	19.15	13.32	12.91	10.68	6.75	24.09	18.54	14.13	16.74	10.45	15.29	16.51	19	36.46	18.59	16.98
TRINITY_DN106724_c0_g3	3.25	6.22	6.69	4.74	1.04	4.3	4.62	2.28	4.62	9.31	8.21	1.17	3.79	1.18	3.67	13.41	4.6	0
TRINITY_DN10672_c0_g3	29.11	9.27	10.61	14.33	9.99	19.2	39.32	9.54	29.5	19.06	4.43	8.3	40.19	11.17	12.23	40.77	23.32	20.32
TRINITY_DN10673_c1_g1	37.78	81.65	61.94	37.29	56.25	40.19	80.34	44.66	56.56	46.09	29.61	22.59	37.98	43.15	28.1	36.05	50.68	35.44
TRINITY_DN106744_c0_g1	43.75	26.79	10.82	55.01	21.94	24	31.82	44.52	47.14	60.21	33	37.03	56.8	25.99	38.38	70.9	41.48	52.82
TRINITY_DN106756_c0_g1	2.61	20.91	0	13.16	5.04	2.56	2.72	5.49	0	2.7	8	0	0	5.39	0	8.01	2.68	2.65
TRINITY_DN10676_c0_g1	34.53	38.55	20.51	27.83	25	23.28	30.75	16.69	39.88	28.83	31.9	14.48	40.5	35.7	30.17	46.09	28.32	31.93
TRINITY_DN106775_c0_g2	12.5	10.79	4.13	11.46	5.47	9.64	11.64	8.39	14.11	12.39	10.69	11.28	16.27	7.57	16.99	16.57	14.28	8.55
TRINITY_DN10677_c0_g1	4.05	4.82	3.52	4.54	0.76	3.17	4.88	3.63	2.01	4.72	2.28	3.02	3	2.53	4.21	3.6	5.11	2.93
TRINITY_DN10677_c0_g3	4.15	8.89	4.06	2.76	1.88	4.88	6.64	3.61	2.53	7.43	7.03	3	7.04	5.54	18.19	6.59	2.88	2.03
TRINITY_DN10678_c0_g1	142.98	129.86	111.78	129.78	82.97	127.7	348.13	115.96	135.18	204.72	138.35	106.39	263.2	150.09	163.74	266.67	210.53	150.19
TRINITY_DN10678_c1_g2	1.55	7.77	1.59	4.69	1.5	1.54	1.64	1.67	1.64	0	0	0	0	0	1.82	0	3.26	8.1
TRINITY_DN1067_c0_g1	57.13	87	55.81	53.43	69.09	59.12	82.65	49.83	86.48	45.82	46.89	61.67	49.08	63.49	63.18	33.78	70.28	52.81
TRINITY_DN10680_c0_g1	11.39	6.03	3.97	2.82	5.38	8.65	3.79	9.62	3.02	9.12	3.1	4.61	8.29	6.97	7.34	5.11	5.99	11.99
TRINITY_DN10681_c0_g2	1.02	1.64	0.69	1.66	0.32	0.99	2.85	1.39	1.43	0.36	1.47	0.37	0.79	4.8	1.53	3.78	2.49	2.14
TRINITY_DN10681_c2_g1	3.87	6.59	3.02	4.46	2.37	0.8	0.71	5.99	4.94	5.62	6.55	1.51	1.83	0	0	4.52	0.98	0
TRINITY_DN106827_c0_g1	4.88	4.92	2.44	2.44	7.91	8.18	11.87	4.33	0.88	9.31	4.5	8.63	3.87	18.17	7.07	3.41	7.89	12.41
TRINITY_DN10682_c0_g2	70.6	0	19.64	27.4	81.34	25.32	54.13	138.11	19.25	74.32	41.56	9.71	25.87	9.85	34.07	13	38.17	0
TRINITY_DN106836_c0_g1	0	1.65	3.41	0.83	0	0.82	4.42	0	5.31	3.57	5.41	0.9	0.97	4.53	0	0	0	0
TRINITY_DN106837_c0_g1	0	1.82	3.97	1.83	0	0	7.66	0	0	1.91	1.91	0	0	0	3.99	9.28	4.02	0
TRINITY_DN106840_c0_g1	16.69	11.12	12.81	7	6.7	8.26	7.38	4.39	13.6	10.36	2.97	13.33	6.37	14.95	4.49	5.71	19.06	17.48
TRINITY_DN106845_c0_g1	0	0.95	0.98	0.96	0.91	0	0	1	0	0	2.07	0	0	1.04	0	0	1.01	6.05
TRINITY_DN106847_c0_g2	5	5.7	3.7	5.41	1.37	0.71	6.78	2.25	6.14	4.65	5.49	9.41	11.83	2.36	4.89	8.99	1.59	0.76
TRINITY_DN106856_c0_g1	0	0	11.65	8.69	8.33	2.82	5.96	6.03	5.89	2.96	14.55	8.71	0	5.89	8.95	5.79	8.82	5.79
TRINITY_DN10685_c0_g1	69.43	78.95	93.78	80.85	70.04	73.02	103.75	97.12	113.43	100.27	94.42	93.63	59.29	112.76	151.67	78.46	92.72	73.31
TRINITY_DN106860_c0_g1	8.54	11.22	33.84	22.99	16.63	19.72	14.55	26.49	28.78	14.44	8.54	22.7	21.2	17.26	27.22	12.1	34.49	22.62
TRINITY_DN10686_c0_g4	24.17	12.1	0	7.31	19.94	7.13	7.57	10.16	0	5.02	4.97	12.39	7.95	5.02	2.56	19.33	9.98	2.46
TRINITY_DN106871_c0_g1	10.13	20.28	16.45	10.21	11.72	7.99	8.51	4.26	4.23	10.61	16.88	2.11	9.03	8.52	4.35	4.12	10.54	16.67
TRINITY_DN106875_c0_g2	13.16	13.51	9	7.43	5.62	8.76	19.23	11.11	14.73	8.21	10.92	11.48	9.15	7.15	4.72	13.9	31.63	18.35
TRINITY_DN106878_c0_g2	0	0	7.55	2.51	4.82	14.7	2.6	2.62	10.31	2.59	0	7.65	0	10.33	15.78	7.57	12.86	2.53
TRINITY_DN10687_c0_g1	17.82	24.66	32.36	20.89	20.06	16.75	12.56	22.73	19.12	13.13	22.18	19.31	18.02	16.7	17	17.25	23.72	10.65
TRINITY_DN10688_c0_g1	10.91	11.51	9.6	17.92	9.06	17.74	16.04	3.02	2.95	11.82	10.61	2.9	36.2	9.89	16.56	75.45	1.96	1.94
TRINITY_DN10689_c0_g3	139.26	193.66	234.94	191.05	179.08	150.2	167.38	170.67	129.63	163.9	181.1	159.47	152.57	150.29	269.91	230.68	185.36	149.72
TRINITY_DN1068_c0_g1	78.54	90.55	99.67	78.12	71.18	86.09	74.7	80.57	111.89	82.9	78.66	87.96	93.51	99.09	113.57	87.21	105.35	96.02
TRINITY_DN106900_c0_g2	3.42	5.13	3.48	0	1.65	3.38	5.41	1.8	3.6	5.41	1.8	3.6	3.86	0	3.73	5.24	0	5.32
TRINITY_DN10690_c0_g1	172.79	241.35	64.48	159.55	252.95	148	129.44	180.44	125.67	143.31	216.27	109.23	291.22	138.91	75.13	182.26	173.91	120.31
TRINITY_DN106918_c0_g1	1.81	0	0	0.91	0	0.9	5.82	0	0	0.98	0	0.98	3.18	1.98	0	3.75	0	0.96
TRINITY_DN10691_c0_g1	17.26	17.77	19.05	15.65	19.34	8.07	20.66	27.31	15.15	19.42	8.97	9.52	12.8	11.4	17.45	18.91	16.09	21.23
TRINITY_DN10692_c0_g1	122.43	81.71	53.41	78.83	48.85	62.37	173.52	111.84	86.58	100.21	82.73	75.63	141.75	93.22	52.66	170.59	124.36	68.47
TRINITY_DN10692_c2_g1	67.67	62.24	51.83	49.17	48.75	31.82	51.22	47.76	60.9	84.17	32.77	48.53	50.29	45.57	49.84	62.49	58.59	61.67
TRINITY_DN10695_c2_g3	0	3.86	0	2.63	4.33	2.56	7.7	2.72	4.46	1.38	0	0	1.48	0	4.4	10.61	0	1.35
TRINITY_DN10696_c6_g1	41.84	99.34	20.62	65.01	79.02	36.79	50.63	46.52	38.44	45.75	43.06	28.06	25.42	22.79	24.74	47.23	43.68	39.3
TRINITY_DN106977_c0_g2	0.92	0.92	0	1.85	0.88	0.91	4.91	1.93	0	0.99	2	0	0	0	0	2.85	1.95	0
TRINITY_DN10698_c0_g1	18.94	5.33	19.03	34.42	3.26	12.78	17.21	14.91	12.46	31.36	17.14	13.97	8.27	17.57	28.32	27.99	26.89	13.13
TRINITY_DN1069_c0_g1	2247.04	1109.29	1995.59	1566.68	1456.44	1657.37	2547.75	1590.05	1903.72	1866.55	1671.55	1823.99	2848.23	1999.06	2742.57	2537.05	2867.79	2059.92
TRINITY_DN1069_c1_g1	2308.49	490.31	1918.61	1075.02	1185.53	1409.97	1883.04	1032.07	1579.56	1170.12	1252.09	1432.18	2312.26	1375.66	2463.41	2244.07	2359.54	1487.38
TRINITY_DN106_c0_g1	169.75	156.26	120.37	170.55	115.4	138.51	149.45	142.66	122.95	159.1	125.27	112.9	135.21	126.92	189.32	158.55	190.66	172.28
TRINITY_DN107007_c0_g1	56.34	59.78	33.08	50.82	41.81	35.1	59.34	41.73	58.99	49.87	46.74	34.85	58.25	39.83	62.09	43.81	47.05	41.51
TRINITY_DN10700_c0_g1	80.27	111.46	53.56	53.71	60.31	40.61	69.82	49.7	59.45	162.09	57.71	59.89	69.26	61.58	106.33	69.5	71.33	109.91
TRINITY_DN10700_c1_g1	33.42	28.57	55.36	39.28	27.71	36.74	29.76	32.86	38.11	29.7	24.91	34.66	22.21	39.57	61.88	29.55	30.83	53.41
TRINITY_DN10700_c3_g1	21.86	21.93	25.99	20.32	15.78	28.1	20.39	37.5	45.32	17.42	24.52	22.61	20.9	31.42	41.5	21.69	25.07	30.38
TRINITY_DN107013_c0_g1	20.05	16.31	25.96	9.19	27.68	26.05	13.11	5.12	31.37	17.78	16.38	26.29	15.54	40.33	44.74	12.19	36.15	30.9
TRINITY_DN10701_c0_g1	4.15	2.16	0	3.71	0	0	8	2.32	0	14.3	0	0	6.93	3.04	0	7.04	2.48	0
TRINITY_DN10702_c0_g1	10.87	2.71	5.46	0	0	8.65	2.83	2.84	2.79	2.79	5.67	5.52	11.74	5.57	5.66	0	2.78	5.5
TRINITY_DN10703_c0_g1	22.72	6.77	3.84	14.76	17.36	1.12	8.64	15.98	16.32	29.17	4.41	0	27.49	21.54	8.63	45.37	15.11	0
TRINITY_DN107041_c0_g1	8.67	2.9	0	2.92	11.19	0	9	0	0	0	2.93	0	0	0	3	2.91	0	0
TRINITY_DN10704_c0_g1	24.36	75.26	57.66	55.23	34.65	44.4	26.85	39.75	69.78	39.73	44.45	69.14	18.57	41.3	66.08	40.84	51.07	66.51
TRINITY_DN107050_c0_g1	0	1.26	5.16	1.27	0	0	0	1.33	2.67	0	0	1.35	5.8	4.08	0	0	0	1.32
TRINITY_DN107059_c0_g1	4.79	9.57	3.99	10.15	9.7	4.31	6.22	9.1	9.34	5.24	5.33	4.24	5.17	9.09	6.65	3.5	9.8	11.88
TRINITY_DN10705_c0_g1	24.37	29.43	5.23	42.92	12.72	0	39.08	14.92	0	37.56	2.2	2.2	2.37	2.22	1.14	72.08	3.24	0
TRINITY_DN107068_c0_g1	32.08	32.53	62.92	34.85	24.85	28.37	31.29	31.3	49.59	30.43	31.85	36.12	35.21	44.9	62.09	33.64	60.43	36.82
TRINITY_DN107068_c0_g2	44.15	27.46	46.36	37.5	18.8	28.72	14.86	35.07	29.8	11.59	20.68	32.61	15.22	29.91	48.17	25.58	26.17	14.12
TRINITY_DN10706_c0_g1	316.01	402.79	579.5	239.64	207.82	197.55	216.74	245.1	394.48	139.85	343.6	271.19	178.17	299.8	297.12	399.29	357.43	302.68
TRINITY_DN107073_c0_g1	2.29	0	2.32	2.31	0	0	9.57	9.62	0	0	2.36	0	2.52	7.15	4.86	9.28	0	0
TRINITY_DN107074_c0_g1	25.72	8.54	42.88	57.35	52.15	83.62	41.44	46.05	78.73	72.91	40.36	48.88	33.74	55.86	68.19	73.51	64.06	22.92
TRINITY_DN107081_c0_g1	9.89	4.23	0	8.15	5.49	15.38	1.5	2.97	8.97	10.51	6.03	4.05	11.31	1.52	3.89	8.7	3.08	1.48
TRINITY_DN107081_c0_g2	15.12	38.79	13.13	28.28	24.61	19.13	13.57	13.63	4.49	25.56	23.45	20.69	16.74	20.33	9.87	13.16	17.92	15.49
TRINITY_DN107086_c0_g4	7.69	32.19	16.73	0	3.71	16.28	4.04	8.09	6.04	20.18	10.05	12.05	7.03	6.08	14.34	9.79	10.6	5.83
TRINITY_DN10708_c0_g1	195.26	168.32	158.16	191.57	117	197.19	227.58	165.98	184.29	179.81	181.67	162.77	204.87	149.47	242.26	236.24	178.69	153.02
TRINITY_DN10708_c0_g2	0.48	1.42	0	2.4	0.46	0	1.54	2.04	0	1.04	2.12	0	2.29	0	0	1.93	0	0
TRINITY_DN10708_c3_g1	158.08	164.97	129.46	88.39	85.25	95.01	37.94	28.82	29.96	44.44	48.75	21.03	53.2	59.35	49.04	135.01	117.79	95.75
TRINITY_DN10709_c0_g1	11.69	24.49	2.95	17.68	26.3	11.5	27.68	19.04	6.06	15.32	12.16	0	16.03	3.05	9.25	12.18	9.37	2.99
TRINITY_DN1070_c0_g1	1096.54	1457.67	3033.67	1350.46	1585.62	1298.23	651.92	1321.96	2151.24	1317.81	1269.06	1867.17	769.37	1339.66	2329.87	797.34	1455.32	1785.37
TRINITY_DN107106_c0_g1	1.75	6.19	3.47	3.85	4.6	3.48	5.02	5.54	6.2	2.54	1.59	6.86	3.43	3.19	2.21	5.97	5.65	5.14
TRINITY_DN10710_c0_g1	1.73	6.05	8.11	4.8	3.82	9.25	24.8	22.82	9.37	11.37	3.44	9.59	1.59	5.91	13.52	4.14	11.65	7
TRINITY_DN107116_c0_g1	14.74	20.84	22.13	13.37	7.1	11.74	3.96	12.43	14.26	9.59	18.62	8.87	12.2	8.13	8.4	5.36	14.97	18.11
TRINITY_DN107118_c0_g1	2.72	4.29	8.34	5.47	5.23	5.38	5.76	2.86	5.78	0	2.93	0	6.37	1.46	1.77	2.79	0	2.85
TRINITY_DN107119_c0_g1	22.82	13.54	42.96	63.32	46.19	58.92	113.88	16.17	60.4	50.16	38.1	47.97	59.97	41.33	30.89	31.98	39.75	11.1
TRINITY_DN10711_c0_g1	80.55	72.76	99.67	60.03	78.9	88.22	130.85	93.64	82.6	101.88	85.28	77	56.12	91.82	95.51	134.13	129.9	102.32
TRINITY_DN107123_c2_g1	1.88	3.76	2.91	2.85	2.72	4.68	7.05	1.98	4.03	3.05	1.03	4.08	4.42	5.15	13.91	4.87	4.01	4
TRINITY_DN10713_c0_g1	51.24	81.57	77.17	53.85	71.95	53.95	46.13	63.79	90.61	68.83	65.08	71.52	54.9	70.34	69.27	32.83	59.24	69.57
TRINITY_DN10713_c1_g2	0	0	0	0	0	0.74	0	0	1.59	0	0	2.4	0	0	2.53	0	0.79	1.58
TRINITY_DN10713_c3_g1	22.65	36.44	41.41	22.56	34.84	25.29	4.46	27.34	22.19	6.62	10.18	15.55	21.21	30.26	23.26	6.49	39.49	19.7
TRINITY_DN107148_c1_g1	0	0	0	0	0	0	0	0	0	0	0	0	4.48	0	2.88	2.67	1.37	0
TRINITY_DN10714_c0_g1	240.57	258.01	300.77	231.22	262.42	247.21	314.15	322.21	298.76	289.24	236.52	294.02	212.39	284.88	384.09	202.78	296.27	264.14
TRINITY_DN107157_c0_g1	28.32	8.28	50.16	21.04	30.96	35.02	51.62	0	47.33	36.7	24.07	26.37	28.78	36.51	49.3	13.41	36.52	41.17
TRINITY_DN10716_c0_g3	3.1	13.01	1.86	3.13	3	1.8	3.21	3.25	3.83	9.54	3.12	0	6.16	1.93	7.93	3.12	3.16	1.89
TRINITY_DN10717_c0_g1	29.72	37.48	69.36	27.86	21.09	28.62	7.32	48.95	46.77	31.31	30.66	39.71	16.83	27.28	50.48	10.33	31.38	39.27
TRINITY_DN107186_c0_g1	3.21	0	1.64	0	4.64	0	0	1.69	3.38	5.09	0	1.74	1.82	0	0	0	1.68	0
TRINITY_DN107188_c1_g2	5.42	14.21	12.91	20.47	24.61	15.07	9.86	13.45	0	15.88	13.12	2.61	0	34.47	10.77	31.38	23.75	17.21
TRINITY_DN10718_c0_g1	115.6	34.13	94.96	34.4	29.1	42.75	28.87	48.62	41.38	49.27	28.25	54.03	46.22	53.46	83.1	28.05	51.48	55.1
TRINITY_DN107193_c0_g1	2.21	0	0	2.23	0	6.52	0	2.32	0	0	0	0	4.88	0	0	0	2.29	0
TRINITY_DN107195_c0_g2	14.36	8.34	9.32	9.05	8.59	11.21	7.71	14.08	27.4	17.65	9.79	7.76	13.15	17.9	13.85	18.65	6.99	30.62
TRINITY_DN107195_c0_g3	16.13	18.86	21.68	18.99	12.99	13.2	19.57	16.95	11.07	13.88	16.44	13.66	17.51	16.61	14.07	13.59	12.28	21.77
TRINITY_DN10719_c0_g1	26.83	24.6	23.25	17.77	32.7	23.8	14.69	20.93	25.57	30.03	17.8	35.28	23.93	29.32	26.46	24.48	12.36	26.27
TRINITY_DN1071_c0_g1	187.3	185.76	162.17	192.76	136.73	152.38	246.8	161.64	169.25	209.22	162.41	158.76	233.96	180	202.15	255.69	216.17	160.08
TRINITY_DN10720_c0_g1	82.61	75.98	82.76	75.03	66.05	77.4	99.82	70.1	89.92	86.92	66.64	76.46	87.46	81.07	111.22	92.94	95.52	85.68
TRINITY_DN107228_c0_g1	6.49	14.6	8.28	9.81	4.69	1.6	15.43	1.71	15.39	8.58	10.3	3.42	11.03	13.84	10.65	3.32	13.62	15.19
TRINITY_DN107239_c0_g1	18.52	27.87	3.1	12.48	14.94	12.11	0	12.97	6.31	9.51	12.45	27.92	36.37	22.04	12.74	6.21	6.31	24.79
TRINITY_DN10723_c0_g1	69.94	83.16	84.98	51.34	52.64	50.73	58.34	75.08	64.4	78.39	81.78	63.47	61.92	62.79	99.96	68.32	63.54	70.63
TRINITY_DN10724_c0_g2	698.03	857.73	635.3	732.69	661.44	716.35	813.96	488.59	816.57	629.54	343.73	434.99	665.92	346.77	373.02	428.99	443.93	439.73
TRINITY_DN107259_c0_g1	30.28	31.42	29.88	31.35	20.35	42.21	24.15	24.81	34.12	28.39	19.56	29.63	30.21	33.45	40.2	25.39	51.97	34.44
TRINITY_DN10725_c0_g1	22.15	30.33	15.18	19.77	19.39	20.82	28.39	19.23	19.39	26.31	23.8	32.56	25.1	23.3	26.12	29.33	20.62	23.96
TRINITY_DN10725_c1_g2	6.63	41.33	35.37	22.56	26.06	15.4	19.08	35.82	56.28	28.64	14.56	46.28	26.14	28.19	33.41	39.86	42.01	31.74
TRINITY_DN10726_c0_g1	161.65	153.03	88.44	199.71	155.33	106.13	175.04	164.49	103.18	148.61	165.69	85.28	254.22	118.27	128.37	286.76	151.65	107.97
TRINITY_DN10726_c0_g2	44.55	39.79	43.56	74.18	89.54	55.2	39.46	63.38	46.91	34.4	35.46	58.24	60.85	30.9	85.72	77.27	63.86	52.88
TRINITY_DN107275_c0_g1	2.33	1.66	1.04	1.34	1.6	0.67	1.44	1.75	3.61	2.19	3.72	1.48	1.2	1.87	1.55	1.39	1.79	1.08
TRINITY_DN107276_c0_g1	5.15	7.74	5.2	2.61	0	0	2.68	8.12	13.29	0	0	0	0	4.09	2.72	7.81	0	2.61
TRINITY_DN10727_c0_g1	62.62	55.6	83.28	96.12	43.3	60.72	43.36	59.64	21.22	21.77	65.72	28.86	66.77	65.55	53.29	54.86	122.27	88.07
TRINITY_DN10728_c0_g1	88.87	100.88	102.57	97.34	56.34	86.2	86.14	83.34	100.9	107.37	90.7	79.34	87.6	78.5	109.35	78.25	118.44	79.76
TRINITY_DN107299_c0_g1	1.87	1.87	1.51	5.65	2.69	0	8.67	1.97	4	5.04	2.04	0	3.28	1.02	2.09	6.77	0	1.99
TRINITY_DN10729_c0_g1	33.09	36.79	38.57	25.63	34.26	36.08	32.93	41.11	42.03	34.64	35.11	33.2	29.98	38	54.33	24.44	36.76	36.36
TRINITY_DN1072_c0_g1	29.31	54.54	70.75	45.83	36.52	79.72	39.23	25	58.46	36.14	34.06	62.28	8.17	97.95	77.32	16.6	118.8	74.91
TRINITY_DN1072_c0_g2	101.01	142.3	108.91	111.18	104.14	82.83	64.52	85.29	98.84	61.51	53.4	59.64	55.03	55.82	97.15	57	78.05	71.27
TRINITY_DN107308_c0_g1	8.18	18.15	9.38	8.24	6.13	8.13	7.78	10.53	21.41	8.82	15.85	7.89	7.46	6.97	13.36	5.64	3.87	11.59
TRINITY_DN10730_c0_g1	0	0	2.86	2.87	0	2.79	0	0	2.92	2.93	0	0	3.07	0	2.96	0	0	0
TRINITY_DN10730_c0_g2	1.47	4.73	21.24	10.57	8.88	6.39	0	13.65	5.55	10.5	4.01	1.61	0.87	2.88	5.46	3.82	1.58	6.76
TRINITY_DN10731_c0_g1	7.15	7.37	12.43	2.41	2.15	12.11	1.09	7.12	13.1	6.59	2.24	7.71	4.76	12.26	9.19	7.39	16.3	7.4
TRINITY_DN10731_c1_g1	19.43	7.79	16.72	21.25	16.67	16.59	5.15	13.72	18.71	20.84	9.1	14.57	20.79	18.64	21.58	13.01	23.86	16.55
TRINITY_DN107324_c0_g2	11.42	2.61	2.3	9.08	8.85	15.76	14.67	8.63	0	2.41	14.05	11.68	7.5	4.73	12.06	4.6	21.62	18.62
TRINITY_DN10732_c2_g1	18.41	15.48	18.14	20.04	9.8	22.74	30.89	24.03	30.93	22.25	13.46	19.29	21.48	28.64	26.86	19.71	34.4	24.54
TRINITY_DN10732_c4_g1	4.37	11	15.71	0	4.25	0	0	0	9.66	6.87	4.26	10.49	0	7.27	9.3	8.33	2.41	0
TRINITY_DN107333_c0_g1	1.49	2.99	10.69	0	7.19	7.39	1.58	7.79	10.37	0	1.59	3.17	0	6.4	1.64	4.59	0	1.56
TRINITY_DN107335_c0_g2	2.32	1.16	2.39	2.34	0	4.61	7.42	0	0	2.49	0	2.5	2.69	1.26	0	2.39	0	0
TRINITY_DN107344_c0_g1	0	2.88	0	0	11.11	2.82	0	0	0	0	2.91	2.9	3.1	5.89	14.92	0	2.94	5.79
TRINITY_DN107345_c0_g1	26.37	2.97	16.73	12.85	7.19	12.43	11.23	8.92	21.01	5.03	17.42	7.83	3.18	13.85	7.68	2.63	17.15	10.27
TRINITY_DN10734_c0_g1	13.49	16.38	17.78	13.19	19.17	21.4	8.17	20.29	25.56	7.53	12.7	19.64	23.26	34.08	22.42	15.68	39.98	31.05
TRINITY_DN10734_c0_g2	15.89	8.14	17.97	6.45	9.26	1.58	5.08	15.18	20.78	3.39	11.87	2.9	3.63	5.12	12.27	9.84	13.6	11.67
TRINITY_DN10734_c4_g1	8.84	6.63	0	0	0	4.35	2.31	0	2.3	2.3	4.57	13.68	4.88	2.31	0	8.97	2.29	2.26
TRINITY_DN107355_c0_g1	39.68	25.03	41.97	46.28	25.54	52.57	32.77	32.75	37.51	28.14	34.88	36.61	49.31	38.32	47.33	42.28	43.39	51.44
TRINITY_DN10735_c0_g1	29.38	32.6	19.1	9.54	10.15	33.11	29.47	11.35	28.85	15.29	35.9	44.78	27.05	41.47	34.24	15.83	39.29	43.28
TRINITY_DN10736_c0_g1	22.48	64.62	29.87	35	63.37	20.31	76.51	42.35	36.74	28.18	48.16	34.44	52.05	61.11	46.92	57.67	47.44	71.88
TRINITY_DN10737_c0_g1	0.65	0	0	0	0	1.29	2.1	0	0.7	1.41	0	0	0	0	0.74	0	0	0
TRINITY_DN10737_c1_g1	1.74	2.6	2.69	0	0	5.11	1.86	1.83	6.52	0	0.94	4.66	2.04	7.53	1.94	2.7	6.48	0.92
TRINITY_DN10738_c0_g1	168.11	143	185.83	160.08	132.49	195.61	137.35	132.57	220.71	254.71	127.89	195.32	264.24	189.41	152.88	124.33	167	121.08
TRINITY_DN10738_c1_g1	234.37	212.89	244.42	227.07	199.32	251.85	259.65	216.67	331.94	302.15	220.65	272.93	262.32	292.45	312.73	209.36	261.49	255.05
TRINITY_DN10738_c2_g1	63.41	72.96	61.86	76.13	48.11	64.88	101.78	72.98	76.05	110.61	70.49	65.79	100.12	58.91	99.92	69.33	84.65	65.7
TRINITY_DN10738_c2_g2	14.04	9.13	12.06	9.37	2.83	9.38	6.63	4.94	8.07	19.59	6.57	3.24	12.17	5.16	20.6	6.64	5.28	22
TRINITY_DN10738_c4_g1	32.23	21.98	30.48	16.84	28.95	59.62	30.52	50.82	64.36	72.66	17.23	55.72	15.24	59.85	47.78	25.83	22.94	54.81
TRINITY_DN107397_c1_g2	5.78	3.71	3.7	0	0	11.35	15	9.1	0	0	17.81	0	3.12	5.92	3.74	3.7	11.22	5.83
TRINITY_DN107398_c0_g1	0	0	0	0	0	0	0	0	0	0	0	0	0	0	0	0	0	0
TRINITY_DN10739_c0_g1	24.21	10.48	23.44	18.88	8.79	11.56	23.9	14.77	8.73	17.27	42.28	6.67	14.09	11.13	11.64	49.14	11.9	9.63
TRINITY_DN1073_c0_g1	0	3.02	0.53	1.02	0.98	1.79	0	0.59	1.82	1.11	2.25	0.62	1.34	2.5	1.89	0	0.69	2.42
TRINITY_DN1073_c0_g2	66.83	63.95	65.91	54.25	41.52	70.02	70.44	41.13	64.24	56.71	53.34	63.15	78.68	74.37	80.96	88.14	95.94	59.74
TRINITY_DN1073_c0_g3	203.56	313.01	132.61	175.25	110.89	148.54	174.09	202.17	96.58	269.07	86.26	90.31	162.69	145.24	148.38	166.92	118.44	93.42
TRINITY_DN1073_c1_g1	59.19	37.42	28.56	51.5	42.26	30.08	26.92	40.54	40.08	77.75	19.76	30.67	30.55	41.23	57.1	78.58	43.63	41.07
TRINITY_DN107401_c0_g1	3.41	1.73	0	5.15	3.29	1.68	0	0	0	0	0	1.79	5.78	1.81	0	6.97	3.57	0
TRINITY_DN10740_c0_g1	58.89	92.23	70.04	113.43	80.9	71.64	61.76	93.87	68.19	46.29	58.23	59.49	57	77.68	124.96	47.6	114.41	64.57
TRINITY_DN10740_c0_g2	2.49	2.49	5.02	2.51	4.8	0	15.55	7.84	2.57	2.58	5.1	5.08	5.44	0	18.35	2.51	10.25	5.05
TRINITY_DN10741_c0_g1	33.2	21.43	15.19	12.86	24.64	25.2	23.96	27.03	31.21	11.18	17.77	17.72	7.12	22.41	18.31	8.7	59.98	41.26
TRINITY_DN107431_c0_g1	0	0	2.44	0	2.33	0	0	2.54	5	0	7.45	0	0	2.51	2.56	0	2.49	0
TRINITY_DN107431_c0_g2	3.67	3.66	7.48	1.85	0	2.78	0	0	2.94	3.86	1.93	1.92	0	0	0	0	7.67	1.9
TRINITY_DN10743_c0_g4	2.58	4.29	13.32	4.33	3.31	7.7	7.37	9.06	9.22	2.79	3.76	3.74	0	15.11	6.82	3.56	22.01	12.81
TRINITY_DN107447_c0_g2	6.64	10.98	1.66	4.49	7.29	8.47	4.72	5.38	6.18	6.81	7.03	5.46	3.61	8.03	5.75	25.48	7.17	3.44
TRINITY_DN107453_c0_g1	2.63	10.83	50.15	8.06	14.17	4.94	10.36	13.62	22.12	21.8	10.76	24.15	0	17.84	27.63	5.32	3.13	2.67
TRINITY_DN107455_c0_g1	7.91	7.9	16.27	13.66	10.89	8.97	4.82	8.34	12.04	2.42	12.2	13.38	11.8	13.5	9	16.32	9.59	9.55
TRINITY_DN107455_c0_g2	22.75	15.38	17.91	12.77	14.86	26.45	15.73	12.3	32.23	16.61	19.05	22.94	26.76	20.24	21.03	22.53	23.05	26.55
TRINITY_DN107455_c0_g4	1.67	5.69	6.02	3.37	3.22	6.65	6.27	4.54	12.54	6.32	8.22	7.27	4.08	3.96	7.68	2.73	3.56	5.3
TRINITY_DN107463_c0_g2	9.23	0	3.09	0	0	3.02	15.92	7.19	3.14	13.26	3.1	8.33	0	6.27	3.17	6.93	3.14	3.09
TRINITY_DN10746_c0_g1	2.64	4.01	2.84	5.76	0	5.46	17.34	0.64	2.5	2.15	2.2	2.68	6.53	3.65	4.44	5.99	0	0
TRINITY_DN10747_c2_g2	114.97	79.79	73.2	73.6	58.55	75.79	99.2	72.18	91.96	100.62	80.92	75.69	137.41	95.3	95.18	88.32	107.37	83.61
TRINITY_DN10748_c0_g3	8.79	4.97	12.16	5.84	15.59	8.28	8.65	12.25	21.49	14.9	15.03	13.28	10.3	10.04	23.75	5.52	12.41	14.93
TRINITY_DN107495_c0_g1	30.38	31.33	20.11	34.86	31.4	15.5	26.5	26.63	13.67	35.77	39.3	13.68	38.74	28.39	24.86	33.49	22.03	17.35
TRINITY_DN10749_c0_g1	0	2.25	2.28	2.27	0	0	27.46	4.73	0	4.58	0	0	0	2.35	2.39	0	2.33	4.6
TRINITY_DN1074_c0_g1	62.73	55.88	46.3	43.11	43.14	32.12	97.49	25.82	63.99	38.21	38.9	51.32	73.4	41.18	74.49	59.74	50.95	37.1
TRINITY_DN10750_c0_g1	7.43	26.65	18	6.87	9.52	53.88	23.16	43.59	11.94	64.88	7.38	9.05	1.99	28.89	17.81	55.35	7.6	10.51
TRINITY_DN107522_c0_g1	0	0	0	2.76	4.8	0	0	0	0	0	0	0	0	0	0	0	0	2.76
TRINITY_DN107526_c0_g1	12.35	6.19	6.1	0	2.99	14.59	9.59	3.25	0	3.18	0	3.12	6.63	15.75	9.55	0	9.5	3.1
TRINITY_DN10752_c0_g1	4.8	0	2.12	0	2.32	18.89	5.01	0	0	2.51	0	4.34	9.3	2.64	6.33	7.3	14.88	17.13
TRINITY_DN107530_c1_g1	13.62	7.12	19.13	11.29	15.37	15.13	6.04	10.96	23.21	12.99	6.14	14.84	6.6	16.19	16.33	6.13	20.94	15.99
TRINITY_DN107530_c1_g2	0	2.86	23.8	5.28	10.29	10.28	5.45	8.25	10.8	13.54	2.67	32	5.7	8.1	10.99	10.54	12.09	10.61
TRINITY_DN107534_c0_g1	12.35	5.49	7.12	22.11	11.9	23.1	7.43	4.34	10.18	4.38	5.87	11.29	17.3	10.5	9.11	10.11	11.71	12.79
TRINITY_DN10753_c0_g1	5.69	15.03	10.71	10.49	5.57	12.23	9.43	6.1	25.37	6.2	6.02	7.04	4.02	15.07	20.69	16.06	9.81	19.49
TRINITY_DN107557_c0_g1	0	0	0	5.15	0	3.37	3.6	0	0	1.8	3.6	0	5.78	0	0	3.49	0	0
TRINITY_DN107576_c0_g1	19.5	23.01	24.71	23.22	16.22	36.14	20.89	27.11	57.72	33.5	22.25	23.12	19.76	35	41.14	33.04	31.68	40.08
TRINITY_DN107586_c0_g1	10.68	8.03	18.84	10.78	15.49	20.98	5.56	11.23	2.75	2.76	10.89	13.58	0	11.01	16.78	2.7	19.22	13.52
TRINITY_DN10758_c0_g1	20.16	10.92	23.93	11.12	18.06	7.11	14.3	11.9	23.93	21.82	15.2	17.78	17.8	18.72	27.12	14.48	15.88	28.81
TRINITY_DN107596_c0_g1	0	0	0	0	2	0	0	0	0	0	0	0	2.31	2.18	0	0	0	0
TRINITY_DN10759_c3_g1	5.45	5.45	9.63	5.5	5.78	9.25	3.54	6.9	12.37	3.05	5.44	8.42	5.21	6.07	11.3	6.82	10.55	8.8
TRINITY_DN1075_c0_g1	0	0	1.3	1.27	0	1.25	8.2	1.33	0	0	0	2.8	2.83	1.37	5.08	0	0	5.09
TRINITY_DN1075_c2_g1	13.77	19.35	24.91	14.34	15.08	22.63	37.97	16.15	19.42	12.08	17.55	11.44	22.7	8.09	23.24	25.4	23.99	13.85
TRINITY_DN10760_c0_g1	16.63	21.61	19.92	15.11	13.62	16.21	22.51	13.16	15.77	18.67	16.22	15.67	20.01	20.45	24.57	23.88	13.88	15.74
TRINITY_DN107618_c0_g2	2.21	2.2	2.96	3.5	1.67	3.15	3	2.65	4.24	3.81	1.77	3.86	4.95	4.9	2.57	3.96	3.75	2.62
TRINITY_DN10762_c0_g1	0	15.15	10.53	2.63	0	0	2.72	0	0	0	2.67	0	2.28	0	0	0	5.37	0
TRINITY_DN107631_c0_g1	6.51	26.14	10.81	15.3	26.23	7.05	19.53	24.6	9.4	37.75	20.68	30.25	0	25.93	6.66	27	5.92	13.32
TRINITY_DN107631_c0_g2	5.29	6.61	2.71	10.65	1.34	3.93	1.4	6.96	7.02	0	2.83	2.82	6.08	5.7	13.2	4.08	4.19	5.55
TRINITY_DN10763_c0_g1	150.02	189.52	136.64	186.87	148.88	113.57	198.54	155.43	156	202.22	187.56	128.58	189.03	105.6	139.85	185.03	77.88	105.2
TRINITY_DN107642_c0_g1	6.9	1.15	0.6	2.32	1.66	2.29	4.96	3.03	1.86	5.01	4.45	3.17	3.43	3.83	5.29	8.38	3.7	4.94
TRINITY_DN10765_c0_g1	12.19	13.09	14.57	11.36	9.08	12.59	13.45	8.24	16.04	16.95	9.01	11.55	9.71	18.05	14.67	16.17	19.12	12.28
TRINITY_DN10765_c1_g1	19.02	12.45	33.11	10.06	10.8	24.32	10.66	18.18	27.53	11.35	11.26	16.76	12.71	31.47	25.95	10.95	17.38	17.19
TRINITY_DN107671_c0_g1	45.54	70.8	36.79	58.87	58.96	65.97	22.03	59.92	42.95	25.1	30.37	16.69	28.94	24.15	24.71	52.99	34.87	30.7
TRINITY_DN107672_c0_g1	27.53	14.4	19.26	25.51	20.21	15.3	34.06	11.6	16.44	17.72	20.24	22.54	20.46	21.55	23.44	22.72	21.02	18.61
TRINITY_DN10767_c0_g2	26.51	29.62	56.78	29.73	35.96	37.85	11.95	32.62	55.4	27.64	41.35	24.97	23.27	22.51	21.3	22.63	37.22	60.8
TRINITY_DN107680_c0_g2	18.89	20.34	0	19.72	21.31	8.46	17.33	10.95	5.47	6.8	14.88	6.48	11	5.61	8.68	32.1	4.54	6.34
TRINITY_DN1076_c0_g1	5.43	2.53	0	2.74	2.63	5.37	11.34	2.85	5.59	2.8	0	12.62	0	5.61	5.68	8.22	11.16	2.76
TRINITY_DN1076_c1_g1	368.64	388.04	448.96	391.01	321.15	417.68	325.67	394.98	462.7	400.03	404.56	409.69	353.23	366.09	537.7	297.02	430.49	440.96
TRINITY_DN107707_c0_g1	11.64	7.18	8.79	4.95	9.66	4.25	23.85	13.58	10.23	9.15	15.26	9.63	6.62	9.97	12.07	22.09	7.91	13.15
TRINITY_DN107707_c0_g2	11.82	13.94	9.99	27.75	4.56	17.97	30.01	23.74	4.21	15.13	10.43	4.18	14.09	18.89	9.47	29.84	6.32	4.33
TRINITY_DN107707_c0_g3	21.23	16.34	5.55	18.45	5.26	14.36	12.14	11.5	13.74	17.06	7.64	5.73	14.3	16.39	10.58	14.78	10.93	9.41
TRINITY_DN10770_c0_g1	531.57	311.17	261.38	525.87	302.71	233.71	651.57	369.79	300.95	525.13	362.34	207.78	659.85	368	466.57	770.77	302.99	172.69
TRINITY_DN107716_c0_g1	13.3	14.61	12.26	13.39	7.68	6.59	9.89	12.6	8.46	1.42	11.46	12.77	13.74	11.46	11.79	25.97	11.23	2.79
TRINITY_DN10772_c0_g1	14.21	9.59	12.45	11.17	6.44	4.18	13.39	9.07	8.68	8.76	10.82	6.58	13.71	12.02	13.94	11.39	14.02	10.25
TRINITY_DN10772_c1_g2	21.17	24.25	22.74	22.08	16.89	13.81	14.64	27.31	28.29	24.44	15.51	19.46	17.58	23.64	23.39	22.1	21.68	25.07
TRINITY_DN10773_c0_g1	3.77	2.83	4.85	5.39	4.55	3.46	4.43	4.8	7.52	2.42	3.17	4.53	2.25	6.01	5.86	2.3	6.45	4.77
TRINITY_DN10773_c0_g2	1.77	2.66	0.92	2.68	0.98	2.64	3.51	4.25	0	0	4.84	1.93	7.38	1.94	2.01	4.58	0	2.83
TRINITY_DN10773_c1_g1	2.9	2.9	2.25	5.85	7.68	8.9	7.57	3.82	10.14	7.08	7.79	6.35	7.72	8.83	9.93	8.29	13.96	8.53
TRINITY_DN107740_c0_g1	38.31	37.24	38.33	31.06	44.5	23.64	55.05	31.07	16.14	49.81	43.05	15.08	55.43	17.98	18.25	59.05	33.63	23.02
TRINITY_DN107745_c0_g1	152.86	153.04	145.47	162.26	126.28	159.78	155.14	154.24	161.88	92.15	141.11	107.06	168.12	151.82	162.22	190.34	197.83	127.42
TRINITY_DN107745_c0_g2	13.09	2.62	5.28	5.28	5.06	15.43	8.18	8.25	5.4	5.42	2.67	2.67	0	5.4	8.24	2.64	13.47	5.31
TRINITY_DN107745_c0_g3	14.39	22.98	11.67	19.08	12.89	16.3	18.13	15.22	16.23	9.96	14.8	4.64	16.47	21.88	9.15	21.87	26.62	19.77
TRINITY_DN10774_c0_g1	629.28	622.73	593.9	628.49	484.9	638.03	605.81	427.35	666.79	799.79	590.98	640.97	673.24	659.02	862.9	579.22	759.07	713.61
TRINITY_DN10775_c0_g2	34.65	68.73	36.21	46.78	39.14	39.66	50.49	77.31	76.12	50.07	34.84	54.26	84.5	50.88	39.27	31.08	80.63	44.61
TRINITY_DN10776_c0_g1	13.63	12.7	10.21	14.65	11.33	19.18	18.51	12.32	20.42	12.56	13.35	12.83	14.09	12.94	23.24	17.87	13.52	12.55
TRINITY_DN107774_c0_g2	4.83	0	0	0	0	0	0	0	10.01	0	0	7.43	2.65	2.51	0	2.45	4.99	0
TRINITY_DN107777_c2_g1	7.29	14.57	15.95	2.94	7.02	5.45	15.45	14.94	20.04	10.93	19.79	15.48	23.18	24.09	20.99	1.5	6.03	20.09
TRINITY_DN107789_c0_g1	2.93	11.76	0	8.88	8.51	11.51	0	0	6.01	3.02	5.94	2.96	3.16	9.01	3.04	5.91	3	2.95
TRINITY_DN10779_c0_g1	2.82	7.98	3.91	4.89	3.17	9.86	3.05	3.47	6.1	5.66	5.23	4.16	3.95	5.77	9.78	5.39	3.54	8.61
TRINITY_DN1077_c0_g1	83.57	22.81	42.8	33.27	23.76	35.95	31.11	60.03	49.94	27.39	69.28	29.78	34.22	61.61	52.7	39.59	67.41	29.08
TRINITY_DN10780_c0_g2	31.75	16.94	20.41	15.82	14.18	15.73	25.66	16.64	21.19	22.64	21.71	15.1	10.5	24.41	23.61	14.33	35.92	15.56
TRINITY_DN107824_c0_g2	67.09	35.63	50.41	61.5	21.91	34.84	39.4	46.27	60.76	33.09	30.11	45.3	24.12	23.09	68.78	64.99	32.94	42.05
TRINITY_DN107837_c0_g1	29.65	54.52	37.25	41.55	45.82	35.82	35.17	20.86	59.29	33.56	35.07	46.89	39.58	33.46	63.83	32.51	24.27	33.44
TRINITY_DN107838_c0_g1	0	0	2.9	5.82	0	0	0	0	2.96	2.97	2.92	0	3.11	5.9	0	2.9	0	0
TRINITY_DN107839_c0_g1	44.81	55.18	90.09	54.42	57.3	56.36	42.04	55.48	56	47.73	39.8	53.37	39.3	75.09	93.06	58.41	93.58	53.24
TRINITY_DN107839_c0_g2	21.7	59.09	71.56	43.8	32.88	54.49	37.17	54.91	37.34	52.3	34.87	57.92	28.3	55.61	72.54	50.67	70.43	63.16
TRINITY_DN107845_c0_g1	10.16	7.89	11.6	11.37	13.04	11.2	9.63	13.08	14.43	16.94	6.09	13.36	9.16	11.03	20.21	4.66	10.77	9.53
TRINITY_DN10785_c0_g2	87.13	75.22	90.44	83.58	75.27	98.51	76.99	78.72	104.13	86.78	87.34	71.92	84.88	111.13	127.36	65.13	122.71	107.29
TRINITY_DN107870_c0_g1	48.49	27.71	58.25	45.7	20.35	43.03	53.81	15.79	41.99	41.1	36.21	38.86	47.07	35.68	28.19	34.79	63.01	42.01
TRINITY_DN107870_c2_g1	27.76	2.14	50.36	15.11	4.12	20.93	22.38	2.25	28.9	22.3	13.29	13.3	18.93	22.2	43.38	28.59	35.45	29.85
TRINITY_DN1078_c0_g1	36.33	31.79	24.87	29.24	24.7	34.47	54.5	31.61	36.28	37.95	36.84	47.26	59.59	42.92	35.53	52.89	52.22	35.29
TRINITY_DN107904_c0_g1	35.44	50.35	0	26.85	45.73	0	0	15.52	0	24.3	64.57	0	15.89	3.02	0	32.38	0	0
TRINITY_DN10791_c0_g1	19	20.79	27.42	25.43	29.57	23.74	23.74	24.29	23.38	31.27	23.68	34.51	30.83	36.45	43.29	25.21	35.86	26.08
TRINITY_DN107920_c0_g2	1.14	4.54	3.51	0	2.28	1.13	3.64	1.2	0	1.22	3.68	0	2.64	0	1.27	3.52	1.24	1.2
TRINITY_DN107923_c0_g4	8.89	5.42	2.25	7.48	6.5	2.23	0	4.67	9.24	0	9.19	4.32	7.36	6.96	11.77	4.51	9.21	4.6
TRINITY_DN107924_c0_g2	7.73	30.97	0	0	0	15.12	22.97	16.12	7.52	7.55	14.4	0	0	0	14.22	21.31	7.57	0
TRINITY_DN10792_c0_g1	268.82	172.46	251.35	198.95	189.98	197.94	220.32	196.13	279.93	198.7	186.39	233.58	231.82	194.03	290.5	179.05	255.07	213.77
TRINITY_DN107934_c0_g1	40.32	32.8	9.48	27.91	16.28	14.49	19.53	37.74	19.4	9.68	9.5	22.1	0	16.02	14.77	28.88	12.84	8.69
TRINITY_DN107940_c0_g1	17.87	29.61	35.64	11.93	8.49	26.08	9.19	6.21	15.13	0	0	2.98	15.89	18.13	12.25	11.91	18.1	47.56
TRINITY_DN107942_c0_g1	54.72	61.37	61.38	71.6	49.91	94.66	43.27	81.11	62.39	55.55	29.11	64.48	48.92	42.55	59.5	97.12	49.23	45.12
TRINITY_DN107946_c0_g1	7.36	4.9	1.26	1.23	2.36	1.22	6.52	3.87	10.43	9.18	7.91	5.26	4.25	1.33	1.37	3.79	9.08	7.74
TRINITY_DN107946_c0_g2	2.2	6.62	0	5.51	4.25	2.17	4.61	0	2.29	0	2.28	4.55	0	2.3	11.75	2.26	0	13.53
TRINITY_DN10794_c0_g1	109.43	100.61	99.87	93.78	93.1	119.51	97.78	86.25	149.89	110.41	102.7	111.56	139.42	138.05	124	115.62	152.99	122.95
TRINITY_DN10795_c0_g2	26.88	14.54	17.9	25.83	7.1	18.91	20.44	22.62	25.93	26.78	14.13	14.91	4.24	24.35	24.88	14.15	21.4	21.23
TRINITY_DN10795_c0_g3	96.03	60.6	62.63	90.93	55.53	76.25	114.95	121.57	97.79	115.68	59.12	48.13	95.76	83.09	111.4	86.92	103.05	96.6
TRINITY_DN107963_c0_g1	3.43	0	3.53	3.46	0	0	1.22	1.21	1.22	6.13	0	0	0	2.48	3.84	0	1.21	0
TRINITY_DN107986_c0_g2	0	0	8.61	0	0	0	8.88	0	0	0	0	0	3.08	0	0	0	2.92	0
TRINITY_DN107988_c0_g1	6.65	4.73	4.91	5.87	2.91	6.63	6.36	6.87	7.02	9.67	5.73	3.91	7.1	6.57	4.76	11.34	7.44	5.71
TRINITY_DN10799_c0_g1	690.38	630.93	707.15	619.26	473.72	606.5	619.38	714.9	702.42	741.87	655.28	645.84	693.87	719.19	864.94	691.36	571.56	601.37
TRINITY_DN10799_c2_g1	23.84	28.25	17.36	14.85	18.62	22.53	27.95	19.14	16.6	29.19	18.45	21.5	16.98	28.29	16.29	27.41	20.4	25.29
TRINITY_DN10799_c4_g1	28.84	30.99	23.56	21.75	19.73	20.48	19.59	24.59	18.43	20.87	25.08	25	16.4	27.58	26.65	7.8	38.96	28.51
TRINITY_DN1079_c0_g1	43.81	11.12	26.71	51.97	16.98	13.49	61.8	13	10.98	16.85	34.11	13.82	119.06	38.81	16.9	49.47	33.71	24.03
TRINITY_DN107_c0_g1	294.25	352.95	271.27	303.11	243.05	328.06	398.08	352.31	431.99	369.62	284.34	334.26	294.47	325.21	479.74	274.35	415.99	330.21
TRINITY_DN108003_c0_g1	18.84	32.62	29.64	22.77	41.13	27.39	74.02	13.23	29.36	16.1	24.75	22.86	13.98	10.86	23.75	18.09	22.59	25.09
TRINITY_DN10800_c0_g1	5.74	7.55	12.91	6.52	6.21	6.46	3.58	6.13	14.36	7.04	8.19	10.97	6.28	5.02	13.61	5.17	13.12	16
TRINITY_DN10800_c1_g1	0.83	5.04	0.86	0.91	0.8	0	1.78	0	0	3.59	3.63	0.9	0.98	1.82	0.94	1.68	0	0
TRINITY_DN108028_c0_g1	0	0	0	0	0	0	1.69	0	0	0	0	0	1.82	0	0	1.64	0	0
TRINITY_DN108070_c0_g2	23.53	25.84	12.84	35.36	19.3	24.73	59.21	28.47	19.42	31.08	44.58	40.69	37.09	27.51	21.44	64.98	25.95	24.45
TRINITY_DN108076_c0_g1	677.62	673.4	655.23	586.81	572.13	756.28	804.63	610.59	1024.19	875.59	708.64	825.85	872.49	939.35	941.82	725.7	930.8	763.62
TRINITY_DN108076_c1_g1	17.67	17.67	15.95	9.89	7.57	9.67	16.5	22.72	8.21	12.35	16.39	30.66	19.72	24.8	16.92	9.99	16.35	8.09
TRINITY_DN10808_c0_g1	0	3.09	0	3.14	0	3.04	11.53	1.64	0	3.3	0	4.88	8.85	6.58	3.38	7.93	4.85	4.81
TRINITY_DN108094_c0_g1	3.57	4.01	1.33	3.6	1.38	1.92	3.46	1.39	2.81	5.43	1.57	1.56	6.25	0.79	0	4.45	4.82	6.11
TRINITY_DN10809_c1_g1	62.28	95.62	54.03	60.54	46.08	29.36	68.1	40.26	43.59	65.79	36.95	51.07	67.28	43.5	70.71	59.15	74.21	36.09
TRINITY_DN10809_c3_g1	0	3.39	0	0	6.54	3.31	3.48	9.21	3	0	0	0	3.58	9.8	3.03	3.39	6.87	0
TRINITY_DN1080_c0_g1	34.18	38.86	26.31	52.57	31.15	23.95	60.59	89.13	39.21	58.85	36.02	32.19	20.61	27.66	48.87	32.34	28.31	28.5
TRINITY_DN10810_c1_g1	13.35	0	0	8.08	10.32	2.62	0	16.84	5.5	5.52	5.45	2.72	5.8	5.5	0	0	5.49	0
TRINITY_DN10811_c0_g1	0	3.24	0	3.27	0	0	0	0	0	9.93	2.32	3.24	0	3.28	0	0	6.98	0
TRINITY_DN108133_c1_g1	2.9	0	0	0	2.81	0	11.83	6.03	5.71	2.99	0	2.93	0	5.61	0	5.85	5.73	0
TRINITY_DN108138_c0_g1	11.12	2.9	2.91	0	0	0	12.01	0	0	0	2.93	0	3.12	5.92	0	3.16	2.96	5.85
TRINITY_DN10813_c0_g1	3.26	5.8	11.23	6.97	14	12.83	3.88	15.71	3.68	6.67	3.06	0	7.69	3.31	3.18	18.19	21.42	4.81
TRINITY_DN10814_c0_g1	83.39	111.13	130.27	110.34	122.68	101.91	169.83	152.14	170.34	189.68	139.71	176.7	125.62	126.39	273.27	113.89	89.36	114.98
TRINITY_DN10814_c1_g2	4.29	1.43	1.48	1.44	2.75	2.14	8.46	1.54	9.44	6.21	0	2.35	1.69	4.02	4.28	3.71	0	0.76
TRINITY_DN10814_c2_g1	38.28	43.22	27.7	33.45	35.45	37.52	49.6	44.32	23.55	17.15	31.03	30.26	50.86	36.4	51.05	90.38	54.9	38.1
TRINITY_DN10814_c5_g1	2.83	2.83	2.9	7.13	1.36	0	7.5	1.49	7.45	4.51	6.04	1.51	4.86	5.9	4.69	4.36	7.45	5.92
TRINITY_DN10815_c0_g1	11.31	39.17	6.33	9.23	12.35	12.46	7.49	13.35	10.5	12.6	11.47	12.81	27.62	11.34	22.42	10.15	14.55	6.55
TRINITY_DN10816_c0_g1	54.39	61.86	35.97	45.68	42.93	57.93	52.24	40.62	44.5	40.14	43.95	32.83	55.25	61.58	67.86	32.15	41.19	45.14
TRINITY_DN10817_c0_g1	3.97	19.46	3	18.72	9.01	7.01	7.26	4.28	19.8	37.58	7.98	9.96	0	24.26	14.4	15.13	39.78	45.58
TRINITY_DN10818_c0_g1	2.86	4.07	5.52	1.65	2.33	1.22	0.88	2.44	3.98	5.81	4.82	7.24	5.89	5.93	4.73	2.56	3.08	3.52
TRINITY_DN10819_c0_g1	9.4	11.05	5.35	5.34	7.3	8.76	13.59	12.23	9.63	8.59	7.98	4.93	9.94	8.74	6.42	11.98	14.8	7.04
TRINITY_DN1081_c0_g1	17.18	22.44	14.9	17.36	18.09	31.43	12.73	22.97	11.32	26.21	6.93	11.02	9.39	19.62	0	16.99	15.09	19.35
TRINITY_DN10820_c0_g1	34.9	37.58	39.06	37.24	39.48	27.76	41.05	42.42	49.23	41.96	29.14	45.32	53.1	32.45	44.42	17.87	36.84	40.77
TRINITY_DN10820_c0_g2	5.26	5.91	6.51	8.63	8.35	6.32	2.25	2.25	0	9.85	0	4.43	7.12	8.96	2.29	19.07	21.89	0
TRINITY_DN10820_c2_g1	26.54	14.83	20.64	17.23	24.84	11.97	27.75	22.2	15.48	13.28	9.08	13.92	10.73	16.56	14.22	14.13	24.88	22.09
TRINITY_DN10820_c3_g2	312.72	205.16	168.19	229.85	80.63	146.66	132.62	175.55	171.44	180.31	114.13	93.67	187.42	155.95	161.42	177.29	72.64	132.25
TRINITY_DN108210_c1_g1	3.05	6.12	0	0	2.96	2.99	3.16	0	6.24	3.13	0	0	3.27	6.23	0	6.15	12.48	3.07
TRINITY_DN108212_c0_g1	1.09	0	1.12	4.38	4.19	3.24	5.8	0	1.16	3.5	1.18	2.35	3.79	0	6.1	2.25	0	4.6
TRINITY_DN10821_c0_g1	106.26	59.54	62.44	93.12	76.21	81.07	105.4	81.25	128.16	115.14	37.79	82.78	113.48	105.09	65.28	95.9	60.65	68.94
TRINITY_DN108223_c0_g1	17	28.14	19.61	11.84	10.35	11.25	8.67	14.63	8.58	17.21	18.49	14.12	9.03	11.45	29.01	52.3	19.93	18
TRINITY_DN10822_c0_g1	5.21	0	2.76	5.43	6.49	5.18	3.34	2.2	2.23	1.43	5.76	1.44	4.64	7.95	5.86	1.38	9.96	5.52
TRINITY_DN108238_c0_g1	2.52	0	0	2.54	2.43	0	5.25	2.65	0	0	0	2.57	0	0	2.65	0	2.59	2.56
TRINITY_DN10823_c0_g1	122.05	115.91	126.67	117.27	93.28	122.33	142.36	124.63	154.82	137.51	137	139.53	127.56	172.68	178.26	107.14	202.86	160.38
TRINITY_DN108249_c0_g2	0	21.51	18.87	0	17.29	5.97	12.73	19.4	7.3	3.15	3.62	9.15	0	8.66	13.91	21.59	18.64	0
TRINITY_DN10824_c0_g1	5.89	11.77	14.21	8.17	22.05	26.54	3.65	11.59	19.81	9.38	20.45	14.02	0	19.64	31.29	12.63	15.66	25.41
TRINITY_DN10825_c0_g1	76.19	59.25	76.78	79.95	61.69	73.74	103.88	71.92	79.78	83.89	64.35	60.92	72.82	73.69	94.3	82.13	59.88	67.31
TRINITY_DN10826_c0_g1	2.61	6.59	2.03	10.48	13.75	12.98	14.08	4.81	3.52	2.13	12.58	10.75	3.88	10.11	5.98	21.42	11.81	5.6
TRINITY_DN10826_c0_g2	0	8.19	1.67	1.65	1.58	1.62	3.46	1.72	5.17	10.39	0	0	5.56	0	0	11.72	8.58	1.7
TRINITY_DN108274_c0_g1	7.59	8.53	4.9	8.61	2.74	6.6	5.08	3	5.08	5.12	5.16	5.14	13.33	5.19	7.5	10.8	8.08	2.02
TRINITY_DN10827_c0_g1	6.19	10.77	14.69	9.82	10.74	8.84	4.62	12.25	14.64	10.72	8.97	10.73	5.38	14.98	14.79	2.6	9.89	13.55
TRINITY_DN10827_c0_g2	8.83	7.07	28.79	3.58	8.52	10.5	7.45	14.32	22.27	22.55	14.87	22.25	3.98	13.11	30.73	16.24	9.98	17.61
TRINITY_DN108289_c0_g1	5.51	7.35	9.34	11.1	3.54	10.88	1.93	11.63	5.78	1.93	0	1.92	0	0	9.95	0	9.59	5.7
TRINITY_DN10828_c0_g1	97.53	56.69	85.27	77.33	28.85	191.93	103.9	114.03	118.19	55.79	66.36	78.5	69.66	84.81	109.14	16.2	23.39	69.72
TRINITY_DN108295_c0_g1	0	2.59	3.99	6.53	0	6.42	2.76	1.37	1.38	1.38	1.39	2.77	1.49	0	2.88	4	9.58	4.08
TRINITY_DN1082_c0_g1	172.17	104.92	70.22	84.8	73.27	183.34	251.67	131.32	119.53	111.92	65.82	143.57	139.59	171.44	193.08	70.44	181.01	172.43
TRINITY_DN10830_c1_g1	0	1.47	1.51	0	0	0	0	0	1.56	0	0	1.56	0	4.73	1.62	4.53	0	1.54
TRINITY_DN10831_c0_g1	13.06	56.01	30.16	22.98	16.78	33.74	19.79	8.48	65.49	28.55	15.2	25.65	42.82	37.65	48.56	8.14	22.04	5.51
TRINITY_DN10834_c0_g1	17.35	17.29	8.18	20.09	3.96	17.12	7.06	1.44	19.75	19.84	8.78	8.51	15.27	15.76	8.84	10.93	7.22	12.56
TRINITY_DN10834_c0_g2	1.58	5.26	6.02	4.25	1.01	6.31	1.14	1.11	5.69	5.18	4.09	3.49	5.04	15.24	4.25	3.29	12.45	10.77
TRINITY_DN10834_c1_g1	7.36	9.83	4.96	2.47	0	7.24	2.56	7.74	5.08	0	0	7.54	2.69	2.54	2.59	0	0	4.99
TRINITY_DN10834_c2_g1	5.26	39.72	2.66	2.03	8.66	25.66	27.58	18.21	0	0	0	27.37	16.69	35.18	15.9	64.67	34.14	11.02
TRINITY_DN108358_c0_g1	2.99	1.49	1.53	0	2.88	1.48	4.74	0	4.74	1.58	1.59	3.17	0	0	1.65	4.59	0	9.36
TRINITY_DN10837_c0_g1	3.35	4.69	0.7	4.74	2.67	4.03	15.63	3.89	0.39	6.63	7.5	2.01	10.12	2.03	0.44	10.87	5.07	1.96
TRINITY_DN108383_c0_g1	5.15	15.48	7.79	12.99	7.46	2.53	6.24	8.12	13.29	5.33	21.36	28.89	9.1	21.28	18.95	13.01	7.96	0
TRINITY_DN10838_c0_g1	3.8	0	0	0	0	1.87	0	2	3.97	1.99	0	0	0	2	0	5.8	3.96	1.96
TRINITY_DN10838_c0_g2	4.4	4.4	3.4	3.33	5.3	6.56	5.87	5.8	3.52	9.45	1.19	9.49	3.84	9.58	11.11	2.27	3.5	9.31
TRINITY_DN1083_c0_g1	110.95	109.96	67.06	92.68	74.32	49.83	105.19	116.57	107.17	108.92	75.27	87.41	126.37	53.77	109.81	119.2	72.53	88.05
TRINITY_DN10840_c1_g1	13.18	13.48	5.54	3.66	0	3.58	26.83	0	1.9	6.61	3.81	8.21	13.31	6.46	7.94	0	6.62	6.98
TRINITY_DN10842_c0_g1	253.36	296.05	307.22	224.84	177.89	236.6	311.48	153.66	245.89	276.83	234.85	297.27	424.93	283.4	422.59	303.81	335.14	248.28
TRINITY_DN10842_c2_g1	1.94	1.94	0	1.96	0	0	1.04	2.05	0	1.05	0	1.05	7.94	2.12	1.09	1	2.07	1.03
TRINITY_DN10844_c0_g1	32.66	47.85	67.5	33.79	29.36	63.23	21.75	46.21	67.9	29.68	48.9	51.41	31.48	65.69	59.81	57.73	44	43.64
TRINITY_DN10844_c1_g1	48.6	44.45	62.32	49.19	45.22	56.01	39.7	44.05	63.6	57.48	32.56	71.98	40.62	101.02	102.43	30.51	67.73	72.22
TRINITY_DN10845_c0_g1	48.24	51.44	43.85	49.5	43.96	45.37	65	50.79	54.29	57.05	55.96	45.8	55.95	49.6	61.74	57.31	56.62	49.02
TRINITY_DN10846_c0_g2	218.77	212.52	79.13	86.09	66.87	37.34	143.03	180.56	113.58	156.97	122.29	160.01	106.75	50.72	35.5	175.33	52.07	71.8
TRINITY_DN108475_c1_g1	2.2	6.62	8.92	4.44	2.12	4.34	20.76	4.63	4.58	11.49	2.28	4.55	7.31	2.3	18.79	0	13.7	6.77
TRINITY_DN10847_c0_g1	111.23	89.75	98.11	99.01	71.91	82.82	187.02	116.39	71.85	124.28	89.83	120.22	108.32	84.36	132.72	98.33	77	104.32
TRINITY_DN10847_c1_g1	34.75	57.75	55.49	31.75	31.21	38.46	51.76	77.94	41	52.23	30.79	40.74	18.73	34.34	59.29	46.97	30.65	61.81
TRINITY_DN10848_c0_g2	0	2.47	0	2.49	0	14.57	0	0	0	5.01	12.67	5.06	0	5.12	2.61	5	0	2.51
TRINITY_DN10849_c0_g1	9.23	6.3	4.57	3.68	3.98	6.08	6.07	2.31	10.31	4.55	6.01	7.6	8.25	6.57	7.38	5.85	6.83	6.07
TRINITY_DN1084_c0_g1	1161.79	1763.88	985.56	1370.46	1329.73	1143.84	1385.77	1078.47	1066.82	1440.54	1508.68	1225.81	1409.64	1183.11	1270.59	1223.53	1345.86	1039.78
TRINITY_DN1084_c14_g1	146.56	104.92	116.9	170.61	52.69	105.7	247.08	253.48	186.97	142.52	190.36	162.1	140.69	87.28	128.12	110.85	134.54	61.26
TRINITY_DN1084_c1_g1	25.1	26.95	31.74	20.09	23.27	21.93	20.59	30.39	33.81	19.72	23.9	26.25	22.36	33.66	29.31	16.23	41.55	40.72
TRINITY_DN1084_c5_g1	26.25	35.91	10.13	19.92	87.56	14.99	35.5	8.35	0	27.96	4.74	14.81	34.88	31.1	9.93	30.46	24.46	14.89
TRINITY_DN108501_c0_g1	4.84	8.06	18.1	8.12	6.21	1.59	3.41	3.39	16.99	0	10.23	28.92	7.31	41.25	28.23	0	11.84	6.71
TRINITY_DN108502_c0_g1	10.17	6.78	3.45	3.41	3.26	5.02	8.94	1.78	3.56	7.15	5.36	8.91	9.57	3.6	0	8.66	8.87	1.76
TRINITY_DN10850_c0_g1	733.18	1030.07	1192.41	1176.63	928.37	1324.65	1151	625.49	1996.44	1338.67	760.18	1798.65	967.02	1126.67	1493.95	1120.62	1400.37	1454.52
TRINITY_DN10850_c1_g1	20.32	59.44	42.34	17.57	20.85	41.07	39.71	41.72	55.12	19.73	25.83	33.79	58	50.05	61.16	74.93	70.88	56.69
TRINITY_DN10850_c2_g1	1283.79	830.45	1095.18	887.62	1078.3	1364.43	2343.19	882.49	715.4	942.22	669.94	779.6	1475.24	390.59	1369.13	2633.17	1335.02	828.67
TRINITY_DN10851_c0_g1	373.9	190.2	352.65	191.65	333.93	212.38	294.95	224.41	233.21	177.74	174.63	117.23	317	157.87	310.51	400.47	304.19	335.96
TRINITY_DN10852_c0_g2	230.6	205.71	183.51	179.02	179.72	197	205.9	171.62	365.36	237.3	190.04	238.79	255.37	256.28	208.85	171.12	240.65	193.06
TRINITY_DN10853_c0_g1	6.78	4.28	2.03	4.24	1.5	1.88	1.69	6.17	2.04	5.37	3.48	1.67	3.76	5.24	4.53	3.26	4.58	6.11
TRINITY_DN10854_c0_g1	62.56	51.34	49.77	57.83	51.11	55.34	93.96	56.94	61.33	63.88	56.4	52.98	65.63	70.45	94.55	66.42	66.48	71.48
TRINITY_DN10855_c0_g1	0	1.66	4.55	4.59	1.22	1.26	4.04	3.88	1.75	10.5	2.39	2.02	9.22	0	4.23	5.06	6	5.47
TRINITY_DN10856_c0_g1	308.02	257.07	179.95	250.93	195.33	269.65	465.14	244.65	308.63	410.39	235.03	233.6	440.96	223.67	282.35	475.53	284.48	267.61
TRINITY_DN10856_c0_g3	29.55	46.93	7.08	36.76	16.75	29.17	47.65	32.93	21.92	45.81	34.76	12.78	41.15	14.75	17.02	49.86	7.27	12.61
TRINITY_DN10856_c1_g1	1.92	0.96	0	2.91	0.93	3.82	9.31	2.03	0	3.11	5.23	2.08	10.12	0	1.09	6.38	0	0
TRINITY_DN10857_c0_g1	12.36	9.49	25	10.17	11.75	1.79	4.44	10.41	15.95	31.02	1.96	6.87	1.86	11.8	21.98	1.68	14.86	4.78
TRINITY_DN108580_c0_g1	3.77	1.88	7.66	0	5.45	5.57	0	0	1.97	3.96	0	5.9	2.11	0	4.07	6.4	11.79	3.89
TRINITY_DN108583_c0_g1	35.78	29.1	22.83	44.15	19.49	35.28	28.56	24.45	55.04	34.49	30.7	38.21	33.83	54.14	56.09	31.63	46.46	33.52
TRINITY_DN108585_c0_g1	5.6	2.81	2.82	2.83	0	0	5.82	0	0	2.89	14.23	5.68	0	0	2.92	19.78	0	0
TRINITY_DN10858_c0_g1	119.76	177.41	127	114.61	138.16	138.4	112.9	191.88	178.42	156.16	144.22	116.73	132.43	124.06	159.64	96.89	143.97	165.03
TRINITY_DN10859_c0_g1	58.04	11.68	53.4	55.5	75.98	95.53	111	41.23	32.84	94.79	54.81	58.86	98.9	16.18	84.12	112.7	145.5	85.06
TRINITY_DN10859_c0_g2	1.83	1.1	0.38	0.93	0.88	1.47	1.4	1.55	0.6	0.61	1.24	1.23	1.12	0.83	0.86	0.39	0.8	1.8
TRINITY_DN1085_c0_g1	20.41	7.69	8.56	22.9	11.35	7.05	43.25	12.08	13.26	35.62	33.23	22.66	42.39	14.75	25.65	48.97	16.66	18.79
TRINITY_DN10860_c0_g1	7.25	12.53	4.64	6.54	3.02	15.75	1.56	15.41	11.26	3.2	0	8.87	3.34	3.18	10.58	18.85	9.21	0
TRINITY_DN10861_c0_g1	42.62	46.35	83.58	34.84	42.11	22.3	67.79	39.73	79.57	61.79	51.19	90.11	62.03	77.32	127.77	14.7	51.33	62.61
TRINITY_DN108629_c1_g1	14.5	8.1	9.18	12.35	1.95	15.93	6.31	11.12	18.89	12.5	11.29	7.2	13	6.71	17.27	4.16	13.43	3.92
TRINITY_DN10863_c0_g1	8366.46	8281.07	8919.74	7911.37	7380.48	10159.2	8059.04	7500.13	12789.2	10329.2	10489.3	10799.3	10027.5	10805.5	15105.4	8162.47	11474.2	10566.6
TRINITY_DN10863_c1_g1	6.41	9.65	6.44	9.73	18.64	0	6.63	3.41	0	19.71	3.26	3.21	3.42	3.26	3.29	6.45	3.31	12.85
TRINITY_DN10864_c0_g1	30.96	18.36	20.29	25.11	16.96	22.7	24.77	18.47	29.65	55.37	20.95	30.33	38.66	23.67	34.29	26.72	40.81	26.33
TRINITY_DN10864_c0_g2	2.92	0	8.62	3.13	5.65	0	3.03	0	0	3.01	2.96	0	6.29	5.98	0	2.95	0	9.16
TRINITY_DN10864_c1_g1	475.9	463.36	362.24	446.01	359.89	344.14	505.11	388.76	441.9	469.67	315.21	371.69	463.93	418.58	467.7	588.91	373.72	370.37
TRINITY_DN10865_c0_g1	29.98	15.15	28.78	15.31	8.73	13.04	67.79	20.52	51.25	37.17	14.46	25.44	34.45	14.22	42.44	60.83	45.89	13.04
TRINITY_DN10866_c0_g1	27.23	44.47	22.97	20.2	28.26	43.44	37.75	33.41	42.8	48.56	46.39	71.48	51.38	62.77	50.68	22.73	50.66	36.82
TRINITY_DN10866_c0_g2	5.38	17.33	22.68	9.83	5.39	5.63	11.32	0	41.22	9.31	15.88	32.14	33.01	14.35	12.4	0	19.94	19.97
TRINITY_DN10866_c0_g3	47.14	79.27	60	43.54	48.12	44.33	49.23	49.19	54.08	52.55	39.54	48.5	36.56	32.89	69.86	26.56	39.28	42.97
TRINITY_DN10866_c0_g4	15.63	15.6	10.67	20.96	2.51	10.31	31.8	13.7	11.05	34.7	13.94	1.39	13.47	21.05	7.22	10.7	9.62	10.93
TRINITY_DN10866_c0_g5	1.27	6.33	3.9	2.55	0	2.51	10.78	5.34	0	4.06	1.36	9.49	4.38	1.37	7.04	5.21	2.68	1.33
TRINITY_DN10866_c1_g1	15.72	20	0	14.11	13.49	5.91	27.29	11.52	0	10.47	8.34	8.32	36.86	2.1	4.3	20.34	2.08	0
TRINITY_DN10866_c1_g2	13.87	2.06	0	0	7.04	9.41	16.18	0	0	3.39	19.7	0	15.18	1.43	1.47	13.37	6.87	0
TRINITY_DN10866_c1_g4	781.31	831.81	648.37	848.24	778.64	904.19	1355.79	723.86	762.54	806.18	688.09	657.1	920.19	806.57	813.42	979.34	848.89	672.48
TRINITY_DN10867_c0_g1	23.77	14	18.08	12.11	0	0	0	3.15	3.07	6.18	12.11	3.02	3.22	3.06	3.1	0	0	0
TRINITY_DN108682_c0_g1	2.7	3.24	2.81	2.73	2.08	10.26	4.09	2.28	4.09	5.31	1.8	3.58	5.17	1.2	6.85	6.2	7.55	4.65
TRINITY_DN10868_c1_g1	12.31	19.01	36.57	8.63	2.75	36.76	21.38	26.45	14.26	10.26	20.02	36.73	16.65	17.7	26.85	18.7	24.31	12.12
TRINITY_DN108698_c0_g1	2.45	3.13	2.67	3.18	2.03	1.05	2.57	5.91	3.42	1.92	7.05	3.11	3.8	3.69	0.81	2.05	5.67	3.84
TRINITY_DN10869_c0_g2	65.56	35.05	17.66	33.67	14.34	0	91.16	41.37	31.31	43.79	34.59	51.17	23.67	11.15	59.51	40.71	3.74	7.33
TRINITY_DN1086_c0_g1	111.52	134.74	117.11	99.04	79.55	77.72	107.62	120.15	94.11	97.3	88.51	112.46	138.69	103.11	163.89	76.83	128.45	93.01
TRINITY_DN1086_c0_g2	508.21	524.92	409.25	511.94	393.88	454.74	590.12	509.79	417.63	401.05	547.04	366.74	535.01	439.24	560.49	621.5	598.45	469.7
TRINITY_DN1086_c1_g1	171.42	112.52	166.62	101.34	111.85	213.43	108.89	118.04	473.67	115.88	77.71	152.22	138.96	148.85	281.71	161.31	207.44	88.65
TRINITY_DN10870_c0_g1	12.63	35.19	5.15	38.18	12.12	17.26	28.88	18.47	5.19	41.7	36.01	5.28	22.03	28.57	10.68	50.86	25.87	30.6
TRINITY_DN10871_c0_g1	29.78	40	38.52	20.69	24.59	31.86	26.04	30.76	55.73	29.58	26.76	28.91	30.16	33.32	40.76	18.21	32.66	34.42
TRINITY_DN10871_c1_g1	51.09	50.52	46.15	49.93	45.62	50.14	60.45	48.95	48.26	47.52	49.08	51.83	42.41	58.36	64.57	46.75	57.89	48.89
TRINITY_DN10872_c0_g1	7.52	3.32	0	1.89	3.2	3.3	3.95	5.93	0	0	3.59	1.96	1.29	2.29	0	8	0	2.34
TRINITY_DN10872_c0_g2	9.67	2.42	4.88	9.82	14	7.13	27.75	12.71	0	2.51	0	2.48	2.65	2.51	7.67	19.57	4.99	2.46
TRINITY_DN10873_c0_g2	0	2.72	0	2.74	1.31	1.35	2.89	4.3	1.44	7.24	1.45	1.45	3.12	5.85	4.52	0	0	2.85
TRINITY_DN10873_c1_g1	0	2.93	3	0	5.35	0	9.32	1.95	3.04	1.56	1.94	1.52	0	0	0	1.5	0	0
TRINITY_DN10874_c0_g1	11.15	7.22	18.02	12.57	13.06	13.18	8.39	4.59	11.73	17.22	12.26	15.82	11.19	9.63	14.02	6.11	26.65	15.15
TRINITY_DN10875_c1_g1	145.54	196.68	177.41	153.66	159.67	145.15	162.17	186.01	183.16	161.86	181.77	147.58	145.8	128.27	197.05	126.76	152.31	134
TRINITY_DN10875_c1_g2	0	0	2.19	4.26	0	0.83	4.47	1.76	0.89	0.9	1.82	0	3.34	0	0	0	0	0.75
TRINITY_DN10875_c1_g3	17.03	6.97	3.6	20.05	5.76	6.94	12.22	5.52	6.6	2.88	8.57	4.74	14.91	1.91	8.05	11.87	2.79	0.95
TRINITY_DN10875_c1_g6	7.46	4.14	3.43	10.86	1.42	2.48	4.45	0.87	3.56	4.49	2.72	4.52	10.74	6.3	1.88	2.58	1.77	1.77
TRINITY_DN10876_c0_g1	0	0	0.89	0	0	0	0	0	2.79	0.94	0	1.88	0	4.75	0	0	0	1.84
TRINITY_DN10877_c0_g1	69.36	72.6	35.59	70.01	43.01	50.73	89.4	66.09	64.79	75.2	55.59	29.18	85.44	62.26	59	59.35	67.81	41.8
TRINITY_DN108782_c0_g1	26.71	52.09	38.78	46.78	29.29	35.71	56.92	46.31	64.29	66	56.33	66.02	41.68	71.8	84.4	44.28	56.59	47.26
TRINITY_DN108784_c0_g1	7.98	11.61	8.35	8.58	8.03	10.78	9.63	10.1	12.29	9.39	5.87	8.56	8.24	11.18	14.45	8.74	10.34	8.31
TRINITY_DN10879_c0_g1	55.86	96.36	83.35	81.97	88.68	90.21	47.57	36.43	49.7	19.7	18.6	21.41	18.6	24.72	28.38	33.25	50.87	45.31
TRINITY_DN10879_c1_g1	23.84	33.15	32.85	25.91	23.47	28.99	40.67	30.08	38.86	38.1	35.12	34.07	37.2	33.32	57.09	39.75	44.79	43.91
TRINITY_DN1087_c0_g3	1.87	0	11.41	0	3.6	1.84	1.97	0	7.83	0	1.96	3.91	2.1	0	6.07	0	0	0
TRINITY_DN108802_c1_g1	480.43	478.67	0	563.8	397.72	321.58	811.68	341.37	113.38	544.08	416.41	156.89	872.53	0	242.04	878.3	135.14	116.05
TRINITY_DN10880_c0_g1	14.49	17.38	13.34	18.97	9.77	14.56	23.03	16.78	9.2	10.78	15.43	7.7	9.93	20.21	9.59	10.41	18.3	19.69
TRINITY_DN108818_c0_g1	10.94	3.64	28.64	16.59	5.29	19.61	2.59	9.48	10.34	11.9	15.69	9.46	17.85	7.9	13.53	1.25	25.62	17.4
TRINITY_DN10881_c0_g1	2	11.07	5.92	28.26	9.77	15.77	28.16	11.64	23.85	5.38	12.61	1.85	15.89	1.09	34.04	13.64	8.16	9.85
TRINITY_DN108826_c0_g1	11.02	12.23	24.16	8.63	11.79	8.5	14.33	7.74	27.33	20.94	10.53	24.93	9.89	21.19	20.46	7.56	33.56	19.33
TRINITY_DN10885_c0_g1	198.56	247.74	226.23	174.86	241.42	222.62	167.02	273.06	231.77	194.14	241.75	209.81	208.23	226.15	263.57	188.72	317.7	196.64
TRINITY_DN10885_c1_g1	75.19	76.65	50.26	66.92	62.96	57.58	68.07	50.25	82.81	67.48	55.4	48.8	43.65	61.84	92.69	54.54	65.82	59.14
TRINITY_DN10885_c4_g1	121.26	103.29	100.94	134.38	107.41	84.43	130.6	74.72	96.07	92.36	75.45	62.66	85.26	82.26	100.91	98.1	115.01	98.32
TRINITY_DN10886_c0_g1	96.53	26.79	30.46	75.84	41.68	29.22	63.77	18.62	34.29	38.29	23.61	35.5	83.83	63.31	27.65	75.18	77.47	28.76
TRINITY_DN108877_c1_g1	92.38	74.7	23.26	101.54	81.52	23.55	62.47	117.05	47.07	103.93	92.57	57.49	25.04	29.08	48.03	73.33	20.11	40.24
TRINITY_DN10887_c0_g1	4.56	2.28	9.23	2.3	4.4	4.49	0	0	0	2.38	0	0	5.03	2.38	9.7	2.31	0	2.33
TRINITY_DN10887_c0_g4	1044.52	847.75	905.23	934.05	753.68	1008.37	770.82	997.44	1255.79	1022.69	894.42	917.57	931.28	1328.23	1415.27	627.62	1284.94	1155.58
TRINITY_DN108888_c0_g1	12.45	8.71	9.17	7.53	3.61	20.98	1.32	7.87	19.85	0	8.03	12	4.31	5.4	16.63	3.84	18.43	10.48
TRINITY_DN10888_c0_g1	7.44	0	3.78	8.3	8.96	3.67	15.77	9.79	0	47.36	11.7	3.89	12.51	3.93	13.25	16.09	12.77	0
TRINITY_DN10888_c2_g1	14.87	10.63	2.15	4.28	2.05	6.27	15.58	4.47	0	0	15.42	6.59	4.71	2.22	4.54	8.62	2.2	2.18
TRINITY_DN108894_c0_g1	28.47	14.25	23.98	9.57	18.32	25.66	12.39	42.41	41.69	29.59	21.98	21.92	15.63	27.12	37.7	9.61	31.86	29.02
TRINITY_DN1088_c0_g1	37.09	31.34	28.4	44.92	21.95	25.53	57.22	33.86	39.49	50.74	31.38	29.77	58.18	51.55	42.38	67.83	45.48	50.63
TRINITY_DN1088_c1_g1	51.23	55.11	85.62	56.65	47.88	58.77	52.9	57.2	92.29	61.02	47.91	59.29	49.83	73.06	89.25	40.19	67.9	79
TRINITY_DN1088_c1_g2	160.72	140.1	142.71	165.03	128.43	133.73	192.74	160.5	151.32	148.3	132.08	118.55	167.62	148.94	175.52	129.62	177.79	138.68
TRINITY_DN10892_c0_g1	52.77	12.58	46.47	27.38	44.23	14.25	46.86	11.88	55.56	23.25	11.72	35.11	48.61	24.49	61.03	26.06	46.53	26.69
TRINITY_DN108933_c0_g2	5.32	16.02	0	10.74	10.6	0	38.76	16.79	0	8.25	16.3	0	16.83	0	0	29.57	0	0
TRINITY_DN108938_c0_g1	10.41	0.88	8.68	9.8	1.69	3.54	0.94	5.29	1.88	0.95	7.66	0	4.44	8.51	0.99	4.88	2.81	0
TRINITY_DN10893_c0_g1	0	0	0	8.34	0	0	3.4	3.67	0	8.95	0	0	0	6.65	11.71	6.62	6.63	3.29
TRINITY_DN10894_c0_g1	72.38	41.72	35.04	48.6	37.41	52.65	56.28	54.87	28.18	53.47	47.84	30.08	65.44	47.17	68.8	79.42	84.74	37.86
TRINITY_DN10895_c0_g1	0	0	0	1.21	4.85	0	17.84	3.8	1.28	4.98	1.31	3.87	11.11	6.19	5.54	12.37	2.81	1.27
TRINITY_DN10896_c1_g1	13.89	17.52	14.38	15.47	9.24	11.65	22	12.33	14.15	17.45	9.64	12	17.29	12.1	26.69	13.66	20.33	10.94
TRINITY_DN108978_c0_g1	53.34	42.17	35.14	85.19	18.71	15.67	50.92	19.9	45.1	56.38	48.16	29.97	29.63	18.4	56.66	88.82	25.1	33.81
TRINITY_DN10897_c0_g1	0	5.94	0	0	0	1.95	4.16	0	0	0	0	0	0	2.08	0	0	2.06	0
TRINITY_DN10898_c0_g2	4.19	5.58	0	5.62	1.34	0	8.89	4.41	0	0	0	1.49	4.8	0	0	10.03	0	0
TRINITY_DN10898_c0_g3	40.18	51.56	0	45.26	12.03	0	57.51	49.56	0	23.24	18.29	1.77	46.86	7.16	1.84	106.79	15.85	6.99
TRINITY_DN10899_c0_g1	25.61	52.83	16.02	29.23	42.82	28.6	17.69	18.18	23.42	76.05	30.85	17.64	22.96	34.81	17.76	74.57	39.32	22.5
TRINITY_DN1089_c0_g1	1368.91	2615.36	1700.47	2359.48	1843.96	1637.09	1793.48	2300.09	1029.03	1587.32	1192.68	1376.99	918.6	1571.43	1374.86	1043.84	1353.96	1433.41
TRINITY_DN1089_c0_g2	103.27	149.86	115.53	134.14	142.17	161.68	238.45	126.4	127.63	114.61	198.92	112.66	203.75	153.81	176.08	290.5	243.58	116.53
TRINITY_DN108_c1_g1	4.72	3.77	1.59	3.17	4.25	1.26	5.61	0.81	1.62	4.02	2.52	0	4.9	1.23	1.69	7.35	2.38	2.03
TRINITY_DN108_c1_g2	106.69	95.48	92.82	104.7	68.07	88.8	109.6	76.24	84.02	78.85	58.52	55.82	76.92	60.73	78.41	82.49	89.72	69.6
TRINITY_DN108_c1_g3	4991.37	5818.79	5036.52	5102.13	4293.47	5359.59	4918.46	4704.66	6720.13	6044.66	4919.59	5612.16	5389.65	5621.39	6932.61	4178.32	6238.02	5744.03
TRINITY_DN10900_c0_g1	46.16	52.19	0	37.51	5.65	0	58.07	42.22	17.12	34.37	22.05	5.49	11.54	5.61	0	28.61	34.35	0
TRINITY_DN10901_c0_g1	10.24	14.08	4.08	18.22	3.88	1.98	14.77	4.23	8.4	12.63	0	6.38	8.96	21.43	4.48	14.31	4.18	6.21
TRINITY_DN109033_c0_g1	9.47	16.4	20.11	9.87	12.84	13.32	10.26	14.13	28.32	11.93	11.02	15.58	10.15	14.16	17.92	7.31	9.83	18.21
TRINITY_DN10903_c0_g1	1.65	13	12.96	4.09	10.93	13.45	4.22	5.11	13.41	3.13	1.18	21.5	0.95	23.47	24.65	2.14	13.93	19.57
TRINITY_DN10903_c1_g1	58.93	93.46	22.45	60.74	64.32	34.62	79.31	59.69	11.29	90.46	41.28	20.35	77.18	16.82	44.57	24.49	77.92	9.48
TRINITY_DN10903_c1_g2	22.38	45.62	41.97	17.42	62.03	53.16	47.34	36.08	36.86	17.69	33.62	60.61	17.7	42.87	62.49	57.62	72.86	35.58
TRINITY_DN10903_c1_g3	3.2	0	0	2.33	0	0	1.69	0	1.23	0	0	0	3.63	1.71	1.29	1.64	3.36	0
TRINITY_DN109042_c0_g1	42.07	55.98	42.54	62.1	34.35	38.46	76.82	71.02	64.19	59.39	52.66	36.21	51.65	42.23	44.8	39.67	68.24	31.47
TRINITY_DN109046_c0_g1	2.37	4.75	7.2	4.78	6.87	7	4.96	4.99	14.75	0	2.44	9.34	2.61	0	10.05	0	2.45	7.26
TRINITY_DN10904_c0_g1	0	0	7.42	0	0	2.61	0	0	2.36	6.31	0	11.71	15.43	2.37	0	2.69	2.74	0
TRINITY_DN10906_c1_g1	1.37	0	0	0	0	0	0	1.45	1.48	1.49	0	0	0	0.76	0	1.43	0	0
TRINITY_DN10906_c2_g1	257.59	241.67	269.31	161.05	183.83	345.22	322.37	274.49	497.48	325.57	203.86	356.98	259.59	515.49	512.74	223.13	494.76	478.4
TRINITY_DN10906_c6_g1	0	0	73.21	0	0	68.16	0	0	62.86	0	0	80.4	0	91.97	75.72	0	71.39	69.27
TRINITY_DN10907_c0_g1	28.9	12.02	0	0	2.9	0	9.32	0	22.1	6.16	3.03	6.04	8.15	0	15.41	0	6.13	0
TRINITY_DN10908_c0_g1	164.43	157.66	179.64	159.83	135.47	169.91	184.61	215.28	171.47	170.58	180.81	147.19	148.17	168.86	266.75	154.4	207.22	162.19
TRINITY_DN109091_c0_g2	12.25	18.44	33.87	12.38	23.73	6.01	22.21	32.18	47	18.87	21.64	15.41	9.85	21.88	28.47	3.08	9.39	6.15
TRINITY_DN109091_c0_g3	740.02	921.23	1055.8	780.87	933.09	845.91	663.74	1014.06	1334.1	931.99	803.83	959.02	568.97	739.63	1122	470.26	848.35	990.79
TRINITY_DN1090_c0_g1	586.65	413.07	644.03	486.37	305.51	317.28	205.53	543.82	644.32	341.79	352.2	608.75	406.23	676.76	1017.52	381.22	591.76	736.09
TRINITY_DN1090_c1_g1	18.74	9.94	35.71	24.15	4.12	54.51	34.96	13.14	71.7	69.96	9.19	9.29	11.89	22.14	91.98	0	56.41	39.38
TRINITY_DN109105_c0_g1	6.82	18.22	0	13.75	2.2	13.43	7.14	11.96	9.45	2.37	11.74	11.71	5.01	18.97	15.84	16.15	7.06	2.32
TRINITY_DN109147_c0_g1	16.46	20.11	29.76	0	5.29	30.66	13.47	28.86	46.01	21.15	13.43	22.96	8.21	15.47	17.83	11.19	24.82	24.58
TRINITY_DN10914_c0_g1	1.47	2.75	5.91	12.01	2.82	12.67	16.7	2.99	6.4	3.2	1.03	15.1	5.27	1.63	2.13	20.73	4.2	11
TRINITY_DN10915_c0_g1	43.81	50.43	61.04	49.51	31.91	52.52	38.61	66.8	62.52	43.17	43.96	33.54	52.08	38.05	40.17	37.99	48.67	39.32
TRINITY_DN10915_c0_g2	32.2	39.99	48.04	26.91	33.84	30.72	41.29	89.71	43.58	34.38	63.62	31.96	30.64	46.17	60.35	28.44	47.93	42.3
TRINITY_DN10915_c0_g3	1.85	0	0	1.86	0	0	0	1.94	1.94	0	0	0	0	0	2	1.88	0	0
TRINITY_DN109164_c1_g1	36.19	138.8	8.16	24.3	65.89	55.46	198.38	52.65	50.38	40	103.87	25.08	91.83	29.58	34.58	96.11	43.93	20.69
TRINITY_DN10916_c0_g1	12.87	12.3	23.84	9.59	16.72	23.51	14.04	9.45	47.14	16.34	12.4	31.81	10.02	21.78	30.91	7.58	25.25	29
TRINITY_DN10917_c0_g1	149.73	177.75	254.42	205.61	157.87	191.33	214.58	218.93	249.76	220.08	233	276.43	166.01	210.03	380.82	179.09	177.3	201.88
TRINITY_DN10918_c0_g1	36.65	34.76	45.18	48.53	29.67	23.91	35.8	30.68	36.13	45.82	103.64	27.62	36.54	40.71	45.36	27.8	37.49	28.24
TRINITY_DN1091_c0_g1	77.91	115.98	323.66	147.61	121.4	168.47	87.29	121	326.03	393.48	242.42	566.54	153.3	349.13	587.17	130.22	329.98	496.87
TRINITY_DN1091_c1_g1	120.14	137.03	95.25	141.52	107.09	89.45	174.82	147.4	110.77	160.89	120.37	87.28	139.4	92.51	121.93	118.99	110.29	86.1
TRINITY_DN1091_c2_g1	83.66	50.65	90.9	39.91	62.74	75.54	30.45	57.7	58.38	34.01	68.23	57.92	37.81	68.25	71.84	34	86.53	94.37
TRINITY_DN1091_c3_g1	1.51	3.39	11.75	4.18	0	5.76	3.27	0.8	6.84	4.55	0.42	11.86	1.2	5.49	8.75	6.12	2.06	8.95
TRINITY_DN1091_c6_g1	52.08	62.26	72.88	95.55	45.19	114.47	93.97	83.16	42.9	49.62	35.62	52.88	44.45	58.98	95.2	144	79.88	104.22
TRINITY_DN1091_c8_g1	76.16	71.8	80.38	57.22	58.27	54.52	49.78	53.22	59.61	54.27	53.48	76.06	58.75	76.65	85.73	97.57	75.4	61.72
TRINITY_DN10920_c0_g1	120.31	131.93	192.22	189.51	82.12	83.27	80.38	144.36	96.26	95.62	88.12	69.87	91.34	85.21	215.03	120.57	210.65	124.29
TRINITY_DN10920_c0_g3	173.39	157.12	147.05	173.83	113.61	149.6	194.17	187.93	169.79	171.99	146.53	135.22	176.95	135.83	173.75	182.49	164.11	109.24
TRINITY_DN10920_c0_g4	11.17	11.61	23.13	17.85	13.22	15.65	8.59	12.44	16.98	12.99	12.91	20.09	15.73	21	15.17	19.51	18.03	20.14
TRINITY_DN10920_c0_g5	14.59	20.09	43.21	23.42	19.86	28.1	11	22.56	38.17	25.98	20.94	31.47	7.61	22.98	42.51	10.45	26.82	39.83
TRINITY_DN109215_c0_g1	7.29	4.64	8.25	4.01	5.75	8.59	7.14	7.69	15.72	5.77	11.19	16.74	4.72	19.82	18.29	4.14	14.21	4.99
TRINITY_DN109237_c0_g1	30.38	23.4	7.09	30.62	29.32	0	34.18	72.06	14.54	40.97	40.93	12.01	12.85	7.29	19.83	49.72	7.25	4.77
TRINITY_DN10927_c0_g1	12.52	25.02	22.96	4.74	24.85	34.02	9.95	14.31	28.38	4.97	8.29	23.15	7.16	20.04	22.3	0	27.92	24.44
TRINITY_DN109289_c3_g1	10.26	23.77	20.2	30.05	38.33	36.39	129.45	26.33	31.23	4	23.37	12.18	12.35	32.05	12.57	7.89	17.16	3.9
TRINITY_DN109289_c3_g3	1410.37	2378.3	0	981.62	1014.63	1355.5	13507.2	517.84	1467.18	2206.23	900.62	214.86	701.8	0	283.38	1769.05	129.66	251.25
TRINITY_DN10929_c0_g1	410.58	363.77	389.32	434.74	365.99	188.05	327.26	315.37	147.57	134.91	93.3	138.41	117.18	152.25	214.96	243.48	263.78	229.22
TRINITY_DN10929_c1_g2	37.25	39.85	25.92	34.86	22.92	24.44	52.12	36.55	33.64	41.22	32.7	30.3	60.91	30.25	41.99	60.84	31.71	38.06
TRINITY_DN1092_c0_g1	70.66	61.28	51.27	65.13	47.74	48.14	66.65	63.94	56.34	68.97	52.77	44.58	56.18	74.67	79.9	60.41	79.37	63.95
TRINITY_DN1092_c1_g1	10.07	7.6	4.74	4.64	8.04	2.29	16.19	12.1	1.23	8.95	5.4	7.77	23.58	5.18	6.75	15.44	22.01	2.46
TRINITY_DN10930_c0_g1	0	7.04	0	0	11.69	6.92	14.09	0	0	13.88	0	0	0	13.55	8.57	13.74	0	0
TRINITY_DN10931_c0_g1	141.68	161.42	199.07	110.27	177.14	150.01	142.71	124.59	187.36	150.85	200.79	190.63	171.5	185.59	221.65	162.22	178.01	192.33
TRINITY_DN10931_c0_g2	42.03	31.95	117.86	19.95	66.24	49.35	19.49	32.78	84	43.06	57.46	102.63	34.44	50.07	99.46	22.29	52.61	74.6
TRINITY_DN10932_c0_g3	5.65	4.4	1.45	5.84	5.44	11.32	3	1.49	11.08	6.01	7.59	7.51	8.59	1.52	1.56	2.9	1.49	4.44
TRINITY_DN109332_c0_g1	14.74	14.74	5.62	3.71	17.75	7.27	25.2	11.63	19.31	13.56	11.59	21.19	10.33	0	13.96	9.39	9.61	15.23
TRINITY_DN109335_c0_g1	8.73	33.9	37.2	8.79	26.63	24.47	4.62	22.97	39.17	15.45	19.89	20.08	14.93	20.28	33.67	10.34	21.44	22.81
TRINITY_DN10934_c0_g1	137.09	102.01	182.51	140.12	110.97	153.03	123	127.49	184.24	105.17	71.72	116.41	63.7	118.42	142.25	86.91	148.72	147.42
TRINITY_DN109359_c0_g1	25.05	24.34	3.6	30.92	10.72	2.08	60.57	22.72	7.48	41.52	41.47	9.14	44.31	4.61	10.33	91.78	9.67	5.95
TRINITY_DN10937_c0_g1	14.07	12.86	20.1	13.38	18.2	13.26	4.35	12.98	23.7	15.42	9.42	28.55	6.77	19.34	29.83	10.5	17.33	25.73
TRINITY_DN10938_c0_g2	45.46	54.59	45.33	44.51	43.85	40.96	48.9	57.86	65.11	49.73	43.93	43.65	55.14	45.06	51.72	52.77	51.16	45.28
TRINITY_DN10938_c0_g3	6108.46	6976.79	6054.92	6389.04	5188.26	5880.47	7538.44	6709.26	5991.87	7519.45	6841.18	5789.73	6278.22	6420.05	9187.25	5877.18	7158.61	6368.34
TRINITY_DN10939_c0_g1	239.32	213.35	223.12	221.25	199.39	230.44	200.2	246.45	297.94	234.96	159.94	223.13	185.01	246.54	306.57	164.92	269.87	283.56
TRINITY_DN10939_c0_g2	2.51	2.51	0	0	0	0	0	7.92	0	2.6	0	7.69	2.74	0	0	0	0	2.55
TRINITY_DN1093_c0_g1	74.66	85.89	79.23	73.62	78.33	82.17	59.19	59.62	117.68	87.07	68.61	106.87	115.98	61.72	86.4	52.45	95.29	65.91
TRINITY_DN109408_c0_g1	14.33	26.37	0	6.22	5.96	0	20.67	16.06	0	12.63	24.46	0	32.49	0	3.17	21.67	0	0
TRINITY_DN10941_c0_g1	0	2	4.06	8.06	1.93	1.97	2.1	0	0	0	0	0	0	4.21	2.15	12.21	0	0
TRINITY_DN10942_c0_g1	54.78	31	39.56	30.64	29.04	43.64	21.74	24.1	46.28	31.5	31.3	27.81	75.86	24.98	32.46	26.45	22.35	24.69
TRINITY_DN109439_c0_g1	3.23	3.23	3.3	0	0	1.6	3.41	1.7	0	0	3.42	3.41	7.33	0	1.77	0	0	0
TRINITY_DN10944_c0_g1	39.17	35.64	32.15	33.88	36.81	34.82	28.01	39.39	54.91	47.7	29.62	35.11	37.11	40.69	41.67	34.18	30.03	33.93
TRINITY_DN10944_c1_g1	8.99	11.31	2.36	8.93	8.28	5.18	9.12	6.15	5.98	6.79	8.7	2.88	12.48	2.54	1.88	8.47	4.19	5.96
TRINITY_DN109450_c0_g1	2.83	20.71	2.85	7.82	4.99	11.11	8.82	8.92	5.33	13.37	5.75	7.9	2.81	10.67	17.68	19.98	2.9	8.57
TRINITY_DN10945_c0_g1	9.4	3.82	20.08	24.55	10.29	14.89	18.04	0	19.47	2.47	12.89	17.68	13.62	5.45	6.17	10.1	19.73	13.65
TRINITY_DN109460_c0_g1	19.89	35.7	20.05	8.98	11.53	26.33	18.66	18.61	20.84	27.86	16.31	18.4	27.06	18.61	28.49	6.78	18.17	18.24
TRINITY_DN109471_c0_g1	46.86	42.15	49.06	22.92	20.66	46.24	8.89	50.12	53.04	25.73	42.48	36.55	23.18	81.54	56.52	32.66	55.71	66.12
TRINITY_DN10947_c0_g1	30.88	6.83	48	37.31	80.03	62.93	34.38	48.62	80.96	23.67	31.5	24.96	24.38	74.91	71	23.55	72.26	39.22
TRINITY_DN10948_c0_g1	52.55	66.43	62.02	62.24	26.68	45.97	73.9	32.49	45.99	34.84	51.86	67.16	89.45	103.54	85.27	83.15	50.56	48.89
TRINITY_DN10948_c0_g2	11.04	17.68	9.24	12.49	12.73	7.34	21.2	13.05	9.3	9.33	3.72	9.29	15.95	9.39	0	23.72	9.54	9.17
TRINITY_DN10948_c4_g1	0.99	4.74	1.02	0	0.95	0	2.12	1.04	1.06	4.26	1.07	4.61	2.31	1.11	1.11	5.62	2.12	2.1
TRINITY_DN1094_c0_g1	18.78	15.76	12.45	19.32	10.17	10.5	16.94	11.79	16.83	17.03	14.29	15.21	24	27.44	18.17	22.46	19.06	15.55
TRINITY_DN109512_c0_g1	147.41	117.43	149.36	137.19	113.29	128.12	130.07	126.76	134.95	125.55	101.63	124.09	144.43	149.97	176.44	165.64	184.77	153.36
TRINITY_DN109513_c0_g1	9.03	11.59	30.41	12.99	17.51	17.89	17.82	19.01	16.43	9.63	5.53	15.16	5.94	13.92	11.65	14.59	25.88	23.03
TRINITY_DN109519_c0_g1	5.91	8.89	2.97	2.98	2.86	2.9	0	0	0	3.04	11.95	0	6.36	0	6.12	20.83	0	0
TRINITY_DN10951_c0_g1	22.67	21.1	21.9	19.15	12.3	22.32	22.53	17.7	29.52	25.67	17.57	23.21	20.45	23.33	31.99	23.61	25.97	24.44
TRINITY_DN10952_c0_g1	57.87	52.04	57.94	45.18	41.29	46	61.67	42.68	63.95	58.93	47.43	59.53	61.17	58.78	72.89	50.47	61.92	55.44
TRINITY_DN10952_c1_g2	81.35	132.43	70.17	99.66	77.69	64.69	112.23	110.18	101.73	103.04	81.12	71.3	97.27	86.63	111.25	90.49	86.35	80.92
TRINITY_DN109534_c0_g1	0	0	5.3	2.65	0	0	0	0	5.41	0	0	0	2.86	2.71	5.51	0	2.7	5.32
TRINITY_DN109539_c0_g1	0	0	0	5.05	0	2.46	2.61	0	2.58	5.19	2.56	0	13.67	2.59	0	2.53	0	0
TRINITY_DN10953_c0_g1	13.51	16.3	18.39	10.53	13.45	16.69	11.91	19.81	24.24	14.24	19.54	13.24	13.14	17.84	15.64	13.23	23.52	15.65
TRINITY_DN10954_c0_g1	250.12	288.44	312.92	240.66	255.31	197.2	313.03	303.81	322.98	334.41	214.96	267.41	185.68	228.01	352.27	172.48	261.53	289.24
TRINITY_DN109558_c0_g2	32.23	126.86	47.68	79.59	69.12	30.21	45.69	95.05	16.66	74.78	75.27	27.38	34.59	25.9	59.51	85.27	45.16	56.78
TRINITY_DN10956_c0_g1	4.73	11.33	15.32	3.41	21.46	3.91	1.03	34.08	12.79	26.61	4.26	48	3.44	44.33	18.26	1	21.07	12.82
TRINITY_DN10956_c0_g2	0.46	0	1.43	0	0.44	0.46	0	0.48	0.5	0	0.51	1.52	0	2.04	1.06	1.91	0	0
TRINITY_DN10956_c0_g3	9.01	19.99	2.79	20.12	2.18	3.65	23.34	14.19	11.08	16.55	7.53	7.84	18.81	6.76	3.06	26.8	9.5	5.81
TRINITY_DN10956_c1_g1	0	7.83	3.98	0	1.89	0	0	4.12	0	0	5.98	2.04	0	0	0	0	2.04	2.02
TRINITY_DN109576_c0_g1	17.22	17.92	10.69	9.61	9.18	10.62	13.88	14.69	21.46	12.06	13.51	15.88	15.01	16.42	11.71	14.93	11.06	12.28
TRINITY_DN10957_c0_g1	84.74	48.34	71.2	52.58	47.68	88.43	54.93	53.44	122.66	71.99	41.95	70.62	42.08	164.36	86.04	55.47	121.46	69.67
TRINITY_DN109580_c0_g1	0	0	4.32	0	0	0	0	20.16	0	6.67	2.21	0	0	0	4.56	6.49	0	0
TRINITY_DN10958_c0_g1	73.71	40.01	36.13	46.67	41.64	51.47	77.17	40.29	46.89	52.89	61.11	50.88	58.99	72.24	83.77	68.23	70.24	36.51
TRINITY_DN10959_c0_g1	1.5	0	4.59	2.86	0	0	1.51	0	3.01	0	1.59	3.17	0	1.6	1.65	3.07	0	4.58
TRINITY_DN10959_c0_g2	1.93	6.27	3.53	5.84	4.19	5.31	4.17	8.66	7.31	4.22	3.76	4.27	3.47	7	7.25	2.52	5.72	4.16
TRINITY_DN1095_c0_g1	47.35	61.44	31.71	50.95	34.86	38.64	78.54	47.7	35.81	48.07	30.66	29.22	76.49	44.7	39.96	75.15	62.3	27.59
TRINITY_DN109600_c0_g1	0	2.35	0	0	0	2.31	9.82	0	0	2.44	0	4.83	2.58	0	0	7.14	0	4.8
TRINITY_DN10960_c0_g1	5.24	13.38	3.71	9.92	7.98	9.17	8.98	13.15	6.29	13.65	8.48	0.82	6.21	4.67	1.76	8.38	6.6	3.21
TRINITY_DN109612_c0_g1	4.67	2.34	8	9.42	4.51	4.6	9.7	11.69	2.42	7.29	12.1	0	10.28	2.43	7.46	4.74	0	2.38
TRINITY_DN109612_c0_g2	2.96	5.83	14.54	4.47	2.85	8.78	3.13	11.25	0	1.57	7.86	10.96	5.1	4.75	6.51	13.64	12.44	1.54
TRINITY_DN109615_c0_g1	2.61	6.58	1.68	9.94	0	7.47	18.95	1.73	5.36	6.95	5.21	0	13	8.37	3.59	7.88	3.45	3.42
TRINITY_DN109615_c0_g3	17.13	19.4	13.75	12.91	14.78	15.05	11.19	27.09	14.27	6.71	28.54	11.22	7.33	13.41	25.26	26.28	36.03	29.12
TRINITY_DN10961_c0_g1	0	1.32	1.16	4.75	0	0.47	4	3.51	1.42	1.93	0	0.73	0	0	0	0.5	0	0.51
TRINITY_DN109627_c0_g1	6.02	8.27	15.13	3.54	8.21	5.25	7.58	12.17	12.9	8.67	14.48	8.31	3	16.21	15.62	9.93	11.32	15.71
TRINITY_DN109629_c0_g1	55.79	98.84	114.58	52.43	74.65	71.54	29.78	85.99	109.88	51.73	84.83	81.33	43.39	70.78	115.29	35.8	86.6	67.6
TRINITY_DN10962_c0_g1	89.72	112.86	95.49	88.31	77.53	85.36	90.62	93.44	93.79	124.29	87.54	63.65	90.85	84.11	106.88	78.4	98.59	60.74
TRINITY_DN109632_c0_g1	80.73	53.15	36.65	46.31	37.7	48.83	87.92	48.41	87.42	154.41	64.77	174.64	213.96	138.99	182.76	120.75	192.67	137.09
TRINITY_DN109632_c0_g2	64.02	29.32	20.44	57.47	11.63	39.89	99.42	31.11	32.2	101.83	56.84	78.01	149.58	124.13	135.41	138.42	98.01	92.1
TRINITY_DN109640_c0_g1	21.65	20.51	21.48	22.96	17.67	21.46	21.36	23.09	23.57	22.17	21.38	22.24	28.72	28.15	33.91	26.4	28.7	27.61
TRINITY_DN10964_c0_g1	5.76	7.49	6.58	1.74	6.89	5.75	3.73	5.1	6.39	2.51	7.02	3.58	5.5	6.4	5.23	7.2	7.42	6.19
TRINITY_DN109657_c0_g1	25.33	2.47	14.97	5.05	2.4	12.14	20.54	25.94	24.32	7.69	17.74	17.69	16.22	15.41	18.32	27.68	18.22	10.05
TRINITY_DN10965_c0_g1	61.83	65.06	71.12	65.08	56.57	57.19	58.44	74.23	73.62	60.04	59.26	56.89	66.14	66.96	83.57	41.87	63.53	67.39
TRINITY_DN10966_c0_g2	18.43	16.2	20.68	17.21	14.31	23.12	30.75	25.27	30.5	25.43	23.77	22.1	23.49	30.39	29.53	22.18	29.74	32.83
TRINITY_DN109677_c0_g1	0	4.3	8.7	4.33	0	0	4.5	18.07	8.94	2.24	0	4.44	2.38	6.74	0	4.36	2.23	0
TRINITY_DN109678_c0_g1	12.99	10.97	24.77	6.04	10.58	9.89	2.14	7.37	14.95	5.82	4.34	16.71	7.66	13.09	27.03	7.23	11.68	15.31
TRINITY_DN109682_c0_g1	7.52	9.01	1.54	4.54	5.79	5.95	11.14	6.33	4.76	4.78	17.57	4.78	6.45	8.04	8.26	4.62	7.9	3.14
TRINITY_DN10968_c0_g1	7.28	7.93	14.24	6.59	10.06	4.52	6.65	3.55	16.36	4.75	8.18	13.38	9.98	11.5	6.65	9.14	6.55	5.91
TRINITY_DN10969_c0_g1	22.44	13.95	20.92	16.3	12	18.81	15.79	14.75	25.21	16.28	18.79	17.25	15.21	14.73	31.51	25.77	31.67	20.04
TRINITY_DN1096_c0_g1	0	0	1.76	1.74	1.67	0	3.65	5.46	0	1.82	3.64	3.63	0	0	5.65	0	1.81	0
TRINITY_DN1096_c0_g2	189.98	172.77	175.33	149.46	137.55	152.78	176.29	184.65	191.83	242.4	170.03	117.5	177.86	170.82	188.37	129.53	167.65	164.56
TRINITY_DN109705_c0_g1	147.34	174.46	393.26	140.37	144.61	117.09	115.54	171.42	207.63	182.12	117.18	194.64	89.78	109.07	274.73	133.98	143.67	207.87
TRINITY_DN109708_c0_g1	111.84	129.44	99.16	82.01	95.08	84.53	96.44	92.96	86.77	88.51	68.64	27.11	68.66	91.83	99.02	109.48	165.18	120.95
TRINITY_DN109708_c0_g3	86.6	90.53	100.96	133.34	117.11	113.83	121.6	119.22	139.62	90.7	86.41	36.74	82.01	108.4	102.2	155.69	191.63	117.23
TRINITY_DN109717_c0_g1	164.71	118.18	119.13	123.99	75.67	118.57	132.7	109.74	185.38	319.4	154.56	280.2	217.12	356.31	261.84	295.77	310.34	319.6
TRINITY_DN10971_c0_g1	3.56	0	1.81	0	3.43	5.27	7.39	1.89	3.76	0	1.87	1.87	4.01	3.77	3.87	1.82	3.72	5.53
TRINITY_DN109728_c0_g1	4.43	8.87	15.7	4.46	2.14	13.08	2.32	9.32	11.52	4.62	6.88	13.72	2.45	13.88	21.25	2.25	20.66	24.94
TRINITY_DN10972_c0_g1	17.02	11.53	1.89	19.61	7.03	6.06	10.48	10.26	8.52	16.55	14.11	9.36	10.85	2.7	10.46	24.67	7.17	9.13
TRINITY_DN10972_c0_g2	5.25	16.02	0	24.13	49.51	2.58	0	3.55	0	10.38	6.9	21.29	3.59	6.86	0	0	9.59	0
TRINITY_DN109732_c0_g2	8.26	17.55	1.58	6.16	15.72	5.33	7.39	17.66	9.04	9.11	5.87	8.35	7.22	7.58	12.19	19.81	2.45	4.08
TRINITY_DN109734_c0_g1	0	0	0	0	0.78	0	1.74	0	0	0.88	0	0	0.96	0	0	5.88	0	0
TRINITY_DN10974_c0_g1	3.26	2.17	2.27	2.88	1.67	3.26	6.79	4.59	4.26	5.79	3.25	3.46	4.75	2.2	3.3	5.86	4.9	5.97
TRINITY_DN10975_c0_g1	33.61	37.28	37.5	34.29	25.34	33.08	51.72	27.24	34.25	41	28.7	28	29.76	37.33	50.05	49.05	41.89	34.1
TRINITY_DN109765_c0_g2	15.6	10.62	26.19	20.99	10.66	2.55	19.26	27.32	37.55	32.29	15.95	15.9	22.63	26.81	2.73	10.57	14.56	10.52
TRINITY_DN109782_c0_g1	14.42	10.3	2.09	2.33	5.96	6.09	4.36	8.67	9.35	8.63	6.43	2.14	11.44	4.32	13.26	18.77	2.14	0
TRINITY_DN109797_c0_g1	12.58	9.47	3.16	0	0	6.17	9.77	0	0	0	0	6.31	0	3.2	9.71	3.16	6.42	3.15
TRINITY_DN10979_c0_g1	8.11	2.92	0	2.78	0	0	6.04	0	0	2.84	16.42	0	28.67	5.96	0	14.67	8.94	0
TRINITY_DN1097_c0_g1	21.4	17.96	11.12	17.96	15.6	10.26	5.17	20.28	9.18	15.03	8.62	6.26	26.44	5.02	9.05	13.72	16.14	5.4
TRINITY_DN109818_c0_g1	0	0	0	0	0	0	0	0	0	0	0	0	3.16	0	0	0	0	0
TRINITY_DN109821_c0_g1	22.29	12.56	17.18	8.44	16.01	15.12	10.37	10.45	16.27	17.82	10.66	7.43	18.24	6.02	6.17	24.37	26.48	8.77
TRINITY_DN10982_c0_g2	54.24	70.67	51.2	60.64	54.33	52.12	82.12	40.92	77.26	71.12	47.33	48.18	60.06	48.49	61.13	67.53	52.57	51.61
TRINITY_DN109831_c0_g1	4.02	12.05	0	2.7	3.87	1.33	11.12	1.58	0	5.71	4.3	1.43	1.54	0	4.45	2.75	1.41	1.41
TRINITY_DN109835_c1_g1	165.63	155.85	167.22	129.07	116.34	135.65	196.4	155.68	147.79	158.64	97.74	64.12	104.19	93.5	119.01	76.15	108.65	68.85
TRINITY_DN109847_c0_g2	2.34	4.69	16.59	9.45	4.52	0	7.35	9.86	4.86	4.88	9.66	7.23	0	17.07	19.88	7.12	5	7.17
TRINITY_DN10984_c0_g1	37.32	20.7	43.23	31.13	26.24	40.85	26.81	33.06	47.8	29.83	30.6	38.02	19.47	49.62	44.73	14.22	44.45	64.27
TRINITY_DN10984_c1_g1	61.72	36.72	56.51	51.22	46.81	65.32	44.1	46.22	69.19	51.67	43.93	55.1	52.02	56.12	54	48.04	81.09	75.3
TRINITY_DN109859_c0_g3	9.82	9.25	5.3	4.15	7.06	4.09	2.2	7.6	7.69	5.53	4.46	1.43	7.19	5.61	16.11	12.23	9.41	3.27
TRINITY_DN109864_c0_g1	1.46	1.49	0	4.4	5.96	4.33	4.63	20.07	0	1.49	5.38	1.55	4.99	0	0	5.96	3.07	0
TRINITY_DN10986_c1_g1	74.76	134.83	78.23	80.31	100.81	78.72	135.53	141.12	96.31	76.98	106.52	91.67	95.13	94.01	140.24	92.1	80.34	69.4
TRINITY_DN10987_c1_g1	0	0	0	3.74	0	0	0	7.81	0	0	0	0	0	0	8.26	0	1.31	2.6
TRINITY_DN109884_c0_g2	11.69	14.08	12.31	9.38	1.96	5.88	10.61	7.24	2.11	8.46	12.56	6.3	9.83	12.75	17.27	14.3	15.81	31.61
TRINITY_DN10988_c0_g1	235.6	204.28	187.64	204.33	129.95	113.9	197.11	80.58	193.42	204.28	123.66	204.76	257.5	152.24	251.54	184.34	174.5	157.17
TRINITY_DN1098_c0_g1	373.7	300.86	262	351.77	250.42	441.97	374.04	353.2	499.03	464.27	320.36	420.28	451.37	627.13	605.64	314.32	625.53	487.33
TRINITY_DN1098_c1_g1	17.51	13.32	11.22	10.86	6.42	15.81	57.63	23.96	10.55	9.69	6.21	3.53	30.56	11.89	8.15	52.73	22.23	3.84
TRINITY_DN1098_c1_g2	8.96	4.48	1.53	7.52	2.88	2.95	9.14	7.86	0	4.75	6.35	4.75	5.11	3.2	3.29	6.52	7.22	3.12
TRINITY_DN1098_c2_g1	13.23	5.38	4.03	9.03	0.92	12.37	17.42	7.79	2.32	13.44	4.3	1.46	18.8	14.73	8.04	21.31	23.34	10.56
TRINITY_DN109904_c0_g1	7.62	1.87	0	1.89	0	0	2.04	0	0	0	3.93	0	2.36	0	0	17.22	0	0
TRINITY_DN109904_c3_g1	2.12	1.96	0	0	1.89	2.93	0	0	0	2.12	0	0	2.3	1.07	0	1.02	0	0
TRINITY_DN10991_c0_g2	195.8	184.62	167.57	131.42	191.02	161.74	142.93	197.32	305.87	182.47	134.22	187.24	163.18	184.83	227.78	119.86	284.29	203.15
TRINITY_DN109929_c0_g1	16.05	6.08	7.7	5.72	5.45	9.26	17.92	4.15	8.42	10.45	3.96	7.91	0	17.32	4.09	13.47	15.36	7.81
TRINITY_DN10993_c1_g2	44.79	44.19	47.51	57.99	44.04	52.83	49.96	43.62	50.95	47.95	33.19	43.45	40.08	61.89	86.95	41.29	69.45	58.5
TRINITY_DN10994_c0_g1	234.21	228.4	270.65	324.86	229.33	240.97	480.95	298.42	340.33	239.07	222.93	173.2	399.45	420.73	252.01	249.52	463.12	244.93
TRINITY_DN10994_c0_g3	9.81	12.04	6.08	11.77	21.48	16.03	12.58	13.49	15.46	6.08	12.2	10.08	8.89	18.33	13.44	27.71	14.09	15.91
TRINITY_DN10994_c1_g1	450.13	331.21	259.55	410.67	236.99	477.45	871.9	335.15	322.68	569.64	461.39	287.66	801.73	430.14	540.6	848.11	577.36	313.64
TRINITY_DN109974_c0_g1	0	3.11	2.91	0	0	2.84	3	0	5.94	0	2.93	6.37	0	0	6.01	0	2.96	5.83
TRINITY_DN10997_c0_g1	27.93	39.56	40.52	28.93	34.54	46.38	35.14	48.99	40.11	35.6	28.66	36.47	35.92	56.23	61.34	35.1	89.54	52.23
TRINITY_DN10998_c0_g1	119.79	152.17	196.23	119.79	151.8	22.58	50.47	135.92	146.42	118.25	127.23	83.55	84.09	134.91	124.07	92.62	110.55	144.23
TRINITY_DN10999_c0_g1	38.72	50.41	53.45	41.46	41.37	43.11	41.17	49.27	53.76	48.52	48.44	46.54	39.16	56.43	65.47	34.99	53.96	55.99
TRINITY_DN1099_c0_g1	88.82	63.01	27.15	68.37	50.38	26.18	88.65	100.24	47.05	76.61	54.39	59.74	141.72	47.11	92.23	74.73	47.45	45.13
TRINITY_DN1099_c0_g2	53.24	122.43	73.31	92.59	106.6	91.32	55.17	169.99	108.93	89.07	65.17	49.13	82.16	67	122.58	130.93	106.22	92.58
TRINITY_DN1099_c0_g3	75.78	90.3	194.71	74.81	86.16	178.81	44.62	52.85	204.86	75.22	78.95	144.17	70.15	188.23	201.71	92.44	211.7	213.94
TRINITY_DN1099_c0_g4	26.01	17.39	25.96	20.43	15.43	14.18	21	10.68	5.93	11.91	14.65	13.38	6.23	26.66	18.02	32.06	38.45	11.65
TRINITY_DN1099_c1_g1	24.9	35.36	29.56	24.76	24.35	28.33	32.37	18.98	27.92	16.9	22.39	15.82	60.78	25.61	32.16	42.75	31.45	26.66
TRINITY_DN1099_c2_g1	32.49	61.56	37.02	33.58	37.71	41.45	35.74	21.07	51.84	45.05	42.85	27.23	41.18	48.53	52.01	36.27	39.11	32.84
TRINITY_DN1099_c3_g1	49.04	55	43.17	62.3	43.35	32.81	70.12	55.96	29.66	57.6	36.27	23.58	55.79	34.19	38.43	48.89	54.68	43.17
TRINITY_DN109_c0_g1	32.38	37.72	33.84	43.31	34.31	44.9	34.62	36.08	45.87	43.66	41.78	43.47	44.8	47.87	56.57	42.86	48.36	38.06
TRINITY_DN10_c0_g1	2806.07	2166.04	1257.93	1905.34	1393.21	1757.78	5412.38	2118.29	1370.8	2255.75	1780.89	1342.43	3940.68	1599.69	1942.84	3365.09	2270.7	1349.57
TRINITY_DN10_c0_g2	405.86	467.57	341.15	459.09	361.99	377.56	1039.64	471.75	302.72	527.68	424.51	294.43	743.14	384.12	396.31	809.89	547.53	353.84
TRINITY_DN10_c2_g1	343.95	437.55	277.4	390.22	320.24	331.11	926.03	388.26	226.25	325.29	383.39	251.21	615.55	302.65	334.37	677.3	411.26	255.7
TRINITY_DN110011_c1_g1	49.49	34.18	50.89	39.86	54.09	50.54	43.08	49.09	36.48	58.19	45.88	62.12	44.92	50.44	64.46	44.99	58.46	40.79
TRINITY_DN110011_c1_g2	10.64	14.88	6.57	7.5	18.44	3.17	13.63	12.33	12.49	9.14	6.91	6.89	7.43	13.9	5.97	4.39	11.29	10.13
TRINITY_DN11001_c0_g1	145.81	154.52	167.91	112.57	117.13	122.44	203.42	172.21	243.53	471.65	233.39	390.11	300.01	336.72	272.87	188.3	234.04	180.06
TRINITY_DN110023_c0_g1	15.15	16.52	6.44	6.01	11.49	65.41	19.01	24.39	31.88	11.11	7.58	6.68	11.63	24.6	24.2	38.04	34.44	35.73
[truncated: 46,606 more rows]

## Sheet: B raw-counts arrhythmic
transcript ID	A_ZT00_rep1	A_ZT00_rep2	A_ZT00_rep3	A_ZT04_rep1	A_ZT04_rep2	A_ZT04_rep3	A_ZT08_rep1	A_ZT08_rep2	A_ZT08_rep3	A_ZT12_rep1	A_ZT12_rep2	A_ZT12_rep3	A_ZT16_rep1	A_ZT16_rep2	A_ZT16_rep3	A_ZT20_rep1	A_ZT20_rep2	A_ZT20_rep3
TRINITY_DN0_c0_g2	77.89	66.17	73.14	62.09	76.46	80.48	42.06	53.8	40.94	56.13	77.66	82.55	16.04	63.42	34.03	67.86	56.71	7.63
TRINITY_DN0_c10_g1	37	17.81	35.19	42.38	46.47	22.36	38.77	40.37	29.93	18.06	55.35	42.75	33.27	47.59	41.31	25.73	28.14	31.61
TRINITY_DN0_c1_g1	11.95	17.37	28.73	8.94	25.33	16.46	20.34	10.6	11.21	6.9	18.71	8.29	14.36	30.21	37.4	13.51	25.83	82.59
TRINITY_DN0_c1_g2	17.7	18.29	18.2	16.43	27.1	25.25	21.35	19.89	27.14	11.21	37.05	19.64	18.14	33.49	28.21	18.73	33.66	30.3
TRINITY_DN0_c2_g1	8.55	7.75	4	11.13	5.25	13.84	7.97	3.59	5.19	2.02	13.92	6.52	1.36	11.1	5.56	3.91	17.93	2.79
TRINITY_DN0_c3_g1	130.01	116.27	141.8	126.58	141.92	175.6	102	146.65	134.22	110.52	181.05	159.14	129.87	162.68	128.52	126.05	160.49	124.48
TRINITY_DN0_c4_g1	194.32	138.95	211.38	165.59	207.42	224.85	159.32	220.13	230.36	201.09	142.35	252.82	310.39	233.51	172.3	253.93	171.06	148.73
TRINITY_DN100018_c0_g1	2.57	0	0	0	2.47	5.1	5.38	5.2	0	2.62	0	0	2.65	2.5	0	2.53	0	2.85
TRINITY_DN10001_c0_g2	116.53	88.74	135.97	147.08	150.5	116.09	170.86	183.98	150.46	126.75	143.11	188.15	203.63	142.4	170.36	159.89	122.06	194.98
TRINITY_DN10002_c0_g1	54.02	47.22	59.8	57.89	54.8	61.93	64.16	50.26	41.88	31.68	88.8	65.4	53.45	90.21	69.13	47.16	78.43	65.56
TRINITY_DN100031_c0_g2	5.03	3.32	9.54	8.79	10.06	12.44	5.35	16.34	7.18	5.78	29.53	8.5	21.52	18.85	23.46	7.96	11.32	15.24
TRINITY_DN10003_c0_g1	3.47	2.23	1.23	0.55	2.28	0.57	0	2.37	2.43	1.13	2.45	1.25	0	3.87	1.16	1.16	3.45	0
TRINITY_DN10004_c0_g1	99.97	58.46	105.99	102.73	87.95	92.6	92.06	71.03	84.62	81.91	122.97	127.8	64.33	118.58	98.19	92.68	106.44	70.54
TRINITY_DN10005_c0_g1	6.66	0	3.74	0	0	3.65	9.53	1.86	0	0	3.69	32.95	7.3	3.41	3.79	7.25	8.53	35.36
TRINITY_DN100062_c1_g1	15.87	7.65	20.03	8.6	16.95	10.54	8.24	18.37	11.24	11.45	6.88	15.95	35.06	7.12	9.91	24.73	8.5	8.49
TRINITY_DN10006_c0_g2	24.24	10.88	19.45	17.68	6.72	6.21	1.88	14.08	16.55	5.4	8.96	3.61	25.01	22.33	10.44	5.07	9.56	11.54
TRINITY_DN10007_c0_g1	0.59	0.69	0.76	2.05	0	0.58	2.21	0	0	0.72	0.78	1.27	0.7	0	0	6.41	0	0.8
TRINITY_DN10007_c0_g3	13.12	21.16	3.42	13.64	4.28	12.97	20.93	15.62	13.28	12.15	8.24	18.02	1.14	12.9	12.32	7.61	9.74	18.44
TRINITY_DN100092_c0_g1	18.99	26.32	76.59	41.13	55.68	32.62	70.85	33.43	91.31	55.05	25.79	53.7	35.86	72.1	37.76	42.72	39.51	46.18
TRINITY_DN100092_c0_g2	0	0	0	0	0	0	2.82	0	4.27	0	0	0	0	0	0	1.35	0	0
TRINITY_DN10009_c0_g2	9.31	3.86	8.17	32.18	30.7	11.24	34.17	28.17	27.8	19.1	146.85	70.26	6.22	39.33	28.39	21.34	17.67	3.9
TRINITY_DN1000_c0_g2	21.06	8.83	13.65	16.09	14.87	14.9	25.32	13.58	14.87	15.66	20.59	21.36	11.51	29.19	17.49	17.4	22.27	23.91
TRINITY_DN1000_c1_g1	40.37	26.9	16.61	20.55	22.47	10.87	49.8	50.69	30.62	17.1	32.4	44.37	29.56	79.15	26.19	35	89.79	81.37
TRINITY_DN1000_c1_g2	10.66	8.37	10.11	8.99	8.55	7.01	5.65	11.31	7.03	6.35	11.71	10.3	9.1	17.16	9.6	9.87	12.54	10.53
TRINITY_DN1000_c1_g5	14.92	10.87	24.53	21.75	36.37	40.77	25.28	53.15	28.38	20.42	37.53	25.48	33.12	42.79	42.91	30.98	46.04	27.1
TRINITY_DN1000_c2_g1	15.96	6.39	25.99	24.33	38.62	19.57	23.22	8.5	24.32	17.35	11.66	23.68	19.25	21.37	5.43	17.03	13.2	36.14
TRINITY_DN1000_c4_g1	24.21	22.82	47.54	9.85	27.88	32.06	20.31	30.2	14.84	39.41	11.65	16.34	29.93	45.95	5.95	3.5	55.74	29.7
TRINITY_DN1000_c7_g1	13.06	9.64	23.44	17.67	22.9	15.02	19.75	22.61	22.41	12.57	17.34	20.16	21.26	18.67	15.19	15.28	18.77	14.16
TRINITY_DN10010_c0_g1	331.83	362.36	267.21	314.09	292.86	287.67	215.79	260.42	170.25	231.17	518.77	318.39	82.33	286.83	388.09	248.37	390.52	595.13
TRINITY_DN10010_c0_g3	1.53	0	0	0	0	3.02	0	1.55	3.19	4.64	3.25	6.4	6.35	1.48	4.72	1.51	0	0
TRINITY_DN10010_c1_g1	4.38	12.64	20.06	5.05	6.07	12.91	11.99	9.91	9.03	15.7	18.43	10.56	17.78	10.21	18.34	15.24	9.62	24.34
TRINITY_DN10010_c2_g1	102.02	84.12	102.45	111.72	112.74	66.14	108.49	117.58	95.03	88.72	56.21	126.51	137.9	92.58	70.33	112.89	74.44	92.06
TRINITY_DN10010_c4_g1	48.98	112.55	56.77	44.23	101.12	86.06	25.54	73.67	85.53	33.61	124.02	53.19	24.46	129.03	66.38	37.93	100.27	49.09
TRINITY_DN100118_c0_g1	49.3	40.36	88.92	80.42	87.96	85	106.46	104.83	76.83	67.97	49.08	63.16	158.56	83.03	69.45	156.47	52.61	72.08
TRINITY_DN10011_c0_g1	10.43	11.08	14.74	14.77	11.3	8.27	3.91	10.95	10.45	17.71	13.97	14.49	14.83	16.98	18.63	7.18	8.65	13.22
TRINITY_DN10011_c1_g1	20.9	95.12	91.72	56.08	45.32	114.91	55.47	51.41	49.1	73.77	114.79	37.25	106.67	74.19	161.7	51.34	102.93	21.76
TRINITY_DN10012_c0_g2	74.23	125.55	120.71	174.06	213.04	204.84	127.04	140.14	145.14	99.77	182.32	97.78	163.5	138.78	179.74	120.88	78.36	71.69
TRINITY_DN10012_c1_g2	25.87	14.76	31.26	25.98	37.54	51.95	28.08	14.06	39.93	21.9	28.77	24.44	20.71	16.2	15.08	28.11	26.01	30.89
TRINITY_DN10013_c0_g1	12.38	14.58	19.74	20.14	14.6	14.99	15.33	19.08	14.46	7.82	32.06	17.68	14.17	30.99	29.8	15.52	24.45	28.59
TRINITY_DN10014_c0_g1	43.75	21	34.57	28.4	36.49	30.79	31.22	48.09	26.89	18.81	26.2	23	16.05	31.04	21.05	46.36	51.59	52.59
TRINITY_DN10015_c0_g1	10.88	17.53	21.81	9.92	19.81	20.17	26.79	16.07	13.74	24.1	10.38	11.92	14.52	13.45	12.3	31.19	11.58	62.64
TRINITY_DN10015_c1_g1	12.13	3.1	11.73	9.45	0	3.18	4.27	0	0	0	0	0	9.86	0	21.21	0	3.93	8.95
TRINITY_DN100169_c0_g1	0.75	0.73	3.18	1.44	0	0	0	0.77	0.79	0	1.64	1.62	0	1.46	0	0	0.75	0.84
TRINITY_DN10016_c0_g1	3.03	8.13	6.62	2.84	11.91	5.7	8.31	10.97	9	4.27	2.47	4.11	17.53	10.29	19.58	5.56	8.74	10.41
TRINITY_DN10016_c0_g3	43.38	91.05	15.56	37.75	76.46	133.57	85.86	84.57	12.57	3.02	158.46	54.37	83.83	150.19	94.22	61.29	95.09	66.66
TRINITY_DN100177_c0_g1	0	0	0	0	0	0	1.22	2.4	0	0	0	0	0	0	0	0	0	0
TRINITY_DN10017_c2_g2	3.56	3.45	0	0	5.17	1.76	1.85	1.81	1.86	0	0	7.39	0	0	1.84	0	0	0
TRINITY_DN10018_c0_g1	51.43	54.5	88.15	72.76	104.16	102.69	80.36	58.04	86.98	61.81	58.08	43.34	93.49	93.22	93.22	58.15	92.47	117.77
TRINITY_DN1001_c0_g1	17.6	9.76	15.01	23.82	16.46	17.36	21.61	11.71	13.37	11.06	19.32	21.5	23.08	20.4	18.76	14.08	14.41	22.97
TRINITY_DN100202_c0_g1	23.18	30.02	37.62	18.4	18.97	22.76	43.05	18.4	20.09	59.31	21.07	53.27	39.22	11.55	25.09	19.84	13.57	39.32
TRINITY_DN10020_c0_g1	2.59	0	1.1	2.46	4.07	1.02	2.12	1.59	5.56	2.6	0	1.68	1.63	0.5	2.63	3.62	0.51	2.3
TRINITY_DN10020_c0_g2	11.81	17.84	16.97	11.44	32.82	16.14	18.1	25.56	15.11	5.39	21.02	9.38	5.91	29.02	32.05	9.95	25.06	43.24
TRINITY_DN100223_c0_g1	1.51	0	11.56	2.33	7.97	7.8	0	6.53	0	9.96	0.82	10.13	0.79	0	8.47	5.89	0	11.62
TRINITY_DN100223_c0_g2	0.74	0.72	1.99	0.71	2.2	1.47	2.29	0	2.34	0.37	1.23	0	0.78	1.8	1.13	2.24	2.96	1.66
TRINITY_DN100233_c0_g1	52.4	27.83	30.81	17.07	31.52	32.81	28.14	24.82	36.27	17.91	18.63	39.42	43.95	41.97	32.21	35.79	42.96	50.61
TRINITY_DN10023_c0_g1	45.75	38.91	41.89	58.11	40.14	35.03	49.91	52.04	44.47	37.07	54.73	65.18	69.71	58.68	55.17	61.95	51.46	66.23
TRINITY_DN100243_c0_g2	2.41	1.17	5.02	4.64	1.18	2.39	0	4.92	2.53	1.22	0	3.83	1.81	2.34	2.48	0	4.13	4.05
TRINITY_DN10024_c0_g1	5.54	10.75	19.29	13.58	15.94	10.99	14.52	16.82	8.67	8.5	5.69	11.24	8.56	10.78	5.78	8.17	8.15	12.3
TRINITY_DN100265_c0_g1	4.12	0	1.42	5.29	0	0	0	8.39	1.44	1.39	1.47	0	6.61	2.66	0	2.72	0	1.53
TRINITY_DN10026_c0_g1	11.97	1.94	2.03	7.84	0	3.97	37.91	10.1	8.31	0	0	0	14.43	3.57	18.61	1.97	5.85	44.21
TRINITY_DN10027_c0_g1	186.73	83.41	130.1	201.79	160.26	82.33	218.85	156.05	113.98	110.27	24.63	167.46	298.67	101.84	101.93	299.45	74.81	79.93
TRINITY_DN10028_c0_g2	1.32	0	0	1.27	0	1.31	0	1.35	0	0	9.79	1.4	1.38	1.28	0	11.65	1.31	0
TRINITY_DN10029_c0_g2	86.47	61.44	82.84	93.18	86.12	87.84	120.56	77.86	81.32	47.2	134.08	65.08	109.59	115.94	254.46	84.52	105.22	486.28
TRINITY_DN10029_c1_g1	64.82	61.59	62.81	61.59	86.95	114.81	71.47	56.81	102.72	101.26	58.42	111.69	81.6	107.06	73.1	95.77	65.64	62.24
TRINITY_DN10029_c2_g2	10.27	5.41	3.92	3.57	9.14	4.61	5.77	3.81	1.95	3.77	10.1	11.96	10.72	1.81	8.58	0.93	2.77	19.72
TRINITY_DN10029_c3_g1	64.78	57.15	83.56	84.86	95.6	85.86	122.69	75.44	78.7	71.32	81.51	85.88	102.82	98.32	81.96	80.66	70.81	87.61
TRINITY_DN1002_c0_g1	223.97	240.93	298.62	312.6	339.59	264.05	356.26	271.78	270.57	152.83	379.31	285.58	291.45	402.45	365.24	224.25	283.89	497.04
TRINITY_DN1002_c1_g1	90.56	100.75	94.11	153.02	95.23	111.63	117.84	167.03	104.79	83.58	103.43	87.44	130.13	136.22	125.8	137.11	154.8	93.16
TRINITY_DN100306_c0_g1	4.62	6.13	6.13	3.85	8.51	8.54	8.29	14.76	7.86	7.55	11.36	6.24	89.57	10.04	59.27	7.5	8.02	77.64
TRINITY_DN100306_c0_g2	2.18	20.22	2.32	23	5.58	4.3	2.23	2.68	1.37	0	60.7	0.47	75.8	4.63	72.58	0.87	6.49	73.26
TRINITY_DN10030_c0_g1	189.34	193.7	238.56	194.75	219.37	284.07	159.24	186.54	220.32	169.55	312.13	373.24	216.14	235.59	126.65	230.18	211.31	98.01
TRINITY_DN10030_c1_g1	10.22	13.87	10.36	2	21.74	10.12	4.26	24.89	4.27	7.46	34.25	4.22	2.12	13.96	8.47	14.11	8.04	2.27
TRINITY_DN10031_c0_g1	50.73	72.54	13.92	76.69	55.31	50.26	43.11	93.31	77.53	84.39	210.15	173.14	16.35	130.91	134.87	61.47	68.67	11.02
TRINITY_DN10031_c2_g1	15.89	12.08	18.05	23.71	12.1	14.03	49.26	10.61	5.54	3.58	56.31	68.22	7.33	61.5	33.49	21.07	53.96	1.96
TRINITY_DN100322_c0_g1	46.76	48.67	60.12	55.19	61.21	59.5	49.77	35.84	42.31	22.85	39.36	45.47	42.94	47.09	82.92	35.86	41.18	122.91
TRINITY_DN10032_c0_g1	50.21	26.81	36.51	100.37	37.17	45.65	104.8	82.76	64.46	45.61	55.4	69.98	71.7	41.76	68.16	52.1	26.42	56.7
TRINITY_DN10033_c0_g1	16.82	7.83	10.2	11.86	0	0	5.57	0	0	0	10.41	0	0	10.22	5.54	7.22	7.16	11.6
TRINITY_DN10034_c0_g1	3.28	3.18	0	0	7.44	6.82	2.48	4.54	2.51	2.43	0	2.54	0	7.55	12.32	1.19	0	0
TRINITY_DN100359_c0_g1	10.19	11.7	8.82	16.69	15.06	6.82	10.62	7.71	7.21	2.07	10.94	15.2	17.9	3.35	8.91	11.93	5.1	7.66
TRINITY_DN100370_c0_g1	3.02	11.62	5.61	5.06	9.06	12.65	11.74	10.67	10.28	5.12	11.93	13.46	78.93	11.34	14.67	8.18	9.19	7.84
TRINITY_DN100370_c1_g1	3.21	1.55	3.29	6.2	3.12	1.59	8.32	4.97	0	1.66	1.7	3.35	3.33	1.56	14.88	3.17	0	1.78
TRINITY_DN10037_c0_g1	7.65	19.4	12.35	15.7	21.51	3.24	28.77	17.82	14.37	28.1	11.25	19.01	19.49	16.68	11.53	25.64	10.41	1.68
TRINITY_DN10037_c1_g3	0	0	0	0	0	0	3.02	11.66	6.01	0	0	0	0	2.8	27.06	0	2.82	41.57
TRINITY_DN10038_c0_g1	284.74	221.14	276.77	363.65	321.25	243.32	376.33	271.9	210.33	243.59	287.29	338.76	333.19	306.8	306.41	272.77	304.56	464.76
TRINITY_DN10038_c0_g2	38.95	31.93	44.99	48.16	47.39	53.55	31.92	23.23	27.87	22.33	32.57	22.23	33.1	44.2	33.07	30.41	54.31	32.34
TRINITY_DN100395_c1_g2	8.58	30.92	40.92	57.84	39.04	32.7	63.89	60.52	57.23	18.47	9.98	44.63	73.6	19.23	25.31	32.12	36.78	44.03
TRINITY_DN10039_c0_g1	3.38	2.55	8.66	4.91	14.78	6.69	0	5.16	2.75	5.14	9.01	1.76	5.27	15.99	0	5.18	10	3.76
TRINITY_DN1003_c0_g1	154.08	123.17	192.12	152.24	200.96	172.45	162.23	185.62	212.85	203.29	201.18	235.2	290.2	218.87	208.77	231.5	182.7	236.11
TRINITY_DN10041_c0_g3	58.75	78.52	62.45	68.78	62.38	73.24	62.96	54.03	39.27	31.19	82.3	59.36	22.11	74.66	69.15	72.03	68.72	74.14
TRINITY_DN10041_c2_g1	0	0	0	0	0	0	21.49	20.5	18.68	0	0	0	0	0	40.69	0	0	0
TRINITY_DN100420_c0_g2	7.08	11.45	15.94	4.65	18.14	19.44	2.47	9.49	5	0	32.76	2.41	7.33	15.26	7.36	5.33	16.25	5.59
TRINITY_DN100422_c0_g1	34.87	48.65	77.41	23.84	46.02	19.28	12.45	59.26	41.57	54.57	13.54	4.45	6.71	31.34	37.83	72.56	53.45	126.9
TRINITY_DN100422_c1_g1	5.95	5.62	30.52	6.32	30.71	31.23	0	6.05	19.73	9.72	45.21	26.65	6.17	20.73	16.43	7.83	22.56	4.41
TRINITY_DN100424_c0_g1	10.39	2.7	8.1	7.58	11.83	8.67	10.22	10.63	13.81	7.66	8.78	9.12	12.98	4.99	8.91	8.79	9.92	8.88
TRINITY_DN100437_c1_g1	101.75	129.51	144.68	53.8	170.01	233.1	65.68	84.53	72.2	76.09	95.74	84.79	161.06	118.2	204.38	112.15	145.77	210.17
TRINITY_DN10043_c0_g1	0	3.88	2.28	4.56	23.2	13.57	0	2.77	0.75	2.73	2.95	11.02	4.96	1.96	0	2.17	2.01	7.53
TRINITY_DN10043_c1_g1	0	1.23	0	1.22	0	0.86	0.89	1.78	0	0	1.36	0	0	0	0	0	0.86	0
TRINITY_DN10046_c0_g2	359.22	247.42	356.7	463.17	576.24	419	220.07	153.53	161.75	162.04	108.08	140.66	148.3	190.71	143.85	279.74	209.52	227.75
TRINITY_DN10046_c1_g1	65.49	55.46	65.92	48.74	58.54	58.71	52.41	74.08	86.37	43.49	62.92	43.51	92.35	68.07	54.16	70.35	59.99	88.96
TRINITY_DN10046_c4_g2	39.87	18.05	26.52	67.68	40.85	52.73	64.02	43.06	58.15	35.29	46.56	37.8	52.08	38.79	19.38	41.81	44.32	32.46
TRINITY_DN100475_c0_g1	2.12	8.2	6.64	1.02	4.15	3.14	0	3.24	1.11	2.14	4.57	4.51	1.11	12.32	8.68	0	12.58	5.89
TRINITY_DN10048_c0_g1	3.12	0	0	0	2.97	12.34	3.27	3.14	0	3.19	0	0	9.59	0	25.98	0	9.54	3.45
TRINITY_DN1004_c0_g3	101.19	82.9	111.96	125.86	130.58	141.3	118.32	131.49	116.73	72.77	145.29	122.51	99.02	138.66	135.07	90.82	122.35	180.55
TRINITY_DN100507_c0_g1	0	0.63	0	0	0	1.95	0	0.67	0	0	0	0	0	2.54	0	0	0	0
TRINITY_DN100511_c0_g1	954.17	2408.2	1519.93	1264.66	2551.78	2867.42	818.5	936.74	1111.27	612.96	3642.7	1347.8	469.3	3175.23	2197.03	714.26	3108.79	1654.51
TRINITY_DN100511_c1_g2	14.17	16.99	39.28	19.07	14.48	20.59	25.05	16.18	15.27	14.32	18.38	21.26	41.73	20.72	12.16	11.86	18.23	16.22
TRINITY_DN10051_c0_g1	2.52	0	0	0	0	0	2.64	0	2.63	0	0	2.57	0	2.45	2.63	7.45	2.48	0
TRINITY_DN100527_c0_g1	2.43	12.12	17.89	30.71	17.98	11.43	18.15	21.99	8.85	12.83	24.22	19.28	22.56	11.54	16.26	8.8	11.51	17.52
TRINITY_DN100527_c1_g1	0	2.84	4.1	0	0.96	0.97	0	3	0	2.96	8.36	0	2.04	1.89	2	0.97	1.94	1.09
TRINITY_DN100527_c1_g3	4.72	1.83	10.89	0	1.85	1.87	5.84	3.65	0	0.95	2.13	2.02	2.96	0	5.09	2.82	2.74	2.65
TRINITY_DN10052_c0_g1	16.34	16.53	21.08	22.42	27.22	24.83	12.71	15.44	22.66	9	40.45	18.33	16.85	33.72	27.66	20.58	31.07	22.62
TRINITY_DN10053_c0_g1	1.29	0	0	1.25	0	0	0	0	1.35	0	1.39	0	0	0	0	0	1.28	0
TRINITY_DN100548_c1_g1	11.15	9.34	8.48	9.94	6.61	7.82	11.88	11.43	11.87	8	7.2	6.88	14.04	8.77	9.2	26.16	7.76	3.74
TRINITY_DN10055_c0_g1	51.67	29.61	44.18	72.23	51.19	52.95	50.07	39.65	20.58	13.44	29.84	24.78	27.91	39	25.8	28.19	37.47	46.47
TRINITY_DN100568_c0_g1	3.33	11.6	3.24	4.83	3.51	9.87	0	15.22	6.95	5.06	38.75	8.68	1.73	33.61	12.97	13.13	13.12	6.38
TRINITY_DN100569_c0_g1	22.77	35.59	54.34	9.01	20.44	36.88	3.21	12.35	9.55	29.64	46.73	6.15	56.53	44.58	28.71	29.96	40.81	0
TRINITY_DN10056_c0_g1	10.77	21.26	38.02	21.38	40.18	24.29	8.84	31.64	4	17.42	17.78	53.05	37.01	32.17	49.98	27.84	25	6.39
TRINITY_DN10057_c0_g1	23.87	23.09	25.02	12.16	26.2	22.39	12.22	13.15	25.21	6.81	39.88	12.94	20.13	34.34	22.17	15.15	38.03	34.68
TRINITY_DN100584_c0_g1	0	3.37	1.21	0	2.27	1.15	1.2	0	0	0	1.25	1.23	4.84	0	0	2.31	1.15	0
TRINITY_DN100589_c0_g1	22.93	22.26	21.11	36.96	26.8	7.03	34.78	50.22	13.02	29.67	34.91	27.94	36.7	34.44	40.88	34.63	24.61	31.2
TRINITY_DN1005_c0_g1	54.79	45.18	68.96	64.75	62.2	56.24	67.82	71.45	55.07	46.47	66.35	65.17	87.25	64.42	58.78	72.21	59.43	60.72
TRINITY_DN10060_c0_g1	63.92	52.75	45.72	59.5	39.77	45.16	54.64	49.38	43.1	41.09	45.67	72.44	63.09	61.16	57.67	61.23	38.09	72.11
TRINITY_DN100614_c0_g1	18.29	0	0	0	0	0	18.72	25.43	0	0	0	28.61	26.61	17.79	18.99	0	19.51	81.12
TRINITY_DN10061_c0_g1	75.85	447.01	226.93	99.22	318.86	801.05	53.91	212.88	640.76	536.33	260.45	463.28	105.93	505.84	293.55	352.54	262.32	137.94
TRINITY_DN10061_c0_g2	11.68	225.45	80.77	0	146.74	463.76	33.01	66.93	342.26	202.88	200.48	196.51	6.56	248.85	146.37	165.18	106.18	61.99
TRINITY_DN10062_c0_g1	148.88	186.78	212.34	218.29	244.12	196.54	229.93	177.87	180.86	129.03	274.7	202.67	247.29	290.77	318.21	191.14	251.54	450.9
TRINITY_DN100651_c0_g1	2.6	2.52	2.7	5.01	1.27	3.86	8.07	2.65	2.72	0	36.17	0	2.71	11.35	1.34	2.58	2.57	1.45
TRINITY_DN10065_c0_g2	5.18	0	2.74	6.85	2.63	0	0	5.5	4.98	1.36	4.16	5.47	1.41	3.9	6.65	7.07	5.53	0
TRINITY_DN10066_c0_g1	41.96	1.33	16.09	50.44	7.38	9.78	32.97	2.45	8.53	33.85	18.9	21.32	9.16	24.02	8.17	34.02	32.46	9.05
TRINITY_DN10068_c0_g1	14.26	5.37	20.82	8.95	4.05	9.2	16.07	13.55	3.33	4.92	8.76	13.97	2.88	8.23	5.7	4.33	4.31	2.42
TRINITY_DN1006_c0_g1	32.96	28.07	28.92	22.09	29.97	29.15	38.92	37.72	28.58	17.98	36.28	24.04	26.41	59.18	26.62	22.55	65	55.61
TRINITY_DN1006_c0_g2	76.29	70.32	86.81	121.06	109.42	67.54	72.64	110.36	95.68	68.84	81	81.86	58.42	117.56	79.09	80.54	57.5	43.13
TRINITY_DN1006_c1_g1	47.69	29.51	63.53	49.52	44.21	35.22	33.09	47.91	44.66	48.23	45.6	39.29	63.87	38.11	35.24	68.89	49.7	46.59
TRINITY_DN1006_c2_g1	0.25	0	1.33	0.94	1.23	0.25	1.02	0	0.26	1	0	0.82	2.09	0.72	0.5	1.25	0.49	0.55
TRINITY_DN10071_c0_g1	4.41	3.52	4.99	1.54	2.05	2.96	1.07	1.62	2.73	1.91	2.28	0.56	1.65	9	11.55	2.61	4.58	1.71
TRINITY_DN10071_c2_g1	27.53	64.58	28.53	25.15	36.58	50.2	9.39	24.21	52.49	14.25	60.37	67.17	32.71	42.93	15.56	8.94	52.42	17.9
TRINITY_DN10072_c0_g1	53.78	40.56	55.49	51.86	39.63	74.64	43.34	42.86	39.78	53.18	43.16	56.89	38.02	84.96	105.9	47.6	63.35	69.19
TRINITY_DN10072_c0_g3	5.38	0	2.68	7.91	10.34	2.67	2.82	0	11.23	0	13.85	0	16.65	0	8.41	0	5.28	0
TRINITY_DN10073_c0_g1	43.71	21.15	60.39	84.07	117.69	64.14	34.99	56.33	69.97	51.73	51.09	86.97	127.28	70.44	59.62	103.25	45.07	66.74
TRINITY_DN10073_c0_g2	54.8	37.52	81.17	100.42	52.29	48.86	76.46	53.66	34.73	20.5	42.72	64.54	122.11	53.3	67.38	63.54	44.1	39.31
TRINITY_DN100741_c0_g1	91.59	78.19	142.88	85.62	84.42	161.74	47.32	57.25	102.68	90.7	106.53	204.88	210.39	178.95	82.64	57.88	204.81	99.62
TRINITY_DN10075_c0_g1	46.9	40.41	49.36	68.98	39.17	62.94	212.97	145.72	87.35	97.56	37.02	91.14	110.55	138.84	129.51	46.18	60.07	209.23
TRINITY_DN10075_c1_g1	42.19	60.41	52.97	52.07	61.16	80.53	71.3	54.93	48.68	26.03	109.17	29.56	51.71	63.53	75.26	28.03	81.09	73.85
TRINITY_DN10076_c0_g1	52.43	27.42	72.96	41.15	40.97	41.15	55.74	27.8	32.53	23.9	39.33	57.77	80.09	33.08	46.1	56.85	59.64	45.9
TRINITY_DN10077_c0_g1	27.71	25.92	37.23	26.28	31.6	27.26	37.95	26.24	28.53	15.44	57.2	34.71	34.89	62.57	45.2	17.74	32.51	64.86
TRINITY_DN100783_c0_g2	18.22	2.99	19.16	13.51	11.64	18.12	7.16	8.08	11.78	9.19	7.05	9.27	12.53	6.58	18.75	24.51	8.89	3.78
TRINITY_DN10078_c0_g1	11.91	7.66	17.29	13.02	12.27	7.58	10.96	14.16	8.38	8.67	18.68	12.98	8.62	20.03	21.87	12.86	11.31	35.26
TRINITY_DN10078_c0_g2	10.48	8.47	16.91	12.52	17.12	13.48	13.63	6.39	10.49	15.2	2.69	18.55	19.35	7.29	20.59	20.66	6.01	26.58
TRINITY_DN10079_c0_g1	185.42	72.32	137.62	115.67	144.97	51.5	575.1	355.27	237.91	92.36	40.43	92.45	380.31	145.73	202.23	295.76	135.8	542.44
TRINITY_DN1007_c0_g1	24.37	17.93	33.47	29.79	37.52	24.13	25.67	34.19	27.23	20.25	27.74	31.41	35.01	30.83	43.63	37.99	31.33	48.88
TRINITY_DN10080_c0_g1	23.89	13.96	38.34	17.52	9.94	16.1	17.6	16.33	21.07	12.77	15.03	23.91	21.97	19.82	12.77	38.15	20.02	12.77
TRINITY_DN10080_c0_g2	18.15	13.05	17.49	8.92	21.25	23.57	9.37	20.69	22.23	14.98	16.13	20.45	20.03	17.89	8.28	33.41	8.13	9.93
TRINITY_DN10080_c0_g3	241.22	62.58	114.03	175.57	147.87	168.38	316.13	248.97	380.21	106	134.86	236.7	1002.09	527.89	389.08	187.96	321.59	405.53
TRINITY_DN10081_c0_g1	14.83	10.21	17.52	26.62	15.39	22.3	9.23	23.36	8.44	21.86	16.64	23.14	44.51	30.82	17.18	16.04	19.22	3.39
TRINITY_DN100827_c0_g1	9.91	10.5	12.78	14.99	25.52	11.79	18.79	22.31	7.21	14.24	20.42	40.52	9.05	4.82	32.67	2.44	33.7	5.5
TRINITY_DN10082_c0_g2	10.58	3.48	1.25	1.15	2.34	9.43	3.71	2.44	5.01	2.42	1.29	8.9	5	5.82	0	1.19	4.8	0
TRINITY_DN100833_c0_g1	38.61	92.31	169.84	162.05	170.75	169.21	18.49	94.29	122.91	128.47	138.96	129.45	74.82	162.61	112.02	86.88	96.24	47.75
TRINITY_DN10084_c0_g2	43.2	29.98	46.73	55.88	58.21	51.68	90.29	45	40.38	41.6	45.64	49.64	45.07	80.4	63.69	49.61	79.33	93.63
TRINITY_DN10085_c0_g1	330.04	117.91	22.23	309.58	55.77	89	275.19	47.17	257.12	45.5	26.51	87.99	62.82	114.11	234.65	69.28	33.26	122.78
TRINITY_DN10085_c1_g1	794.84	254.96	248.44	1018.69	212	299.63	820.98	154.5	678.87	298	149.86	313.86	265.71	195.62	889.9	318.46	124.1	288.43
TRINITY_DN100868_c0_g1	5.33	0	0	5.17	8.62	5.28	1.85	0	9.29	1.8	7.51	7.39	7.38	5.22	7.35	10.54	5.25	3.91
TRINITY_DN10087_c0_g1	18.65	19.2	19.65	19.95	32.51	19.6	40.93	28.53	37.16	17.53	47.31	21.12	51.44	36.25	22.24	36.36	35.54	26.7
TRINITY_DN10088_c0_g1	4126.48	5523.47	5573.35	3104.59	4267.16	9027.37	1811.7	3559.38	5721.53	4820.46	9274.05	7588.1	3851.85	7265.14	7940.82	1635.61	7415.3	5744.74
TRINITY_DN10088_c0_g2	43.89	55.97	94.43	40.1	75.67	117.86	20.36	69.16	56.72	90.53	82.87	116.66	69.37	71.05	67.98	50.16	71.05	29.5
TRINITY_DN10088_c0_g3	10.65	13.04	13.26	18.28	12.49	9.95	29.43	10.32	10.86	8.68	28.58	14.45	18.57	24.92	18.66	13.11	23.74	25.54
TRINITY_DN10088_c1_g1	3.41	15.7	18.4	13.11	15.56	14.79	0	11.6	3.58	15.23	11.01	8.45	32.89	18.74	7	10.18	3.38	0
TRINITY_DN10089_c0_g1	18.87	32.59	42.8	27.98	21.68	22.88	12.07	54.1	42.01	16.21	79.08	36.77	13.19	52.09	36.27	19.67	56.6	24.9
TRINITY_DN1008_c0_g1	290.95	283.35	386.43	364.21	355.83	363.17	461.19	303.21	275.76	270.23	456.22	484.82	351.13	481.56	538.35	338.48	347.58	596.29
TRINITY_DN10090_c0_g1	0.99	4.41	6.27	0.95	2.15	6.13	0.6	1.01	9.19	1.32	7.3	6.93	0.61	3.38	2.96	1.14	6.02	0
TRINITY_DN100916_c0_g1	32.33	29.84	64.03	28.18	49.49	42.12	27.87	42.09	35.13	35.43	43.55	51.05	55.12	42.98	37.86	47.94	43.72	24.47
TRINITY_DN100916_c1_g1	41.01	16.04	11.54	12.84	17.98	40.78	9.09	31.55	68.04	39.05	10.91	31.77	18.57	38.75	18.02	30.46	6.05	21.56
TRINITY_DN10092_c0_g1	6.1	5.92	4.12	1.98	1.97	8.05	29.66	14.45	4.25	4.13	4.26	8.39	4.21	9.88	2.11	20.06	8	0
TRINITY_DN100932_c0_g1	46.98	39.97	72.95	55.97	51.09	42.6	34.02	46.88	40.25	32.53	58.26	47.3	52.37	44.36	52.62	58.57	33.27	63.85
TRINITY_DN100932_c0_g2	10.23	9.93	12.54	15.91	18.19	17.63	7.09	34.99	22.34	10.38	28.79	13.27	21.52	24.92	26.89	16.87	37.07	6.1
TRINITY_DN100933_c0_g1	7.79	6.29	12.12	3.75	8.87	3.85	2.69	7.94	13.58	5.25	5.56	9.59	4	11.33	9.34	3.87	2.57	12.99
TRINITY_DN10094_c0_g1	12.11	16.95	17.01	15.7	18.98	33.51	9.29	14.57	20.27	18.14	19.56	30.96	20.27	34.42	24.44	27.04	14	17.87
TRINITY_DN100962_c0_g1	57.41	33.3	68.05	88.61	44.17	67.4	94.2	51.2	76.07	64.44	49.93	65.79	149.04	66.85	56.72	90.81	59.48	12.82
TRINITY_DN10096_c0_g2	0	1.99	0	9.82	0	1.98	2.08	6.09	9.96	0	0	2.06	0	1.94	0	18.5	0	0
TRINITY_DN10096_c1_g1	4.15	3.83	2.76	4.44	5.1	2.56	1.6	6.37	7.61	3.65	5.11	5.06	7.61	3.01	5.8	10.37	6.69	9.8
TRINITY_DN100974_c0_g1	39.87	10.31	34.48	20.82	38.3	23.73	41.75	29.6	55.47	24.43	24.65	40.5	82.23	31.03	22.15	36.58	49.53	41.31
TRINITY_DN100976_c0_g1	16.7	3.46	4.2	6.48	4.66	21.36	3.7	21.06	28.42	14.46	6.4	20.21	11.19	27.35	11.01	9.48	7.07	6.63
TRINITY_DN100981_c0_g1	13.65	11.76	28.12	26.36	29.53	30.01	31.46	41.69	33.32	29.19	43.57	42.94	34.71	32.39	38.45	27.05	34.43	38.78
TRINITY_DN10098_c0_g2	5.91	1.43	6.09	9.98	2.88	5.84	13.78	10.53	3.09	14.96	1.57	3.1	27.67	2.87	1.52	14.64	4.38	16.9
TRINITY_DN100993_c0_g1	57.34	39.08	39.27	31.57	25.19	31.67	29.65	34.39	36.96	49.18	18.73	77.17	16.4	62.71	38.33	48.26	58	26.81
TRINITY_DN100993_c0_g2	2.4	3.49	6.25	6.93	3.52	8.31	4.97	3.67	31.35	13.36	8.35	5.09	6.26	15.34	9.88	4.8	8.32	4.02
TRINITY_DN10099_c0_g2	78.1	148.16	103.7	33.27	88.34	175.87	19.41	30.71	33.89	123.23	272.43	159.85	225.97	154.74	41.05	97.63	199.96	39.44
TRINITY_DN1009_c0_g1	89.09	24.68	71.05	68.13	37.54	42.99	195.33	157.92	105.97	64.74	46.1	64.46	155.82	60.05	118.13	74.86	123.31	243.27
TRINITY_DN1009_c0_g2	149.4	134.9	174.85	184.11	293.55	176.83	214.08	180.81	170.11	151.25	163.29	218.88	226.39	225.67	206.45	207.99	155.94	187.3
TRINITY_DN100_c0_g1	0	7.83	3.23	2.94	3.07	5.13	4.72	2.81	5.88	5.54	10.28	8.25	12.44	7.09	2.64	3.98	2.72	4.5
TRINITY_DN101003_c0_g1	85.39	38.03	62.35	53.27	63.35	52.12	111.03	71.48	70.3	50.34	49.79	68.61	101.19	74.31	71.19	64	53.18	67.17
TRINITY_DN101042_c0_g1	18.56	7.4	18.72	28.39	19.07	1.9	24.06	25.22	25.72	9.41	29.51	8.9	7.91	35.78	19.13	6.6	24.45	3.16
TRINITY_DN101044_c0_g1	0	0	5.79	10.29	3.31	2.9	3.66	7.01	7.24	3.57	5.98	3.46	0	3.38	0	3.4	3.39	19.53
TRINITY_DN10105_c0_g1	0	0.94	3.07	0	0	0	0	1	1.02	0	2.11	5.21	0	2.84	3.19	1.94	0.97	7.26
TRINITY_DN10105_c0_g2	20.43	1.76	9.7	6.07	4.64	6.22	7.47	1.61	0	6.37	0	9.86	4.08	7.62	8.82	10.68	9.3	12.25
TRINITY_DN101066_c0_g1	0	0	0	0	1.77	0	0	0	0	0	0	0	13.26	1.77	3.78	0	0	15.92
TRINITY_DN101068_c0_g1	0.99	0.96	0	0.95	1.94	0	5.11	1.01	0	0	0	5.29	4.14	0.96	1.01	0.99	0.98	6.61
TRINITY_DN10106_c0_g1	143.71	87.52	149.84	72.34	150.16	175.05	91.53	86.97	94.86	91.32	59.42	100.63	124.13	80.1	64.51	78.67	92.09	52.95
TRINITY_DN101070_c0_g1	139.83	109.56	158.3	172.24	131.48	143.24	159.04	128.25	123.68	104.1	125.3	171.92	140.39	177.46	151.44	165.32	124.36	224.63
TRINITY_DN101096_c0_g1	29.82	21.49	16.55	16.3	22.91	8.29	28.84	11.23	26.01	14.06	6.96	36.48	20.04	27.22	20.22	10.78	18.61	9.24
TRINITY_DN10109_c0_g1	2.44	0	0	0	0	0	0	0	1.27	0	0	0	3.81	0	0	0	0	4.06
TRINITY_DN10109_c0_g2	5.99	5.8	5.6	0	5.58	0	19.12	0	6.22	18.77	1.91	5.72	24.25	7.59	18.28	5.8	5.76	21.36
TRINITY_DN1010_c1_g1	79.9	90.31	91.8	75.6	134.85	116.51	66.56	72.96	106.14	34.53	97.67	71.67	38.53	122.15	242.96	70.51	117.31	446.25
TRINITY_DN1010_c2_g1	321.29	174.19	241.76	324.03	226.86	312.4	553.53	319.08	372.89	204.05	172.3	263.42	372.57	362.07	393.65	214.23	272.02	593.47
TRINITY_DN1010_c2_g2	643.42	283.28	324.36	1203.67	874.63	840.78	1861.99	1563.96	1096.58	1909.96	905	1647.62	1094.16	807.13	819.16	577.17	386.96	370.07
TRINITY_DN1010_c3_g1	5197.95	5090.84	5245.94	6869.68	7934.26	5295.54	4631.06	4647.23	3514.84	4643.28	5057.14	5317.37	5282.9	10119.5	7389.12	6871.01	7926.11	3706.79
TRINITY_DN1010_c4_g1	58.67	30.7	32.63	33.65	38.16	34.02	41.94	52.67	44.87	41.48	53.67	37.99	38.38	82.19	52.88	23.92	53.26	65.07
TRINITY_DN101108_c0_g1	12.56	21.39	24.77	30.16	26.29	17.19	28.19	12.78	13.47	14.08	24.65	12.97	12.72	28.93	17.77	17.44	34.09	27.1
TRINITY_DN101108_c0_g3	2.85	24.9	19.83	32.37	24.06	19.82	23.94	11.55	8.93	8.76	35.1	11.54	20.57	30.55	26.78	2.8	33.55	15.79
TRINITY_DN10111_c0_g1	202.86	107.68	129.05	242.54	141.12	169.3	160.15	106.89	96.45	137.37	115.14	121.49	52.71	252.45	206.23	201.65	198.39	100.74
TRINITY_DN101125_c0_g1	2.86	0	1.48	4.14	1.39	0	4.44	0	5.98	0	0	4.51	1.49	2.77	4.41	5.67	4.23	0
TRINITY_DN10112_c0_g1	18.54	7.4	9.57	7.78	7.54	10.14	21.51	5.75	5.89	5.14	10.08	8.86	13.37	11.26	11.42	6.13	8.62	10.22
TRINITY_DN101166_c0_g1	4.86	2.61	3.44	5.19	8.5	2.13	3.88	6.63	3.96	2.33	6.5	5.85	5.66	7.31	5.49	3.25	8.04	6.65
TRINITY_DN10116_c0_g3	573.96	495.57	542.3	551.03	609.73	528.47	756.95	601.97	561.03	522.41	707.97	718.41	825.56	729.88	730.32	769.52	788.41	949.52
TRINITY_DN101184_c0_g1	0	9.2	3.15	3.12	0	0	3.33	10.27	0	0	0	0	6.5	3.08	3.31	0	0	0
TRINITY_DN10119_c0_g1	93.85	85.17	116.71	102.13	96.02	91.68	137.18	88.93	74.1	59.85	127.83	93.17	124.9	110.79	138.9	88.33	108.3	238.29
TRINITY_DN1011_c0_g1	18.19	36.46	28.37	37.23	56.87	27.57	14.53	38.4	29.7	16.09	33.93	43.19	27.12	59.26	72.46	44.34	24.69	28.94
TRINITY_DN1011_c2_g1	2.86	2.21	5.46	0	0.56	8.46	2.93	0.58	2.99	5.76	10	5.56	2.99	2.76	5.81	4	8.51	3.18
TRINITY_DN1011_c3_g1	23.14	19.21	20.91	24.22	43.52	33.04	30.51	16.53	39.23	14.37	13.11	19.71	18.53	18.58	21.97	20.37	20.98	18.66
TRINITY_DN101201_c1_g1	4.94	4.79	0	2.42	4.76	0	5.17	4.17	0	5.04	4.13	0	5.1	0	0	12.16	0	0
TRINITY_DN101210_c0_g2	1.59	1.54	2.3	1.54	7.79	1.57	0	4.85	0	0	0.87	3.33	0	4.6	7.58	1.57	3.27	6.12
TRINITY_DN101210_c2_g1	2.28	0	4.59	4.44	0	2.24	2.38	2.31	11.88	0	4.74	2.33	2.35	8.87	0	0	2.24	0
TRINITY_DN101218_c0_g1	98.18	79.55	112.54	146.13	99.55	122.11	81.51	68.46	58.51	47.92	100.62	102.65	106.7	129.19	100.58	94.42	109.87	105.95
TRINITY_DN10121_c0_g1	9.03	25.63	20.66	29.75	16.55	19.65	33.46	37.03	31.09	47.63	19.11	28.76	61.82	37.97	14.94	14.61	26.49	18.09
TRINITY_DN10121_c0_g3	10.49	5.52	7.64	2.5	11.54	2.59	9.78	15.6	7.32	3.2	3.58	5.66	24.15	22.75	22.29	3.27	17.64	55.9
TRINITY_DN10121_c1_g1	76.9	75.21	130.64	36.62	64.68	48.61	154.28	114.1	116.9	100.94	55.43	150.81	237.59	226.67	106.96	108.12	161.14	151.91
TRINITY_DN10122_c0_g1	0	10.34	13.97	0.85	1.7	7	5.47	12.67	6.49	5.36	4.8	1.9	31.37	31.81	37.96	6.18	2.63	67.56
TRINITY_DN10122_c0_g2	0	0	0	5.03	0.94	0.95	0	0	2.37	0.97	0	0	6.89	0	0.98	6.81	0	1.07
TRINITY_DN101241_c0_g1	9.26	5.61	6.04	12.26	12.46	3.44	4.8	5.2	8.49	8.28	8.72	6.16	8.47	4.49	2.38	5.77	4.57	7.74
TRINITY_DN10124_c0_g1	26.66	28.66	33.68	15.16	31.27	16.88	10.33	13.51	12.94	10.72	22.91	15.01	17.96	29.54	60.8	20.53	26.21	112.59
TRINITY_DN101253_c0_g1	42.21	15.36	38.3	34.63	57.59	38.62	20.61	55.63	26.98	4.02	31.17	14.32	26.65	36.52	22.65	21.48	23.37	48.05
TRINITY_DN10126_c0_g1	70.36	59.86	121.89	103.08	105.67	85.91	104.77	91.29	76.07	53.48	84.91	50.61	65.33	94.2	83.18	113.56	84.72	60.45
TRINITY_DN10126_c0_g2	0	0	4.11	5.91	7.85	6.02	0	0	0	0	4.25	2.09	0	3.94	2.1	2	3.99	2.25
TRINITY_DN10126_c0_g3	11.08	2.69	2.76	5.43	7.97	2.75	11.62	2.8	8.67	5.66	5.69	5.61	0	8.09	2.89	8.17	13.58	9.22
TRINITY_DN10127_c1_g1	2.12	0	1.89	0	0.7	0.35	2.17	0.72	0	1.77	0	1.15	0	0.68	0.36	0.35	0.35	1.57
TRINITY_DN10127_c2_g1	219.9	249.32	298.02	265.25	278.25	266.41	262.57	293.36	289.68	155.66	441.44	224.85	270.96	359.24	339.95	269.87	334.53	458.21
TRINITY_DN101284_c0_g1	108.12	140.76	121.35	180.97	162.29	100.99	195.71	133.77	141.11	63.61	121.77	121.72	142.33	183.6	144.24	86.36	125.34	77.47
TRINITY_DN101284_c0_g2	162.8	74.53	123.83	77.01	90.77	77.5	93.62	80.09	16.77	41.73	100.32	140.33	88.53	107.3	110.16	64.8	65.13	60.14
TRINITY_DN10128_c1_g1	6.84	4.27	4.29	6.49	4.75	3.17	2.88	7	5.9	2.43	5.75	8.75	4.22	8.94	2.45	4.43	5.19	4.02
TRINITY_DN101298_c0_g1	10.46	11.28	3.57	3.46	15.42	15.52	14.03	20	20.91	7.05	28.27	10.89	30.17	13.54	14.99	10.35	7.22	16.39
TRINITY_DN101298_c0_g2	18.66	8.6	5.32	31.21	15.08	15.87	42.59	42.4	29.28	5.48	26.51	10.83	102.63	18.16	24.1	28.82	25.61	22.3
TRINITY_DN10129_c0_g1	33.92	22.37	40.47	36.58	31.84	34.27	27.27	36.91	32.58	20.06	26.48	49.15	30.84	45.48	39.82	23.54	29.96	58.18
TRINITY_DN1012_c0_g1	26.18	42.82	32.04	24.85	38.08	48.36	14.37	35.48	26.39	13.08	87.3	33.19	20.63	59.27	44.95	14.86	72.07	41.13
TRINITY_DN10130_c0_g1	7.73	12.5	12.88	7.56	24.78	2.56	22.77	20.88	10.76	2.63	21.29	5.25	7.98	15.07	21.73	20.28	10.11	25.59
TRINITY_DN101321_c0_g1	18.53	61.34	60.92	37.07	36.23	108.67	19.98	44.93	78.9	45.88	146.45	42.89	15.28	26.31	162.71	4.87	81.34	111.46
TRINITY_DN101326_c0_g1	10.48	7.16	9.14	8.56	5.75	1.46	14.16	7.52	1.55	17.95	1.46	3.1	10.81	5.2	3.14	19.04	0	4.93
TRINITY_DN101326_c0_g2	74.1	59.7	101.7	62.25	90.01	88.81	80.71	75.15	69.82	83.27	99.73	106.83	103.81	87.89	93.51	79.55	78.62	122.78
TRINITY_DN101326_c0_g3	3.45	3.34	0	8.34	0	5.12	0	0	1.8	1.75	1.82	1.8	1.79	1.67	1.78	1.7	1.7	0
TRINITY_DN10133_c0_g1	1.86	3.42	15.65	3.36	2.22	13.41	13.51	8.25	3.9	1.45	3.38	3.89	19.33	3.42	17.17	10.22	3.52	20.9
TRINITY_DN10133_c1_g1	60.4	84.09	45.45	24.75	99	80.03	61.02	117.63	149.67	131.47	85.35	48.94	68.06	127.87	88.02	27.3	74.7	119.91
TRINITY_DN101353_c2_g1	0	2.92	0	5.92	0	5.8	0	0	0	0	12.3	3.03	3.1	9.57	0	0	6.27	3.34
TRINITY_DN10135_c0_g1	2.18	1.72	5.05	1.13	4.09	1.76	0.63	0.61	0.62	0	1.3	0	0.62	0	12.3	0	1.77	17.21
TRINITY_DN10135_c0_g2	0	13.1	1.28	0	1.2	1.22	0	0	0	1.24	0	0	0	0	5.9	1.22	1.22	30.05
TRINITY_DN101389_c0_g1	13.5	5.32	5.46	13.45	5.27	8.17	2.88	19.44	5.72	11.22	0	8.34	5.65	13.35	6.91	2.19	2.69	7.4
TRINITY_DN10138_c0_g2	50.72	70.24	98.3	96.37	97.12	97.08	84.79	77.3	106.51	61.95	127.07	80.03	72.2	114.45	110.48	55.62	89.52	120.51
TRINITY_DN10138_c0_g3	3.49	0	4.78	2.23	11.36	9.67	11.74	10.75	12.81	31.4	1.25	2.47	29.62	1.14	2.38	25.05	9.74	18.42
TRINITY_DN1013_c0_g1	113.96	56.47	98.35	84.12	94.27	66.55	97.13	79.05	114.05	55.98	97.77	105.35	105.52	133.06	101.6	107.93	74.79	84.43
TRINITY_DN10140_c0_g1	80.4	56.06	74.28	83.46	83.24	75.09	126.94	99.46	99	60.94	81.07	94.81	144.89	86.55	75.06	104.77	70.29	86.98
TRINITY_DN101411_c0_g3	2.97	2.89	10.03	10.12	17.12	17.3	6.26	20.25	12.7	4.31	18.8	20.79	9.12	9.08	19.43	14.63	8.75	9.86
TRINITY_DN101413_c0_g1	165.18	69.35	109	108.89	128.43	146.08	144.89	162.62	69.35	153.52	88.61	231.33	184.58	124.72	75.76	279.64	35.93	117.84
TRINITY_DN101413_c1_g1	7.59	1.06	0	3.12	7.42	0	1.12	0	0	0	2.34	5.76	7.1	12.11	11.36	0	3.22	4.82
TRINITY_DN101430_c0_g2	24.03	31.56	30.69	58.31	37.58	111.66	34.27	20.46	49.89	19.22	14.18	42.05	88.83	41.54	26.25	88.28	56.02	163.97
TRINITY_DN101431_c0_g1	2.53	0.98	3.23	4.82	6.48	1	4.67	3.63	5.31	2.04	4.44	2.74	12.19	3.92	4.63	5.06	3.02	12.95
TRINITY_DN101431_c0_g2	2.07	0	4.2	2.02	4.01	2.05	8.65	4.21	6.5	8.43	6.51	0	6.48	12.09	10.75	2.05	12.24	2.3
TRINITY_DN10143_c0_g2	0	0	0	0.53	0.83	0.28	0.29	1.15	0	0	0.31	0.31	0	0	0	0	0.84	0
TRINITY_DN10144_c0_g4	20.24	21.45	43.15	28.16	43.28	35.82	32.98	42.5	27.03	30.98	31.16	45.92	55.79	44.17	36.05	47.44	27.3	36.5
TRINITY_DN101457_c0_g2	40.19	31.04	40.98	32.58	45.38	30.39	39.19	38.33	41.14	26.98	33.59	40.42	34.88	53.11	28.6	44.13	31.08	41.68
TRINITY_DN101461_c0_g1	22.47	4.76	11.64	12.51	14.01	5.41	17.42	16.81	10.33	16	0.6	11.86	21.24	7.95	7.39	26.29	3.81	11.76
TRINITY_DN101461_c0_g3	0	0	0	3.05	2.96	0	0	6.26	0	0	0	0	3.18	0	0	0	0	0
TRINITY_DN10147_c0_g1	4.27	4.15	11.79	4.12	13.13	8.05	7.78	7.62	6.73	3.25	6.79	7.99	4.5	5.75	0	11.72	3.18	3.57
TRINITY_DN10147_c0_g2	11.85	5.04	16.75	12.99	21.96	5.64	1.75	8.54	21.04	8.52	11.1	12.25	8.69	5.64	8.55	9.97	19.88	5.6
TRINITY_DN10147_c1_g1	109.89	142.39	144.43	132.32	150.85	187.45	111.67	110.75	131.6	90.97	244.43	143.47	154.69	225.26	163.29	116	220.57	125.6
TRINITY_DN10147_c1_g2	0	0	0	0	0	0	0	0	5.78	2.83	0	2.81	0	0	0	2.72	5.43	0
TRINITY_DN10147_c1_g4	0	5.22	2.68	0	0	2.67	0	0	0	0	0	0	0	5.24	2.8	0	5.28	2.99
TRINITY_DN10148_c0_g1	17.94	19.89	36.18	8.27	17.13	32.85	23.7	10.66	10.63	19.07	23.38	19.68	37.04	23.28	19.5	21.18	19.04	8.38
TRINITY_DN10149_c0_g1	605.14	561.72	574.41	718.66	685.69	712.49	654.33	664.88	656.68	626.98	743.95	899.19	579.14	902.08	858.48	736.26	676.3	924.72
TRINITY_DN1014_c0_g1	67.55	49.51	67.79	64.23	70.66	62.22	57.53	61.7	41.19	43.94	73.24	73.87	68.17	71.22	77.29	74.65	67.66	93.07
TRINITY_DN101502_c0_g1	31.43	19.86	28.85	42.16	31.45	29.12	48.35	45.62	28.86	20.78	27.52	36.81	32.79	38.86	20.48	45.16	32.64	39.85
TRINITY_DN101502_c0_g2	28.08	0	12.31	11.49	17.88	6.19	29.5	15.76	12.21	3.2	19.06	21.94	19.67	30.36	29.32	15.3	36.77	10.38
TRINITY_DN101505_c0_g1	4.78	7.36	15.64	15.03	2.69	1.35	55.19	0.7	13.07	23.03	0	2.97	20.39	0.99	2.07	17.97	1.69	2.27
TRINITY_DN10150_c0_g2	10.87	4.96	2.46	7.84	6.45	6.2	15.76	4.39	22.49	4.09	9.94	5.85	56.1	8.04	12.4	12.44	4.27	15.7
TRINITY_DN10151_c0_g1	23.46	22.35	37.77	24.75	12.89	24.76	10.84	19.97	29.61	19.21	35.55	19.08	18.27	54.23	12.87	19.58	29.27	10.04
TRINITY_DN10151_c0_g2	9.67	14.71	19.23	16.17	16.84	18.55	6.4	20.95	10.15	13.37	29.44	11.33	8.35	18.39	12.99	17.29	17.84	9.22
TRINITY_DN101526_c1_g2	29.12	38.3	17.28	29.29	30.11	35.5	6.99	11.96	28.23	25.65	6.56	52.11	63.87	24.98	18.22	3.06	3.91	3.43
TRINITY_DN101529_c0_g1	9.64	3.11	0	50.59	24.16	0	54.02	29.95	20.09	16.48	19.57	45.09	3.3	40.61	3.36	22.04	28.25	10.68
TRINITY_DN10152_c0_g2	6.18	0	0	0	1.99	0	6.44	0	0	0	0	2.13	4.26	2	0	2.04	0	0
TRINITY_DN10153_c0_g1	12.91	8.39	11.67	19.23	18.48	21.84	9.31	22.29	15.05	15.01	17.62	15.98	15.53	16.28	8.39	18.11	12.2	10.83
TRINITY_DN10153_c0_g2	54.38	37.77	64.88	87.6	74.34	60.34	122.1	69.87	82.03	40.2	79.6	62.35	77.46	75.89	89.18	67.25	65.1	104.45
TRINITY_DN10153_c0_g3	2.28	0	2.3	8.9	6.6	0	9.53	0	2.38	0	4.75	2.34	7.08	4.44	0	0	2.24	5.07
TRINITY_DN10154_c0_g1	75.09	41.23	46.25	94.21	106.23	133.81	72.1	131.56	71.82	67.69	95.26	95.71	113.76	85.82	108.07	72.26	103.39	138.67
TRINITY_DN10155_c0_g1	32.07	0	24.72	11.55	14.57	27.91	65.8	15.65	50.85	24.57	2.56	9.24	177.07	31.25	31.81	18.12	4.85	73.1
TRINITY_DN10155_c1_g1	0	2.08	4.67	2	6.2	2.12	0	2.79	0	0	4.82	4.25	2.13	2.26	7.23	15.31	6.08	2.58
TRINITY_DN101567_c0_g1	4.22	6.34	11.95	3.22	15.17	5.18	2.2	5.34	0	10.59	1.77	2.18	2.19	2.05	38.11	7.79	2.59	48.72
TRINITY_DN10156_c0_g1	12.67	2.28	4.72	4.58	6.78	2.33	17.16	10.39	0	26.29	4.88	14.41	19.4	0	0	25.41	5.43	0
TRINITY_DN101579_c0_g1	12.45	4.22	3.74	11.06	5.23	0	11.9	6.35	3.72	14.35	0	5.71	9.29	4.23	4.49	9.74	0	3.95
TRINITY_DN10158_c0_g1	12.53	21.89	24.51	35.27	16.34	16.38	23.93	22.39	28.54	15.71	24.09	40.83	35.77	38.51	16.35	28.54	29.37	34.57
TRINITY_DN10159_c0_g2	0	0	4.37	3.02	1.02	4.13	2.15	5.33	5.47	1.05	6.75	7.78	1.09	6.07	6.41	6.23	2.07	1.16
TRINITY_DN10159_c0_g4	8.6	4.53	12.36	12.69	5.37	10.03	14.47	6.39	9	1.58	8.5	11.75	15.53	6.05	6.39	3.9	16.27	16.51
TRINITY_DN10159_c1_g1	0	10.01	2.68	2.72	6.51	14.05	12.03	2.92	27.03	1.31	6.92	16.66	10.77	6.26	0	12.1	5.11	0
TRINITY_DN1015_c0_g1	52.68	60.45	79.1	49.29	72.65	71.23	54.95	81.57	51.24	92.53	55.42	50.15	30.31	73.53	149.65	88.55	49.22	245.56
TRINITY_DN1015_c0_g2	38.39	28.92	53.46	34.77	36.87	38.53	135.23	59.96	33.74	52.16	36.44	50.61	392.05	74.62	50.23	53.42	37.23	21.09
TRINITY_DN101600_c0_g1	4.77	5.76	10.12	7.47	3.04	5.6	4.93	5.28	5.62	1.8	3.39	5.15	7.49	9.21	1.21	7.75	2.96	3.31
TRINITY_DN101624_c0_g1	9.88	11.96	15.4	19	26.53	18.28	26.81	20.15	11.63	9.36	76.85	19.6	6.23	37.57	11.41	34.35	48.84	8.47
TRINITY_DN101630_c0_g1	17.29	0	8.22	0	0	0	8.88	13.93	8.61	0	0	0	34.87	22.22	22.94	0	12.56	33.58
TRINITY_DN101638_c0_g2	23.26	25.18	30.22	27.06	32.84	32.8	25.46	34.25	23.41	20.56	64	29.08	23.35	37.53	29.38	28.54	38.27	22.75
TRINITY_DN10163_c0_g1	39207.6	21467.3	35762.3	41845.3	37526.6	30281.3	50726.5	39503.3	39937.1	47200.2	22957.1	49438.1	58606.3	34860.5	31049.8	51598.7	23847.9	37737.7
TRINITY_DN10163_c15_g1	15.68	4.64	10.47	20.79	21.5	21.45	22.18	17.1	18.81	19.37	7.72	19.03	33.72	24.89	18.44	27.44	16.58	23.97
TRINITY_DN10163_c19_g1	30.86	15.71	26.91	28.17	30.17	29.42	37.5	35.82	37.34	31.75	15.33	27.62	40.82	30.7	20.37	39.73	25.68	22.91
TRINITY_DN10163_c1_g1	845.41	350.33	791.69	584.37	476.04	397.64	1202.88	751.56	845.13	697.4	402.79	750.17	986.4	531.31	656.59	1085.69	539.23	771.09
TRINITY_DN10163_c22_g1	18.46	23.72	21.09	52.36	31.9	21.83	44.26	40.12	35.83	40.47	27.23	43.75	65.98	23.13	27.52	46.94	23.84	43.99
TRINITY_DN10163_c24_g1	27.36	6.69	10.57	19.85	16.66	10.15	15.98	15.64	16.94	22.94	7.23	24.94	28.4	23.24	17.74	37.24	8.47	26.69
TRINITY_DN10163_c25_g1	21.39	14.53	23.77	45.69	27.87	29.85	35.77	36.9	27.63	41.34	20.12	26.42	31	27.65	22.19	44.87	25.25	33.27
TRINITY_DN10163_c30_g1	45.82	23.69	24.16	23.3	29.2	39.41	65.18	46.29	60.49	48.64	31.15	74.23	74.03	53.49	34.99	20.98	26.89	29.46
TRINITY_DN10163_c3_g1	45.39	18.08	38.11	42.83	40.4	18.87	37.82	48.1	40.49	56.31	11.42	51.36	77.95	40.97	27.44	44.46	37.51	44.32
TRINITY_DN10164_c0_g1	4.61	50.09	91.19	51.82	128.71	56.92	6.59	35.35	171.22	37.58	2.21	150.04	9.06	219.01	107.25	78.95	0	1.5
TRINITY_DN10166_c0_g1	98.28	105.17	98.44	81.3	109.39	111.99	84.77	68.74	73.28	61.88	107.56	85.46	102.62	126.25	128.83	100.29	147.29	173.28
TRINITY_DN101678_c0_g1	1.19	2.3	4.99	5.27	3.51	1.17	0	6.51	0	0	0.65	0	26.79	0.58	0	0	2.09	1.48
TRINITY_DN10167_c0_g1	26.35	37.61	29.89	89.36	36.95	50.52	12.47	53.81	31.16	24.49	35.51	45.13	330.66	20.07	30.97	52.33	35.44	55.88
TRINITY_DN10167_c2_g1	0	0	0	0	0	0	0	3.01	0	3.05	3.05	0	0	0	3.11	2.93	0	0
TRINITY_DN10168_c0_g1	89.74	54.59	57.24	112.17	103.15	88.52	110.15	87.35	96.83	44.33	104.93	134.69	122.24	132.5	91.37	78.97	58.22	210.3
TRINITY_DN10168_c0_g2	4.75	0	10.99	34.44	3.62	21.31	0	49.48	15.24	4.92	13.99	2.61	16.39	9.24	0	14.44	21.31	20.74
TRINITY_DN101690_c0_g1	35.18	26.98	40.17	49.64	63.42	100.33	18.2	49.75	58.71	32.7	50.82	71.54	13.68	58.52	40.83	33.45	54.22	25.24
TRINITY_DN101690_c4_g1	3.81	0	7.91	4.89	4.96	1.26	6.57	1.3	4.08	3.86	0	4.03	2.65	1.23	0	4.04	1.26	2.83
TRINITY_DN10169_c0_g1	132.13	67.29	150.97	136.63	103.1	97.51	103.92	156.81	129.79	119.28	99.57	161.42	85.49	108.68	116.36	191.24	105.14	171.04
TRINITY_DN10169_c0_g2	23.08	19.25	26.01	27.57	22.62	20.43	10.54	35.51	11.36	13.74	32.52	20.82	3.02	36.23	17.95	50.5	7.21	20.84
TRINITY_DN1016_c0_g1	62.53	42.87	89.69	61.56	68	46.55	51.24	50.44	65.32	74.76	59.44	64.29	108.49	60.51	91.95	71.37	52.89	103.79
TRINITY_DN101709_c0_g1	2.45	0	12.29	16.75	0	4.86	2.56	0	0	5	10.15	7.5	0	10.77	0	11.15	0	0
TRINITY_DN10170_c0_g1	35.23	54.69	54.19	41.51	122.15	70.7	68.32	49.43	59.97	38.66	36.55	27.25	52.84	90.35	81.54	33.51	47.85	105.47
TRINITY_DN101719_c0_g1	15.02	14.06	9.78	7.8	3.99	15.2	24.7	14.79	23.25	2.73	29.77	5.69	18.24	16.79	31.05	4.02	44.52	42.61
TRINITY_DN10171_c0_g2	6.66	0	0	0	0	0	16	10.14	0	0	0	0	20.75	0	3.5	0	11.79	30.31
TRINITY_DN101720_c0_g2	1.61	9.34	11.55	1.55	0	4.77	3.6	6.54	3.36	0	0	3.36	1.75	1.56	3.31	0	1.58	1.78
TRINITY_DN101721_c0_g1	6.94	0	2.33	10.71	4.46	0	0	18.77	7.25	11.78	12.03	9.48	11.96	4.5	14.42	6.84	6.82	7.71
TRINITY_DN10172_c0_g1	75.89	110.44	112.93	70.18	180.18	141.1	76.56	60.6	76.65	53.4	157.39	64.3	22.09	143.63	94.36	58.53	187.08	67.18
TRINITY_DN10173_c0_g2	28.03	38.45	29.96	25.07	27.98	26.33	21.83	26.85	24.2	10.19	47.38	21.03	21.44	36.37	35.83	25.42	27.35	42.48
TRINITY_DN101740_c1_g1	0	3.02	12.31	3.07	14.9	6.19	9.83	0	9.76	0	3.18	0	0	0	16.3	0	15.25	0
TRINITY_DN101742_c0_g1	5.07	22.24	34.26	43.7	48.53	43.54	19.32	18	38.9	8.57	54.6	20.08	22.84	66.75	30.2	17.88	48.2	9.4
TRINITY_DN101754_c0_g1	0	1.74	0	0	0	0.89	0	0.92	0	0	0.98	0	0	0.87	0.92	0	0.89	7
TRINITY_DN101765_c0_g1	19.64	24.01	48.61	52.89	48.78	50.97	53.23	28.13	65.56	37.31	34.09	50.77	40.79	52.99	39.89	55.78	48.19	40.49
TRINITY_DN101775_c0_g1	16.46	25.53	11.82	15.92	23.09	40.7	3.42	27.79	34.42	26.68	55.9	53.18	23.94	39.94	60.47	27.68	34.08	27.66
TRINITY_DN101780_c0_g1	17.22	4.21	10.37	5.53	11.18	18.44	1.49	11.42	9.43	4.36	7.65	9.05	7.49	10.83	12.49	4.27	14.12	11.16
TRINITY_DN10178_c0_g2	23.56	16.14	27.14	26.75	24.27	27.78	28.66	42.1	23.79	14.4	33.58	24.47	29.01	30.56	32.23	22.65	33.58	32.83
TRINITY_DN101798_c0_g1	0	4.1	2.1	4.03	2.26	8.22	0	8.42	6.09	2.11	15	4.28	2.15	16.12	6.45	2.05	16.33	0
TRINITY_DN1017_c0_g2	13.99	115.21	31.49	41.88	229.52	41.33	70.06	380.31	10.17	16.21	302.93	17.43	15.17	190.04	37.09	66.86	117.66	11.37
TRINITY_DN1017_c1_g1	146.82	67.96	194.76	173.14	234.71	253.12	368.83	103.72	303.98	131.28	85.72	25.7	97.61	313.65	291.44	58.22	222.16	303.3
TRINITY_DN101812_c0_g1	3.06	5.31	8.43	1.17	63.11	3.62	11.92	10.01	2.56	0.62	8.69	3.3	4.48	5.32	2.49	4.28	1.82	10.2
TRINITY_DN10181_c0_g1	0	4.64	1.01	0	0.94	2.85	1.98	1.96	1.01	0	2.08	0	2.01	1.86	1.96	0	7.61	9.61
TRINITY_DN10181_c1_g1	4.63	10.15	12.78	5.49	9.76	14.28	5.62	4.47	4.55	4.95	24.35	8.85	11.24	16.24	10.93	4.35	12.95	5.47
TRINITY_DN101834_c0_g1	19.7	12.77	32.86	14.08	25.41	32.39	22.36	6.4	12.78	26.83	7.5	25.61	33.82	75.84	15.18	39.99	16.24	26.52
TRINITY_DN101836_c0_g1	110.7	161.62	115.38	142.7	125.13	105.79	218.44	234.33	91.36	83.31	182.64	138.42	147.91	191.65	112.92	251.24	209.17	150.67
TRINITY_DN10183_c0_g1	21.05	29.68	27.07	26.11	44.29	49.18	25.12	32.84	36.83	16.26	63.65	29.34	27.58	64.16	45.37	27.06	49.07	41.89
TRINITY_DN10183_c1_g1	2.15	10.38	4.54	8.89	9.14	16.27	10.3	7.32	9	1.44	25.75	5.4	6.73	13.34	41.94	11.44	23.44	87.87
TRINITY_DN101847_c0_g1	21.31	11.98	26.72	16.11	41.58	11.46	9.32	6.56	9.5	22.4	39.66	14.96	50.01	55.24	15.87	15.52	20.94	24.7
TRINITY_DN101849_c0_g1	507.15	549.05	899.12	1077.6	1284.05	779.78	532.9	1188.75	787.35	784.55	532.36	1169.88	0	1310.18	730.25	1037.5	236.84	0
TRINITY_DN10184_c0_g3	111.05	83.31	97.63	172.59	119.78	167.28	104.52	131.39	171.68	91.49	129.17	126.74	118.19	157.42	192.7	151.22	92.12	313.27
TRINITY_DN10184_c0_g4	3.09	2.24	3.35	4.43	3.79	2.29	7.15	7.89	8.9	10.12	5.04	1.66	8.89	8.22	6.3	6.16	6.89	14.6
TRINITY_DN10184_c1_g1	25.93	11.56	4.35	11.45	5.18	8.84	28.65	10.18	11.82	5.63	9.08	17.12	61.84	4.53	15.51	32.66	5.83	23.24
TRINITY_DN10184_c3_g1	18.77	22.95	28.65	9.24	31.92	22.1	4.95	38.38	27.18	38.58	24.57	12.11	68.47	34.52	44.27	32.62	9.3	80.28
TRINITY_DN101857_c0_g1	3.68	3.55	0	0.7	3.61	4.35	1.51	3.01	0.77	3.59	4	0.79	0.77	0	0.75	1.47	6.56	1.63
TRINITY_DN101865_c0_g2	2.91	11.29	2.89	0	16.73	2.89	9.16	5.89	3.04	8.94	11.92	2.94	3	19.83	12.15	17.15	19.96	6.46
TRINITY_DN101873_c0_g2	18.6	8.22	15	8.24	5.7	5.17	19.87	12.89	15.37	0	13.28	13.08	13.15	22.97	10.98	4.18	19.37	21.15
TRINITY_DN10187_c0_g1	9.43	3.33	9.47	11.98	3.69	7.03	12.06	9.31	9.88	0	10.18	5.03	5.39	21.84	7.7	16.87	10.39	5.85
TRINITY_DN101884_c0_g1	23.26	25.05	35.69	32.52	15.84	25.34	19.08	26.52	34.84	9.73	44.68	48.83	29.2	20.32	18.75	15.89	49.12	12.53
TRINITY_DN10188_c0_g2	4.6	7.21	2.8	5.49	3.16	6.91	1.64	4.72	6.5	3.02	3.54	7.89	2.31	7.54	3.64	4.82	2.79	13.35
TRINITY_DN10188_c0_g3	0	0	0	0	0	3.42	19.09	0	10.78	3.54	0	0	13.64	2.71	11.63	6.75	0	15.47
TRINITY_DN101892_c0_g1	0	0	5.74	1.99	3.63	3.72	4.72	3.81	5.89	4.06	5.93	0	11.68	1.82	1.94	1.85	0	0
TRINITY_DN101892_c0_g2	3.35	8.14	8.79	2.9	2.06	4.15	15.76	9.55	4.4	8.36	4.53	7.83	24.4	5.09	2.13	8.71	0	1.17
TRINITY_DN101892_c0_g3	7.86	2.85	1.03	2.82	0.96	0	3.04	0	2.06	1.98	2.12	3.14	9.23	0	1	1.96	0.97	0
TRINITY_DN101893_c0_g1	8.79	0	5.81	5.76	2.81	6.28	3.08	17.7	12.23	6	14.99	2.96	5.41	8.79	21.41	8.69	0	21.65
TRINITY_DN101893_c0_g4	4.91	6.31	3.36	11.91	3.18	0	12.78	3.73	17.1	0	8.67	5.09	8.5	7.94	1.86	14.57	4.84	5.45
TRINITY_DN101899_c0_g1	38.95	24.15	33.71	22.09	20.48	15.7	16.72	23.73	7.09	14.05	14.15	16.57	0	36.85	18.9	39.54	17.79	7.54
TRINITY_DN10189_c0_g1	13.56	5.64	15.62	16.41	14.71	20.12	7.3	10.65	13.6	5.15	20.32	12.37	21.12	11.65	9.68	1.85	18.38	23.98
TRINITY_DN10189_c0_g3	6.11	4.31	24.15	15.01	30.54	29.97	12.83	33.96	13.71	12.52	21.81	9.22	0	32.69	29.97	8.99	9	3.68
TRINITY_DN1018_c0_g1	70.76	53.38	73.49	88.85	88.49	65.76	263.83	77.54	108.72	51.4	74.85	98.6	139.02	118.61	158.14	101.23	108.88	202.23
TRINITY_DN1018_c4_g1	24.1	35.32	18.66	31.11	39.6	31.52	20.51	27.67	28.78	17.93	46.37	28.53	18.7	43.7	38.16	17.32	47.39	37.62
TRINITY_DN101905_c0_g1	37.44	27.22	3.08	21.49	11.92	24.78	3.28	15.76	3.25	35.18	25.41	18.81	19.24	27.32	22.81	30.6	42.71	24.22
TRINITY_DN10190_c0_g1	317.55	319.68	370.46	352.66	403.34	437.86	299.28	228.17	297.53	150.88	290.48	515.45	253.18	412	161.5	241.56	242.58	100.97
TRINITY_DN10190_c2_g1	27.73	15.9	26.7	15.07	21.43	25.81	46.03	29.66	31.21	22.72	48.04	25.23	51.01	36.05	45.35	26.29	41.13	69
TRINITY_DN10190_c4_g1	25.14	19.73	28.16	28.51	33.14	34.13	15.35	27.29	37.84	22.18	36.71	25.3	18.89	35.73	28.04	23.51	34.25	24.45
TRINITY_DN10191_c0_g1	11.95	8.74	13.1	20.63	12.21	13.04	12.06	9.21	18.4	2.8	2.19	22.14	9.93	16.76	21.76	12.35	4.56	30.91
TRINITY_DN10193_c0_g1	2.45	1.54	0	0.87	4.93	1.57	0	1.23	3.31	0	0	0	1.65	2.41	2.56	0	3.22	8.8
TRINITY_DN101941_c0_g1	0	2.73	0	0	0	0	8.86	0	0	5.76	0	0	2.9	2.74	0	2.77	0	0
TRINITY_DN101948_c0_g1	27.53	0	10	21.4	23.81	10.88	6.62	12.89	8.85	2.43	18.59	13.08	8.77	13.65	6.59	17.19	4.16	2.35
TRINITY_DN10194_c0_g1	7.25	7.73	8.32	7.97	9.16	8.28	12.22	8.8	11.52	10.32	14.41	9.1	10.74	11.48	14.11	11.73	12.5	11.4
TRINITY_DN10196_c0_g1	68.69	73.15	87.01	89.88	88.52	107.44	59.84	89.78	79.19	80.96	100.79	100.08	92.04	104.39	101.66	101.77	92.55	81.9
TRINITY_DN10196_c1_g1	14.61	21.26	21.99	26.26	16.5	31.94	22.7	27.25	13.81	2.48	26.9	19.28	30.28	32.43	36	11.11	23.44	44.64
TRINITY_DN10196_c1_g2	7.41	8.99	12.44	4.1	1.49	6.04	7.12	4.2	4.9	1.39	8.93	5.89	4.75	7.21	11.31	13.9	2.72	5.14
TRINITY_DN10196_c1_g3	20.12	13.93	11.87	8.26	22.35	12.79	15.02	18.97	19.02	10.18	12.79	24.54	26.87	18.55	20.4	20.46	14.5	23.15
TRINITY_DN10196_c1_g4	10.08	9.36	11.22	12.25	16.82	8.63	6.66	8.08	12.01	7.06	9.34	10.74	16.08	9.1	10.68	12.72	12.01	5.36
TRINITY_DN101972_c0_g1	37.5	25.88	29.15	47.34	34.75	37.7	50.25	28.41	34.65	12.71	29.22	67.42	9.26	47.26	47.02	36.6	38.19	84.67
TRINITY_DN10197_c0_g1	17.48	43.72	18.04	48.26	34.5	6.11	99.1	58.93	51.66	5.94	2.56	10.5	173.2	7.95	13.45	82.07	0	40.1
TRINITY_DN10198_c1_g1	4.81	3.07	3.95	1.51	5.74	10.26	2.47	2.46	0	2.13	11.03	4.59	8.39	4.61	10.8	3.2	11.63	36.35
TRINITY_DN10199_c0_g1	32.68	28.22	111.2	60.18	102.11	53.08	30.61	40.81	30.91	28.62	22.99	73.55	50.77	63.66	33.58	101.7	40.24	75.67
TRINITY_DN10199_c1_g1	84.77	121.07	111.99	78.21	178.02	183.5	87.16	116.56	73.95	32.49	136.14	115.6	132.87	205.93	152.99	122.8	146.63	101.27
TRINITY_DN1019_c0_g1	732.06	612.03	934.71	682.19	1001.18	965.82	806.07	662.42	693.83	673.81	809.29	971.77	1057.24	802.23	715.15	784.15	788.08	639.45
TRINITY_DN1019_c1_g1	7.7	5.25	2.18	4.26	8.41	9.44	4.1	7.63	4.46	5.52	0.87	11.07	2.5	6.94	4.95	10.74	0	7.87
TRINITY_DN1019_c2_g1	171.72	102.4	170.43	176.1	179.85	152.21	124.07	167.38	162.35	177.14	122.46	191.9	94.24	128.13	79.66	249.72	91.85	47.6
TRINITY_DN1019_c2_g2	0	1.96	2.26	0	1.95	4.56	6.71	2.05	6.32	2.05	2.12	2.19	22.28	7.96	12.54	0	13.85	31.38
TRINITY_DN101_c0_g1	154.7	120.56	184.22	139.93	148.71	166.13	197.7	184.3	209.19	88.45	163.84	141.87	440.18	228.72	234.72	241.78	146.67	333.15
TRINITY_DN102000_c0_g1	4.2	2.04	2.13	4.09	2.03	0	2.19	4.26	4.39	4.27	4.4	10.82	10.88	8.17	2.18	2.07	8.27	4.67
TRINITY_DN102008_c0_g1	0	0.43	0	0	0	0.87	0.45	2.71	2.31	0	0	0	0	0	0	0	0	0
TRINITY_DN102016_c0_g1	27.52	37.36	24.33	33.79	40.16	21.79	20.99	27.96	19.17	22.35	11.6	28.01	19.03	16.03	26.56	34.82	13.22	16.3
TRINITY_DN10201_c0_g1	395.42	372.91	429.33	538.7	459.37	372.69	390.2	400.05	330.71	331.18	486.05	426.2	397.21	591.86	533.38	504.41	509.42	571.01
TRINITY_DN102038_c0_g1	3.19	0	0	3.14	6.09	6.33	3.35	6.44	3.32	6.54	0	3.2	3.28	0	6.66	0	0	0
TRINITY_DN10203_c0_g1	128.17	111.57	112.78	171.15	176.22	200.68	127.31	142.6	200.66	194.12	161.72	204.4	221.77	248.58	230.27	161.97	94.46	116.3
TRINITY_DN10204_c0_g1	25.19	29.3	46.98	26.61	32.18	37.57	53.82	17.72	27.12	22.57	24.75	26.2	33.74	46.94	30.45	26.21	36.22	37.99
TRINITY_DN102056_c0_g1	0	0	0	0	0	4.56	0	4.67	0	0	0	0	0	0	0	0	2.26	2.55
TRINITY_DN10206_c1_g1	28.1	18.58	47.74	29.84	29.59	40.34	32.59	52.06	40.38	64.6	29.84	78.89	82.97	38.33	43.87	58.92	29.24	38.04
TRINITY_DN10206_c2_g1	0	1.22	0	0	0.7	0	1.3	1.28	5.24	0	0	0	1.31	0	0.85	0	0	0.93
TRINITY_DN102074_c0_g1	4.27	2.1	13.04	10.38	14.43	13.6	0	6.5	4.46	0	2.23	0	8.83	4.15	0	8.41	8.39	4.74
TRINITY_DN102079_c0_g1	181.28	123.89	247.73	263.18	274.03	268.23	106.96	285.92	242.44	296.63	278.89	294.58	187.73	153.98	129.65	344.57	166.98	57.33
TRINITY_DN102082_c0_g1	135.13	95.6	145.26	156.98	169.16	133.02	204.98	170.75	177.31	142.46	147.17	180.91	238.19	174.04	147.01	179.54	130.59	178.06
TRINITY_DN102086_c0_g1	15	38.9	18.75	15.29	26.3	43.92	10.95	10.75	13.62	10.15	127.29	9.68	15.09	44.49	35.55	16.18	53.39	18.93
TRINITY_DN102086_c0_g2	155.71	245.98	202.99	215.62	277.64	359.57	150.33	160.46	185.65	109.05	373.31	183.26	118.97	356.87	300.83	133.65	346.76	235.05
TRINITY_DN102086_c0_g3	2.47	2.4	7.43	4.83	2.38	4.9	2.58	5.01	2.58	5.04	7.68	0	5.1	12.02	10.28	0	16.98	8.23
TRINITY_DN10208_c0_g1	45.55	0	0	0	0	0	80.41	29.49	24.72	0	0	0	0	52.86	0	0	65.45	44.71
TRINITY_DN10209_c0_g1	78.41	172.57	169.29	210.89	167.98	224.47	162.19	84.61	85.75	72.95	254.26	239.44	148.54	205.29	195.95	60.17	145.16	250.09
TRINITY_DN1020_c0_g1	257.7	204.59	333.24	267.88	304.15	326.79	235.5	314.17	279.37	167.97	280.89	227.83	221.41	363.64	257.09	307.02	332.22	339.87
TRINITY_DN10210_c0_g1	108.66	77.43	131.54	124.35	92.19	114.82	193.14	94.48	115.1	80.66	102.97	99.67	107.21	149.2	108.57	135.6	101.05	108.06
TRINITY_DN10210_c0_g2	1.86	3.6	5.67	3.6	8.99	3.67	0	0	3.88	1.88	23.46	0	3.85	5.41	9.6	1.83	12.79	8.25
TRINITY_DN102114_c0_g1	0	0	0	0	0	0	4.7	2.28	2.35	0	0	0	7.03	4.38	2.34	0	2.21	12.5
TRINITY_DN102117_c0_g1	1.58	0	0	1.53	0	0	1.64	0	0	1.6	0	0	1.64	0	0	0	0	0
TRINITY_DN102119_c0_g1	40.17	16.7	33.09	51.98	44.48	18.94	23.9	42.75	35.98	33.02	46.27	55.48	51.57	35.3	23.76	49.11	39.55	34
TRINITY_DN102125_c0_g2	1.61	2.72	5.16	1.91	5.16	3.58	2.06	3.71	6.76	0.81	6.65	6.14	6.77	4.68	2.45	7.27	2.8	1.34
TRINITY_DN102128_c0_g1	27.04	13.62	21.18	25.46	34.7	18.09	14.99	69.32	17.99	12.22	13.07	35.74	25.21	23.5	13.65	24.6	16.73	12.79
TRINITY_DN10212_c0_g1	15.09	2.09	8.72	4.2	12.5	2.14	11.25	6.56	13.51	17.55	6.76	8.87	4.46	2.1	2.24	4.25	6.36	4.79
TRINITY_DN10212_c1_g1	11.68	11.32	11.87	9.83	13.19	25.03	6.07	17.47	12.5	0	21.35	16	0	20.71	5.44	1.92	9.57	6.48
TRINITY_DN10212_c2_g1	12.17	13.54	11.96	6.23	17.97	22.63	4.32	13.41	12.75	11.3	22.59	21.33	18.64	20.35	15.68	14.05	23.42	9.88
TRINITY_DN102143_c0_g1	41.79	3.82	11.28	0	0	7.83	11.21	0	4.1	0	0	3.89	20.89	5.5	57.46	98.95	0	0
TRINITY_DN10214_c0_g1	14.57	8.41	14.8	12.4	10.74	20.1	6.85	16.06	8.26	7.33	30.22	11.8	10.19	24.86	17.3	9.09	28.98	36.74
TRINITY_DN10215_c0_g1	250.21	216.21	284.1	640.87	321.44	274.9	840.95	562.1	620.61	294.99	393.06	338.78	410.67	371.66	261.74	234	220.81	251.44
TRINITY_DN10215_c0_g2	48.69	13.31	22.68	11.96	35.19	9.12	12.54	26.06	25.36	13.21	1.6	21.17	4.84	24.62	24.29	34.74	2.05	98.56
TRINITY_DN10216_c0_g1	4.73	5.84	3.15	9.63	2.25	8.37	7.64	22.85	0	12.25	15.7	5.92	13.59	7.39	17.15	17.74	11.8	8.11
TRINITY_DN102171_c0_g1	0	0	2.14	4.12	2.05	4.19	4.42	10.74	4.42	15.64	4.52	38.28	0	12.35	2.2	0	25.25	2.35
TRINITY_DN102171_c1_g1	575.44	700.56	1017.67	431.95	750.39	685.3	534.72	880.28	354.03	466.27	472.17	587.75	826.75	1056.65	577.17	956.25	1073.52	796.63
TRINITY_DN102176_c0_g1	0	2.25	1.21	2.09	1.14	0	2.41	0	1.06	0	0	1.23	0	2.26	0	2.31	1.15	0
TRINITY_DN10218_c0_g1	23.71	32.93	65.34	52.28	48.92	33.28	33.55	60.04	43.39	52.74	68.1	56.22	40.81	81.37	30.13	42.59	45.09	35.57
TRINITY_DN102199_c0_g1	160.5	134.26	161.77	136.61	170.13	174.32	133.75	128.29	149.97	124.95	190.5	206.09	169.92	236.85	168.74	139.35	195.45	156.26
TRINITY_DN102199_c0_g2	18.96	13.13	8.1	5.34	23.4	24.19	22.7	21.93	2.83	0	11.15	10.99	22.27	18.45	9.36	29.28	21.25	33.07
TRINITY_DN10219_c0_g1	5.59	0	0	0	0	0	9.59	11.77	3.9	0	0	0	0	5.41	0	0	5.03	4.14
TRINITY_DN1021_c0_g1	14.48	12.61	10.43	15.52	11.14	8.85	6.2	13.21	7.8	5.41	8.16	10.77	21.31	10.08	22.43	8.89	6.69	20.45
TRINITY_DN1021_c1_g1	119.06	30.38	85.2	78.85	116.08	61.36	176.29	66.43	153.56	53.16	62.26	106.67	415.52	224.63	178.32	44.28	57.83	208.96
TRINITY_DN1021_c2_g1	59.85	39.2	35.24	34.15	44.51	46.96	79.78	27.99	40.12	59.33	50.63	61.74	74.8	45.55	35.54	41.43	49.74	43.96
TRINITY_DN10220_c0_g1	78.28	92.34	70.95	50.57	96.81	77.52	24.69	51.52	130.25	50.32	114.47	74.22	79.15	137.06	75.45	99.32	102.54	65.22
TRINITY_DN102213_c0_g1	10.41	21.89	12.43	8.4	15.16	37.8	18.03	15.88	25.4	26.42	27.51	43.64	23.42	11.79	23.31	13.76	25.65	21.21
TRINITY_DN102214_c0_g1	6.15	0	18.8	7.07	0	0	3.23	12.44	14.53	30.48	0	0	15.8	5.99	3.21	0	0	30.9
TRINITY_DN102221_c0_g1	6.35	3.07	15.6	15.6	6.04	0	3.43	6.4	16.5	0	25.78	9.53	7.17	8.58	9.92	3.14	15.47	7.65
TRINITY_DN102221_c0_g2	9.59	8.18	14.8	9.88	20.94	16.95	8.96	12.21	12.61	0.93	24.93	14.77	12.82	20.94	13.26	18.34	21.89	13.41
TRINITY_DN102238_c0_g1	4.69	2.5	2.58	5.04	4.96	0	5.4	2.61	0	10.53	2.66	0	2.66	0	9.87	4.62	5.06	7.84
TRINITY_DN10223_c0_g1	2.65	2.02	4.21	11.12	6.03	4.13	18.99	1.07	1.1	6.34	2.18	0	9.71	11.75	4.3	8.2	1.04	5.82
TRINITY_DN10223_c1_g1	10.71	0	9.51	0	9.76	0	0	0	0	11.41	0	0	29.6	0	0	0	0	0
TRINITY_DN102246_c0_g2	12.4	32.19	10.93	20.41	36.37	34.61	19.61	29.66	21.83	17.12	48.29	57.84	28.13	22.24	8.67	24.74	20.56	30.16
TRINITY_DN10224_c0_g1	3.56	3.13	8.92	3.06	5.74	4.52	5.1	8.33	2.04	3.9	5.59	6.83	4.75	4.53	1.98	1.95	6.44	1.44
TRINITY_DN10224_c0_g2	20.32	6.8	21.98	15.98	12.32	8.15	8.79	0	9.31	11.23	22.01	11.39	20.88	8.06	18.87	11.83	8.89	9.14
TRINITY_DN10225_c0_g1	14.1	21.7	21.04	18.82	21.53	26.54	12.1	18.29	18.65	7.54	45.83	17.02	17.78	33.87	24.66	13.82	32.5	27.05
TRINITY_DN10225_c0_g3	9.18	7.49	5.96	5.49	13.84	8.43	6.92	6.48	8.12	4.96	25.96	4.54	3.69	12.27	8.16	7.04	20.97	9.41
TRINITY_DN10226_c0_g1	121.07	145.84	189.28	116.76	166.03	179.41	133.38	156.86	162.35	113.34	211.91	161.06	155.78	175.7	156.09	104.93	190.67	163.25
TRINITY_DN102272_c0_g1	40.89	32.75	92.63	62	58.64	40.46	70.23	70.47	52.03	45.08	58.18	90.58	47.97	72.5	73.5	54.47	56.05	118.51
TRINITY_DN10227_c0_g1	189.04	161.89	209.94	337.23	300.44	225.84	296.24	221.55	205.14	173.05	183.39	225.43	175.1	208.89	180.19	234.71	190.31	165.36
TRINITY_DN102282_c1_g1	0	0	0	3.51	0	0	2.83	1.87	0	0	4.96	0	1.92	1.78	0.94	1.83	2.72	2.04
TRINITY_DN102285_c0_g1	145.22	288.09	156.25	105.99	186.35	300.45	67.76	119.8	177.59	117.63	175.28	181.46	112.65	188.34	101.97	142.61	252.58	54.89
TRINITY_DN10228_c0_g1	5.06	2.99	2.45	4.81	3.79	2.42	2.26	1.69	3.46	1.11	3.49	1.79	2.89	3.56	2.24	6.44	2.02	1.84
TRINITY_DN10229_c0_g1	54.98	37.85	61.05	79.91	93.78	54.83	80.94	141.51	64.76	51.45	69.81	76.42	55.25	84.29	87.71	58.52	66.02	96.55
TRINITY_DN1022_c0_g1	29.26	34.6	32.94	35.74	45.21	42.22	31.08	30.2	32.24	27.89	50.54	41.13	34.41	45.44	52.23	32.03	49.44	53.64
TRINITY_DN1022_c0_g2	9.25	14.14	12.78	14.58	14.19	12.34	6.96	9.4	7.75	9.59	31.09	14.21	20.7	24.26	12.7	4.31	21.37	16.44
TRINITY_DN1022_c0_g3	54.54	3.32	32.6	39.05	22.44	23.74	34.64	44.7	27.04	65.8	22.25	73.4	50.71	19.99	15.93	55.88	14	15.81
TRINITY_DN1022_c0_g4	73.51	82.87	116.92	79.45	118.77	113.86	115.57	120.66	76.77	82.01	146.07	123.19	129.2	154.5	106.67	89.43	86.43	130.15
TRINITY_DN1022_c1_g1	2.1	2.03	4.39	1.01	7.29	3.07	0	2.15	7.7	10.75	4.53	3.39	4.39	5.97	1.42	4.4	7.02	1.19
TRINITY_DN1022_c1_g2	15.48	18.8	32.59	20.62	29.78	24.42	16.09	22.42	20.18	13.73	14.21	48	20.02	33.61	26.19	64.06	23.38	10.73
TRINITY_DN1022_c2_g1	27.3	38.36	41.28	33.93	37.84	53.04	25.46	47.55	48.38	24.74	75.32	39.98	31.01	68.58	54.15	25.34	64.34	46.88
TRINITY_DN1022_c2_g2	24.53	29.28	32.14	20.37	30.15	31.52	55.02	29.12	22.48	19.24	68.81	28.93	57.61	47.09	40.59	41.97	75.02	57.47
TRINITY_DN102305_c0_g1	55.59	30.14	46.38	48.94	63.3	56.39	25.7	47.89	42.42	32.78	83.92	19.77	31.5	98.85	37.05	79.62	72.94	55.07
TRINITY_DN102305_c0_g2	48.74	44.84	50.87	61.24	68.49	52.33	29.12	68.25	71.15	30.96	62.08	50.09	38.03	108.47	32	85.81	67.54	84.81
TRINITY_DN102328_c0_g1	16.44	10.08	7.66	29.11	12.79	15.09	30.67	24.98	25.15	6.01	14.25	41.01	26.28	18.74	37.69	32.39	25.02	59.45
TRINITY_DN10232_c0_g1	2.16	1.87	2.28	10.08	4.36	10.64	12.62	0	4.69	6.38	3.92	9.09	24.28	1.46	5.61	5.68	7.95	10.04
TRINITY_DN10232_c0_g2	2.74	0	10.93	2.69	15.37	9.71	0	0	2.86	8.96	1.74	4.49	2.83	8.01	2.86	5.39	1.62	0
TRINITY_DN102332_c0_g1	26.98	12.98	36.26	25.62	48.43	49.89	16.63	11.68	9.15	6.09	2.93	6.52	2.81	5.85	3.42	18.33	15.32	5.23
TRINITY_DN102342_c0_g1	2.83	0	0	2.78	2.72	0	0	10.54	6.7	0	2.91	5.73	5.84	5.08	0	0	5.56	0
TRINITY_DN102347_c0_g1	33.63	44.75	51.55	39.36	28.48	35.85	41.55	42.26	31.37	36.28	44.04	43.52	57.23	48.42	35.59	37.95	37.03	52.92
TRINITY_DN10234_c0_g1	18.15	39.07	53.41	19.89	86.4	37.19	18.84	222.13	14.26	8.83	48.16	4.95	9.52	61.11	274.71	20.74	20.57	562.18
TRINITY_DN10234_c0_g2	1.61	0	0	0	1.58	0	3.34	4.94	0	0	0	0	1.67	3.18	0	0	0	14.52
TRINITY_DN10235_c0_g1	116.51	88.83	119.32	80.45	110.3	142.55	170.02	118.45	134.01	57.19	100.51	172.03	242.31	122.37	143.24	102.03	132.39	145.77
TRINITY_DN102364_c0_g1	6.35	5.31	9.57	3.07	6.33	2.09	0	3.24	1.11	4.27	9.13	11.26	6.63	10.29	2.17	5.37	6.59	2.35
TRINITY_DN102364_c0_g3	12.85	0	18.97	0	6.13	6.38	0	0	0	3.3	6.52	3.22	6.56	15.62	0	12.62	6.28	3.56
TRINITY_DN10236_c0_g1	6.3	0.76	0	0	2.32	0.78	0	3.22	4.95	1.64	0	0	1.65	1.52	11.1	0	5.46	9.62
TRINITY_DN10236_c0_g2	9.92	5.9	7.71	6.99	6.46	5	12.29	10.38	11.73	3.82	7.7	10.39	8.64	11	16.01	7.62	19.3	19
TRINITY_DN10236_c1_g1	122.98	85.25	87.79	119.66	98.39	79.08	124.02	184.29	99.96	76.53	92.46	122.64	188.12	107.42	84.32	139.68	77.12	104.64
TRINITY_DN102370_c0_g1	7.64	11.85	6.3	4.43	5.95	10.58	17.44	4.67	17.59	3.1	16.26	3.2	4.77	25.22	23.63	3.03	25.42	47.57
TRINITY_DN102374_c0_g2	16.73	5.67	18.31	17.19	16.47	9.82	13.9	12.96	18.01	9.55	15.39	19.64	14.22	18.82	9.64	8.14	21.04	13.57
TRINITY_DN10237_c0_g1	53.37	37.45	63.75	72.7	92.06	59.26	49.22	94.11	74.53	62.7	57.74	88.29	59.23	70.41	48.77	66.06	66.47	61.25
TRINITY_DN102380_c0_g1	16.02	9.1	8.67	2.7	9.24	7.25	7.03	4.8	9.85	4.85	5.09	10.05	6.88	6.39	9.62	7.5	13.99	6.39
TRINITY_DN102389_c0_g1	5.37	5.2	4.17	3.88	3.93	0	8.33	10.12	0	1.36	0	8.49	0	3.91	1.38	4	5.3	1.49
TRINITY_DN10238_c0_g1	17.09	9.08	18.87	9.73	13.61	20.75	8.23	12.65	8.41	5.18	11.1	10.3	15.18	18.36	9.54	19.59	14.4	9.77
TRINITY_DN102391_c0_g1	22.78	24.38	56.91	45.51	48.72	49.89	10.78	46.01	23.76	25.24	45.8	46.98	55.53	69.31	73.86	37.25	63.1	29.8
TRINITY_DN10239_c0_g1	9.28	6.86	10.61	11.83	13.77	10.88	10.03	15.24	9.34	8.36	15.4	14.87	14.03	13.2	15.68	12.73	11.24	10.69
TRINITY_DN1023_c0_g1	189.62	207.05	385.29	328.81	292.48	314.92	266.64	304.42	260.17	232.88	219.45	352.91	316.51	347.51	257.09	333.65	210.64	285.8
TRINITY_DN102402_c0_g1	6.31	16.25	13.28	13.27	21.08	13.31	3.31	6.37	3.29	22.64	12.97	9.5	0	0	32.95	0	9.26	3.5
TRINITY_DN102404_c0_g1	0	0	0	2.25	0	0	0	2.34	4.82	4.7	2.4	2.36	0	0	0	2.27	4.53	10.25
TRINITY_DN102407_c0_g1	0	0	0	0	2.99	3.11	3.29	3.16	0	0	6.37	6.29	0	6.09	6.54	3.07	3.06	3.47
TRINITY_DN10240_c0_g2	102.69	62.29	110.75	122.82	136.63	97.18	153.05	144.07	109.98	86.68	127.92	148.44	148.22	146.21	93.44	166.02	106.82	108.03
TRINITY_DN10240_c0_g3	56.44	55.91	69.75	85.13	91.29	92.65	76.88	75.32	83.47	44.17	102.64	74.08	60.11	97.81	82.43	57.22	92.31	83.01
TRINITY_DN10240_c2_g2	35.07	24.06	35.44	37.6	45.59	46.14	33.88	29.52	33.8	23.76	41.52	48.24	27.92	34.54	33.73	42.11	42.02	44.48
TRINITY_DN10241_c0_g1	20.04	18.73	18.68	18.12	2.15	8.82	39.02	15.54	14.9	21.59	12.68	26.31	16.93	35.08	32.71	17.55	22.56	22.45
TRINITY_DN10241_c1_g1	4.45	0	0	0	2.45	8.32	0	0	0	0	0	0	0	4.07	0	0	0	0
TRINITY_DN102427_c0_g1	7.83	14.01	0	9.4	18.8	11.93	7.55	9.76	10.3	7.36	9.99	9.9	20.72	3.21	17.23	22.57	5.1	16.04
TRINITY_DN102427_c0_g2	11.21	11.6	14.8	5.88	8.59	11.88	18.84	0	12.48	10.31	15.28	3.01	6.16	2.91	9.02	14.68	12.93	15.15
TRINITY_DN102427_c0_g3	27.92	32.33	41.41	33.91	43.3	31.35	48.78	40.47	38.71	31.41	47.21	42.61	55.57	54.64	45.39	46.31	36.71	43.11
TRINITY_DN102428_c0_g1	0	0	0	0	0	0	0	0	0	0	0	0	33.79	0	0	0	0	12.38
TRINITY_DN10242_c0_g1	0	2.42	2.51	0	2.4	9.24	0	13.46	12.14	3.34	5.19	0	28.76	30.15	13.82	1.63	0	55.31
TRINITY_DN10242_c0_g2	60.18	50.1	72.69	47.67	81.18	83.19	75.49	59.43	76.74	35.08	86.5	65.89	77.46	79.88	135.15	71.63	91.08	96.99
TRINITY_DN10242_c1_g1	2.39	4.64	12.02	2.34	2.31	4.75	7.51	4.85	7.5	0	0	0	4.51	0	7.46	7.07	2.35	0
TRINITY_DN10242_c1_g2	33.19	52.1	80.77	45.32	86.59	77.69	44.35	45.96	64.24	18.96	36.36	35.42	95.3	92.3	94.17	24.56	63.95	85.53
TRINITY_DN10243_c0_g1	144.06	81.52	107.61	168.34	143.19	124.65	149.92	170.83	151.11	92.33	140.82	154.56	103.42	206.16	107.12	187.15	137.21	175.52
TRINITY_DN10243_c0_g2	15	8.71	16.23	14.8	12	8.33	26.16	4.83	19.82	12.18	3.22	19.26	81.62	20.12	33.29	30.69	18.99	49.65
TRINITY_DN10243_c0_g3	117.06	72.04	139.55	175.26	143.31	113.58	267.85	163.57	157.99	160.33	98.32	185.21	243.75	129.78	124.21	193.76	97.23	150.09
TRINITY_DN10244_c0_g1	588.08	357.92	869.08	663.91	646.44	451.96	855.74	787.72	625.79	653.06	427.95	622.47	1141.69	663.41	675.9	1175.95	540.48	887.41
TRINITY_DN10244_c0_g2	37.56	52.04	128.43	42.05	82.45	61.22	42.16	92.34	47.59	63.05	58.02	108.96	102.36	52.21	47.53	118.41	42.1	56.59
TRINITY_DN10244_c1_g2	54.01	38.7	85.22	50.68	50.99	44.59	98.43	56.04	56.25	37.29	40.89	47.88	89.79	67.16	71.18	71.64	41.01	122.63
TRINITY_DN10244_c2_g1	11.81	6.97	6.21	15.09	10.46	6.37	12.56	10.86	5.81	10.37	10.73	7.12	9.89	6.46	4.09	16.23	10.48	7.51
TRINITY_DN10244_c6_g1	17.6	10.72	18.93	14.61	19.5	13.45	16.5	17.85	12.23	13.16	18.87	16.52	25.64	18.72	21.05	19.46	13.39	23.15
TRINITY_DN102458_c0_g1	0	0	0	0	0	0	1.82	0	0	0	0	0	0	0	1.8	0	0	0
TRINITY_DN102478_c0_g2	2.67	9.06	4.15	9	7.07	1.51	0	1.36	0	1.35	0	0	9.8	12.74	4.11	2.65	2.64	2.97
TRINITY_DN10247_c0_g1	30.46	32.06	57.19	34.67	48.59	30.59	65.29	36.15	37.12	36.23	45.83	57.51	65.48	45.73	44.89	29.9	42.11	45.33
TRINITY_DN10249_c0_g1	13.16	14.18	10.36	16.88	15.43	18.2	11.56	12.45	12.53	11.75	20.71	13.29	15.96	21.9	18.68	10.66	15.26	21.81
TRINITY_DN10249_c1_g1	45.41	49.11	66.92	45.11	71.56	58.1	55.39	37.93	42.96	40.62	70.2	57.07	65.2	71.87	70.36	50.05	47.3	90.29
TRINITY_DN10249_c2_g1	0	0	0	0	0	0	0	0	0	0	0	0	0	0	0	0	0	2.28
TRINITY_DN1024_c0_g1	39.6	32.63	36.01	66.5	55.84	46.82	53.85	49.93	48.84	32.94	79.73	45.73	36.05	64.05	42.55	42.51	54.04	50.26
TRINITY_DN102529_c0_g1	0	0	0	0	0	0	0	2.04	0	0	0	0	0	0	0	0	3.96	2.24
TRINITY_DN10253_c0_g1	8.74	7.81	0	0	7.43	24.18	37.43	8.03	0	8.52	0	8.09	6.49	8.51	48.29	31.72	24.95	6.15
TRINITY_DN102545_c0_g4	0	1.67	2.82	1.65	1.73	2.78	4.44	1.3	1.81	0.87	1.87	0	1.81	1.11	0	2.47	0.86	0.96
TRINITY_DN10254_c0_g1	22.11	16.02	38.46	23.65	8.59	13.38	6.07	16.43	31.11	12.99	17.18	16.23	27.25	19.69	20.02	22.59	13.51	37.54
TRINITY_DN10254_c1_g1	61.71	29.72	44.96	32.67	34.46	59.16	73.92	73.64	109.76	48.72	24.52	94.51	57.83	46.61	85.12	98.56	32.32	118.27
TRINITY_DN10254_c2_g1	24.02	45.14	37.37	45.93	55.88	53.08	29.12	40.19	30.21	18.39	99.35	56.81	33.28	53.48	70.07	17.27	46.52	55.43
TRINITY_DN10254_c4_g1	7.1	2.78	0	0	6.08	0	3	0	2.91	0	0	0	6.23	2.79	2.99	8.05	0	0
TRINITY_DN10254_c6_g1	90.38	56.69	88.35	71.12	85.39	57.66	109.97	103.61	89.02	87.43	38.25	108.49	109.25	63.42	67.91	73.36	64.92	123.04
TRINITY_DN102551_c0_g1	0	0	1.42	0	1.34	0	0	0	0	8.36	0	2.9	1.43	0	2.83	1.37	0	0
TRINITY_DN10258_c0_g1	2.04	1.98	0	15.85	0	0	2.12	0	0	0	4.27	0	0	1.98	0	0	4.01	0
TRINITY_DN102591_c0_g1	21.67	28.41	30.48	21.73	33.79	34.5	26.53	33.18	32.52	30.08	28.93	41.79	25.53	27.09	36.65	23.33	37.21	39.27
TRINITY_DN1025_c0_g1	131.12	146.59	190.84	163.88	192.32	166.83	152.91	169.51	153.16	151.51	199.12	173.31	228.84	211.02	151.94	156.84	193.51	195.7
TRINITY_DN1025_c1_g1	13.5	12.32	21.02	7.66	15.94	19.38	5.45	23.25	13.22	17.41	1.85	14.56	14.3	2.73	14.53	13.41	12.5	12.34
TRINITY_DN1025_c3_g1	25.57	24.18	23.39	20.43	34.21	35.31	18.34	15.24	21.43	13.9	19.05	17.18	31.08	30.58	20.84	15.85	32.99	39.79
TRINITY_DN102604_c0_g1	16.27	20.11	24.33	21.27	21.01	22.58	22.93	17.68	22.37	11.26	29.53	19.83	21.31	36.86	24.79	17.29	22.71	23.17
TRINITY_DN102617_c0_g1	70.79	8.54	33.47	36.73	34.27	10.66	9.1	68.26	10.27	69.56	6.36	6.28	55.41	10.47	9.04	10.74	25.97	8.72
TRINITY_DN10261_c0_g1	1.18	0	0.48	1.3	0.58	0.58	0	1.21	0.95	0.59	0	3.13	1.85	0.44	0	0.46	1.36	0.66
TRINITY_DN10261_c1_g1	50.73	54.28	43.17	121.04	187.68	68.06	97.17	371.95	138.27	102.42	221.92	188.74	56.32	191.34	96.48	92.65	115.12	49.06
TRINITY_DN10261_c4_g1	3.91	12.43	1.99	1.9	0	0	0	1.99	4.08	5.96	6.16	0	20.26	26.58	0	23.15	9.62	0
TRINITY_DN102624_c0_g2	286.95	179.82	293.5	393.55	332.78	289.38	329.44	379.6	294.09	269.68	310.96	390.49	447.14	338.64	279.46	403.3	295.58	350.35
TRINITY_DN102624_c0_g3	64.6	79.34	73.72	80.8	78.15	106	49.97	66.39	76.29	48.41	204.36	96.85	80.75	157.84	67.95	66.68	128.95	76.03
TRINITY_DN102629_c0_g1	8.44	12.36	14.08	8.37	11.31	16.98	1.73	11.06	7.43	5.43	17.84	8.83	9.2	22.16	14.02	6.42	18.44	18.38
TRINITY_DN102631_c0_g1	1.31	2.54	0	0	0	7.78	1.36	0	4.12	2.65	1.4	2.77	2.73	3.81	6.74	1.3	3.89	1.46
TRINITY_DN102635_c0_g1	411.74	258.23	368.86	288.41	302.43	401.29	353.86	293.5	323.3	357.55	293.56	524.22	528.47	279.71	353.1	453.02	231.88	381.22
TRINITY_DN102635_c0_g2	82.02	97.33	81.18	87.66	85.53	88.95	137.88	90.7	80.63	88.7	120.35	105.12	148.76	99.25	130.97	143.72	99.77	125.53
TRINITY_DN102635_c0_g3	15.18	11.48	27.87	12.38	26.17	22.13	15.84	21.7	22.6	31.06	26.16	25.8	64.8	22.15	31.61	29.88	22.35	11.27
TRINITY_DN10263_c0_g1	6.08	0	3.13	0	0	0	3.15	0	0	1.54	0	0	0	1.47	3.13	0	1.5	3.38
TRINITY_DN10263_c0_g2	74	76.08	86.61	103.21	74.78	75.56	125.33	95.39	89.06	70.7	113.74	97.35	66.13	118.95	98.25	97.48	99.44	85.06
TRINITY_DN102646_c0_g1	7.71	11.04	23.12	10.6	18.63	18.88	2.93	23.01	14.97	15.02	29.64	19.42	9.12	28.94	19.99	2.15	17.71	23.94
TRINITY_DN102649_c0_g1	4.06	1.97	2.06	5.91	1.96	0	8.45	10.29	8.47	0	0	4.19	18.91	0	8.41	24.01	0	0
TRINITY_DN10264_c0_g1	113.79	114.34	184.16	100.86	152.53	176.8	108.54	132.08	130.13	99.91	90.37	146	125	139.17	74.48	147.88	86.27	85.02
TRINITY_DN10264_c1_g1	2.86	0	2.43	0.54	1.12	0.56	0	0	0.6	1.73	0.62	1.24	0	1.66	0	0.57	1.13	3.18
TRINITY_DN102650_c0_g1	84.25	60.06	85.98	105.47	84.31	86.02	115.22	106.56	94.41	72.27	68.42	116.77	117.25	78.86	83.72	115.55	85.73	97.3
TRINITY_DN102654_c0_g1	1.83	2.36	1.3	5.24	2.4	1.81	1.88	3.75	2.56	1.85	4.68	3.3	1.28	2.96	8.09	1.22	4.25	6.12
TRINITY_DN102656_c0_g1	0	0	0	0.7	0	0	2.49	0	0	0	0	0	0	0	0	0	0	0
TRINITY_DN10266_c3_g1	1.85	0	0	0	0	0	9.56	1.87	0	0	0	0	5.72	1.79	0	0	0	4.09
TRINITY_DN102670_c0_g2	46.37	33.61	53.31	47.58	49.63	50.32	38.77	52.6	48.12	31.07	65.67	56.43	50.07	63.87	43.09	49.88	51.88	39.78
TRINITY_DN102674_c0_g1	80.92	55.52	80.19	72.84	70.69	56.69	90.45	88.18	96.92	64.15	66.3	99.99	137.04	95.86	79.72	87.65	120.45	78.92
TRINITY_DN102677_c0_g1	108.52	114.2	152.43	181.59	159.46	108.15	147.15	116.87	112.37	103.5	131.12	221.88	121.62	183.97	162.4	116.39	163.96	160.46
TRINITY_DN10267_c0_g2	7.62	0	17.19	3.94	19.15	0	33.23	34.31	9.51	4.1	7.12	2.51	27.9	12.45	24.39	7.16	3.18	25.94
TRINITY_DN102680_c0_g1	0	1.05	2.26	0	2.12	0	0	0	0	0	1.17	0	1.13	0	2.22	0	0	4.81
TRINITY_DN102686_c0_g1	24.75	28.02	23.48	47.69	32.64	15.76	30.44	18.15	20.68	18.01	39.31	20.36	18.9	53.85	17.8	29.13	34.24	13.58
TRINITY_DN102688_c0_g2	0	0	1.45	1.35	0	0	7.24	0	2.93	0	0	1.47	1.46	0	2.88	2.78	0	0
TRINITY_DN102693_c0_g2	10.09	19.58	20.21	4.93	14.56	12.73	0	5.25	21.07	10.3	7.83	15.43	18.23	24.54	2.63	17.72	14.86	5.6
TRINITY_DN102694_c0_g2	59.26	26.93	73.04	128.1	105.03	104.4	16.81	80.74	36.46	64.95	62.6	42.02	14.99	134.48	61.13	90.42	174.52	22.07
TRINITY_DN10269_c1_g1	14.44	0	0	0	0	0	0	0	5.04	0	0	0	12.39	14.05	17.52	0	0	21.1
TRINITY_DN1026_c0_g1	321.33	508.52	426.3	448.9	597.29	660.7	395.18	400.53	369.48	315.31	667.61	479.09	471.83	909.68	788.97	292.31	816.38	668.12
TRINITY_DN1026_c0_g2	213.97	206.26	236.09	236.05	177.01	254.18	246.13	209.94	231.96	197.77	191.54	205.89	286.69	308.22	347.72	338.18	185.59	411.36
TRINITY_DN1026_c1_g1	84.76	44.54	152.56	83.22	84.34	67.89	178.01	98.12	41.98	50.9	151.14	154.46	116.01	108.86	90.07	42.32	137.37	175.01
TRINITY_DN1026_c2_g1	14.93	7.54	17.26	6.91	12.8	16.36	18.93	24.26	20.34	13.11	14.14	13.87	20.83	22.45	19.7	26.01	10.33	16.74
TRINITY_DN1026_c3_g1	11.69	6.14	8.23	6.71	9.4	10.32	6.6	5.98	11.6	9.89	11.55	14.76	22.92	14.85	13.08	10.79	10.09	12.31
TRINITY_DN1026_c4_g1	203.97	163.67	363.16	338.66	348.85	278.04	266.03	309.49	337.48	225.81	355.05	301.03	174.27	355.06	229.36	395.75	283.43	215.8
TRINITY_DN1026_c4_g2	122.54	108.4	131.65	133.78	153.11	138.22	149.24	192.19	119.59	123.37	136	138.66	0	202.55	138.78	147.2	140.32	129.48
TRINITY_DN1026_c5_g1	9.27	1.63	6.21	8.87	5.79	2.5	15.22	3.44	7.08	4.25	0	2.71	9.7	3.27	3.44	5.88	1.67	15.94
TRINITY_DN1026_c6_g1	4.78	11.32	9.39	16.85	15.76	18.5	17.06	14.19	62.09	33.27	29.1	59.14	41.38	50.21	38.79	21.7	16.04	7.77
TRINITY_DN102701_c0_g1	34.47	31.64	31.63	34.27	40.28	40.91	34.22	33.52	23.3	25.34	28.86	42.68	34.26	44	38.98	29.82	54.68	31.23
TRINITY_DN102719_c0_g1	34.89	21.28	33	28.85	20.66	26.27	27.38	35.23	12.48	24.05	14.94	16.73	57.49	32.81	42.87	50.58	16.29	64.21
TRINITY_DN10271_c0_g1	4.82	0	7.65	1.22	2.48	0	5.22	14.13	6.44	0	6.46	3.1	1.33	3.7	3.22	6.03	3.59	0
TRINITY_DN10271_c2_g1	0	2.21	4.6	2.22	0	0	0	4.63	2.38	0	2.37	0	2.36	2.22	0	6.74	2.24	0
TRINITY_DN102721_c0_g1	1.67	1.78	1.87	0	0	3.62	0	1.86	0	0	16.58	3.8	0	7.11	5.68	0	5.41	0
TRINITY_DN102722_c0_g1	20.8	21.14	41.62	12.12	18.14	18.1	31.27	32.97	21.29	10.97	33.71	22.31	52.23	37.06	59.43	28.45	38.67	34.75
TRINITY_DN102722_c0_g2	3.82	0	0	7.57	0	0	0	0	0	15.77	0	0	0	0	0	0	0	0
TRINITY_DN102726_c1_g1	11.01	27.95	2.22	6.44	50.05	2.18	4.31	53.1	11.5	15.69	20.53	13.58	11.39	11.01	4.57	6.89	36.81	4.89
TRINITY_DN10272_c0_g1	75.34	52.14	69.12	100.74	94.33	70.72	83.88	82.85	45.01	61.44	64.29	86.5	117.25	72.38	59.6	111.39	85.65	88.83
TRINITY_DN102751_c0_g1	7.91	5.86	9.42	8.67	1.95	1.99	5.83	4.61	2.36	0	4.86	2.4	6.26	3.28	3.47	10.1	4.47	2.51
TRINITY_DN102756_c0_g2	86.79	77.2	81.63	43.31	85.89	103.45	58.01	56.83	100.51	138.26	67.4	164.1	130.54	108	125.42	131.08	84.48	125.38
TRINITY_DN102758_c0_g2	12.11	31.73	24.3	2.36	13.99	50.42	5.06	4.91	70.8	12.34	42.6	49.48	10	35.99	5.11	12.29	14.54	2.69
TRINITY_DN10275_c0_g1	146.75	81.59	44.32	82.52	137.71	173.25	23.4	87.97	67.55	149.16	183.47	116.78	91.53	92.95	43.39	72.27	150.18	63.54
TRINITY_DN10275_c1_g1	81.65	72.12	102.92	142.8	212.73	166.72	154.83	142.01	110.99	93.46	104.64	177.79	116.61	95.62	86.43	86.25	89.43	96.52
TRINITY_DN102767_c0_g1	19.98	1.94	19.11	20.48	24.01	15.83	22.9	6.09	14.62	18.27	27.91	10.32	14.9	13.56	18.95	26.59	10.03	20.95
TRINITY_DN10276_c0_g1	188.56	163.74	252.68	226.81	245.6	245.8	260.47	204.77	205.11	156.28	280	277.47	265.75	238.98	319.88	208.11	243.21	405.05
TRINITY_DN10277_c1_g2	125.28	123.34	164.88	138.68	148.77	162.94	193.52	140.82	237.31	137.49	149.23	201.06	151.61	217.3	169.57	220.9	139.34	405.96
TRINITY_DN10277_c1_g4	0	0	0	0.58	0	1.79	0	1.24	0	0.61	0	0	0.63	1.17	0.62	0	0	0.67
TRINITY_DN10278_c0_g1	7.96	7.07	7.86	8.12	8.96	0	14.85	11	11.45	1.85	3.4	5.69	22.1	5.41	0	7.22	3.6	6.08
TRINITY_DN102790_c0_g1	0	2.65	0	2.68	5.25	5.43	22.93	2.77	8.56	0	7.34	2.77	11.27	0	0	0	2.68	6.07
TRINITY_DN102793_c0_g1	9.97	5.52	7.36	1.37	0	0	14.18	1.45	1.58	0	1.52	1.5	15.29	2.76	2.94	0	0	17.65
TRINITY_DN102795_c0_g1	6.26	8.2	8.72	3.29	10.27	6.83	1.42	6.51	6.51	3.53	5.3	7.43	5.77	9.34	7.46	4.13	12.65	4.63
TRINITY_DN102798_c0_g1	33.25	20.91	31.49	24.64	19.44	37.14	13.76	41.43	47.14	26.98	56.49	21.64	65.28	70.53	59.04	19.06	63.33	57.94
TRINITY_DN102799_c3_g1	29.66	17.18	23.64	32.82	24.8	25.93	11.1	19.23	15.73	16.76	16.48	20.01	100.55	13.58	44.01	16.91	29.4	59.97
TRINITY_DN102799_c5_g1	8.07	16.81	10.49	19.02	24.91	16.83	17.31	0	14.62	11.92	25.01	33.58	0	25.65	21	13.19	17.91	35.86
TRINITY_DN102799_c7_g1	9.53	7.08	6.03	7.05	9.96	8.67	7.57	3.45	1.53	7.4	4.67	0	6.08	12.76	0	3.93	4.43	6.5
TRINITY_DN10279_c0_g1	37.14	27.28	38.13	43.87	38.12	43.23	51	49.48	36.68	30.9	43.1	45.83	64.12	47.63	51.14	43	57.45	66.91
TRINITY_DN1027_c0_g1	213.53	167.65	279.62	268.14	294.24	268.55	241.94	284.91	263.47	145.05	279.11	282.39	234.55	277.51	224.89	229.69	261.4	257.72
TRINITY_DN102809_c0_g1	21.64	12.62	6.28	6.19	19.98	29.8	0	3.84	6.57	3.37	19.74	18.95	26.96	6.11	24.78	12.33	24.58	26.68
TRINITY_DN10280_c0_g1	4675.18	2362.01	4577.53	6330.13	4704.77	3011.01	8580.97	6217.62	5261.66	4971.12	3364.01	5238.67	11661.8	4143.08	5061.32	6634.1	2714.15	4476.73
TRINITY_DN102810_c0_g1	86.76	41.18	47.61	68.03	96.5	74.2	78.46	82.36	90.72	65.72	53.43	91.43	88.38	78.63	98.44	92.81	51.68	103.72
TRINITY_DN102811_c0_g1	16.59	15.06	19.45	20.54	27.22	25.6	10.62	8.36	16.47	10.82	49.86	14.28	18.9	25.67	17.58	13.54	28.2	17.71
TRINITY_DN102812_c0_g1	12.93	5.7	10.35	11.95	10.73	8.53	8.83	14.53	7.48	7.62	15.07	11.1	16.51	11.58	10.86	12.91	7.25	30.27
TRINITY_DN102819_c0_g1	0.62	0	0.43	9.91	9.19	2.77	0	0	1.23	0.31	4.97	0	11.81	0	0	0.31	0.58	5.24
TRINITY_DN10282_c0_g3	21.55	5.15	16.43	10.32	2.54	7.86	5.53	9.72	5.51	2.7	0	0	16.35	5.14	5.5	34.24	7.77	21.34
TRINITY_DN102835_c1_g1	2.84	0	0	0	5.45	2.82	0	0	5.93	0	2.92	5.75	0	2.77	8.9	0	2.79	0
TRINITY_DN10283_c0_g1	13.39	31.54	48.67	11.14	38.92	17.04	11.95	17.49	17.99	19.42	46.27	35.66	7.93	37.16	49.5	24.55	65.92	40.37
TRINITY_DN10283_c0_g2	12.16	17.81	23.22	30.14	20.51	21.68	24.04	16.07	28.76	6.54	12.5	12.34	17.18	17.93	33.76	42.08	22.84	37.4
TRINITY_DN10283_c1_g2	18.32	21.99	29.96	28.39	23.95	25.82	35.63	24.88	26.65	16.17	31.26	24.82	29.02	35.04	30.7	25.83	30.82	33.66
TRINITY_DN10284_c0_g1	58.55	36	68.94	67.84	57.5	46.61	50.97	57.98	46.93	50.86	31.6	65.4	143.29	37.47	38.56	127.15	11.72	59.02
TRINITY_DN10284_c0_g2	35.27	40.74	34.41	53.51	56.7	49.06	24.66	55.99	35.72	37.84	23.25	38.63	17.8	47.4	22.16	82.46	35.26	18.97
TRINITY_DN10284_c1_g1	11.67	19.25	17.38	22.05	18.58	29.09	48.44	13.02	50.89	5.73	37.66	15.35	197.83	55.71	102.22	10.69	76.26	161.08
TRINITY_DN10284_c2_g1	12.29	10.62	30.81	26.17	28.81	16.4	65.81	62.02	24.95	47.26	10.73	14.91	73.05	11.72	26.73	101.59	31.5	28.22
TRINITY_DN10284_c4_g1	1.16	10.11	20.48	13.38	5.12	3.44	16.51	5.94	22.31	4.29	3.81	7.48	21.27	7.73	1.77	4.06	5.97	15.27
TRINITY_DN102859_c0_g1	1.94	0	8.95	1.89	0	3.83	0	0	4.06	10.65	0	0	0	3.76	0	0	0	6.5
TRINITY_DN10285_c0_g1	88.66	62.7	98.87	131.18	106.93	104.79	144.47	105.71	116.71	67.97	96.07	104.01	111.27	139.94	127.18	72.44	100.4	147.32
TRINITY_DN10285_c5_g1	0	0	0	0	2.85	0	6.26	0	0	0	0	6.01	0	2.9	9.34	14.63	0	0
TRINITY_DN102865_c0_g1	7.42	7.2	1.89	9	15.07	18.37	9.65	13.2	9.7	11.3	31.27	20.95	17.33	7.21	7.68	17.67	16.46	20.62
TRINITY_DN102865_c0_g2	0	7.81	5.35	2.63	15.46	10.65	8.43	16.3	16.8	0	22.1	30.03	5.53	18.27	11.18	11.5	10.52	14.89
TRINITY_DN102869_c0_g1	15.47	14.95	19.03	12.83	9.26	19.93	16.68	23.14	20.24	12.89	13.62	10.88	48.05	20.83	19.13	30.91	31.35	22.45
TRINITY_DN102877_c0_g1	10.68	10.35	6.29	7.37	15.13	12.32	0	1.55	1.6	7.73	1.62	4.55	9.52	5.92	7.82	7.74	1.51	13.57
TRINITY_DN102879_c0_g1	34.05	11.79	23.16	29.08	180.42	4.84	20.63	141.57	5.06	12.58	9.54	28.35	10.15	28.41	10.2	52.05	9.42	0
TRINITY_DN10287_c2_g1	2.55	2.3	0.85	2.31	0.79	0	5.79	1.64	3.37	4.8	0	0.86	5.98	0	4.11	6.42	0	3.53
TRINITY_DN102888_c0_g1	99.3	76.58	134.05	116.33	156.3	148.32	125.41	157.08	156.2	103.33	134.08	161.29	172.39	135.07	136.29	171.1	135.26	125.66
TRINITY_DN10288_c0_g1	99.04	65.23	85.59	97.67	92.36	84.64	104.43	80.09	78.82	69.94	91.47	95.43	105.84	105.53	123.78	89.68	112.62	182.76
TRINITY_DN10289_c0_g1	7.75	18.31	9.14	50.24	47.43	17.42	20.48	77.57	36.49	39.3	16.67	36.08	14.86	41.61	30.2	20.23	8.56	25.64
TRINITY_DN1028_c0_g2	95.22	93.64	124.89	153.43	143.02	118.59	154.72	133.29	111.37	81.11	154.3	107.91	131.21	154.34	143.94	123.21	121.51	129.03
TRINITY_DN1028_c1_g1	37.17	20.16	39.97	36.42	25.75	12.53	70.93	38.87	44.6	39.32	11.78	34.89	98.49	14.92	19.08	47.86	6.28	42.32
TRINITY_DN102904_c0_g1	10.54	22.97	3.61	0	2.46	3.49	2.92	3.59	0	0	11.56	5.97	0	1.75	8.65	2.92	8.7	7.2
TRINITY_DN10290_c0_g1	3.27	0.9	0	0.89	0.46	0.46	0	1.91	0	0.47	0	1.99	0.49	0	0.47	1.85	0.92	0
TRINITY_DN10291_c0_g1	198.48	140.88	128.86	216.38	195.3	102.18	270.96	243.17	184.65	89.12	99.8	104.69	85.54	143.38	141.69	97.79	135.02	278.83
TRINITY_DN10291_c2_g1	5.42	1.75	12.78	14	19.27	6.97	12.02	14.72	0	9.16	12.98	21.91	20.29	15.78	7.47	3.57	14.23	8.02
TRINITY_DN10291_c2_g2	12.82	15.18	23.22	12.94	30.2	12.83	15.81	17.54	31.64	9.19	15.28	26.26	14.84	11.07	10.77	15.99	14.97	10.76
TRINITY_DN10291_c3_g1	12.31	8.72	12.24	7.84	10.47	9.73	10.97	5.03	15.09	8.28	3.13	13.66	3.43	8.24	7.96	9.82	8.13	12.79
TRINITY_DN102924_c0_g1	0	0	0	5.8	0	0	0	0	0	0	0	0	0	0	0	0	0	0
TRINITY_DN10292_c0_g2	0	0	11.37	0	7.4	7.76	0	0	8.13	0	0	15.44	0	11.4	8.19	0	0	0
TRINITY_DN102937_c0_g1	66.07	6.87	49.82	20.73	43.2	51.45	44.38	33.49	51.74	28.85	56.37	62.78	14.63	45.89	44.14	30.2	60.26	57.64
TRINITY_DN102939_c0_g2	79.51	53.93	88.44	101.69	87.16	69.85	92.49	80.43	75.05	49.75	93.16	95.68	142.55	82.92	65	89.31	75.13	88.24
TRINITY_DN10293_c0_g1	38.31	16.62	14.83	48.52	14.57	16.98	70.73	25.56	12.28	19.7	16.14	26.02	41.69	21.18	32.69	31.97	20.14	54.74
TRINITY_DN102949_c0_g1	30.51	24.59	49.46	39.65	34.17	34.33	33.98	43.55	26.2	15.36	33.43	36.9	21.71	40.71	36.08	44.5	29.05	40.69
TRINITY_DN10295_c0_g1	0	0	1.94	0.89	0	11.2	0	0	3.88	0	0	0.99	1.94	4.18	0	0	0.92	0
TRINITY_DN102961_c0_g1	0.97	2.8	3.04	0	8.52	4.77	2.99	8.12	6.94	4.88	8.36	16.13	3.45	4.68	14.82	4.81	3.83	19.33
TRINITY_DN102962_c0_g2	2.98	8.05	3.79	1.7	7.02	5.88	0.61	0.61	3.12	1.8	13.02	4.5	3.12	7.48	4.84	0	7.09	3.97
TRINITY_DN102965_c0_g3	4.01	9.54	6.58	3.8	7.68	8.61	2.41	8.94	7.42	4.03	18.5	5.93	7.78	14.57	10.47	3.07	12.19	18.23
TRINITY_DN10296_c0_g2	244.45	242.06	230.99	212.97	254.61	312.49	142.67	266.1	257.13	222.53	360.18	340.37	249.52	425.71	254.26	268.63	307.02	295.26
TRINITY_DN102972_c0_g1	4.9	2.84	5.13	2.81	8.63	3.87	1.01	6	9.23	1.98	8.47	5.22	11.25	10.43	14.94	0.98	6.79	4.37
TRINITY_DN10297_c1_g1	2.93	1.42	6.05	2.83	7.14	7.25	4.56	8.96	13.81	1.48	3.12	9.24	6.1	5.69	9.06	8.72	0	1.63
TRINITY_DN10297_c1_g2	26.87	11.16	40.97	26.05	24.15	28.05	28.15	25.5	32.06	19.61	32.26	21.84	37.77	31.66	29.77	26.51	26.43	21.3
TRINITY_DN102987_c0_g1	1.49	0	0	1.32	0	0	0	2.78	5.71	0	0	0	0	0	4.21	1.47	2.93	4.95
TRINITY_DN1029_c0_g1	66.45	60.76	84.74	126.58	110.96	109.12	128.45	122.43	86.44	48.39	154.41	79.02	109.72	137.61	151.03	81.91	107.94	172.9
TRINITY_DN102_c0_g1	150.87	121.72	181.17	89.37	111.34	205.91	70.2	92.61	113.9	59.68	208.81	153.89	172.95	91.45	227.9	86.67	263.1	404.29
TRINITY_DN102_c1_g1	39.06	28.07	35.12	49.91	40	36.44	28.44	41.21	31.38	28.36	24.78	44.12	57.87	50.79	38.81	28.87	29.79	21.4
TRINITY_DN102_c1_g2	22.66	12.53	10.42	25.21	28.14	29.31	11.42	7.75	13.4	21.82	34.89	8.6	15.16	34.12	24.3	5.47	23.76	31.26
TRINITY_DN102_c2_g1	43.66	16.67	38.74	20.92	38.06	23.95	50.27	44.66	36.22	30.75	19.39	44.84	70.49	35.42	60.68	81.05	17.96	61.3
TRINITY_DN102_c2_g2	88.56	83.43	92.98	58.37	108.47	121.13	59.85	64.2	85.08	57.51	108.08	103.79	92.49	122.44	121.16	103.75	135.25	107.62
TRINITY_DN102_c2_g4	7.06	3.9	13.72	12.66	1.97	3.98	35.34	0	0	9.16	0	4.3	22.11	4.88	6.19	20.87	2	6.72
TRINITY_DN102_c2_g5	17.7	0	0	0	0	0	30.21	19.98	36.86	0	0.35	0	0	41.39	25.27	0	41.15	71.81
TRINITY_DN102_c3_g1	164.33	156.72	258.83	257.42	204.68	191.55	239.06	233.54	267.31	198.01	282.6	190.76	249.58	314.76	354.92	214.14	218.18	470.23
TRINITY_DN103005_c0_g1	35.54	11.88	42.27	21.03	24.9	15.88	12.3	14.03	13.98	12.07	18.6	20.29	32.65	17.16	22.43	21.36	11.63	15.27
TRINITY_DN10300_c0_g1	35.12	72.89	63.91	79.38	61.37	79.31	38.86	72.92	49.12	25.69	195.45	54.14	55.57	130.93	81.12	33.44	110.55	69.45
TRINITY_DN103017_c2_g1	12.47	14.64	17.33	14.38	10.11	18.75	3.89	12.86	8.52	3.27	41.53	11.14	7.95	22.58	12.12	4.88	20.42	12.65
TRINITY_DN103019_c0_g1	2.06	0	0.55	0	0	0	2.11	1.05	0	0	0	1.12	2.16	0	1.05	1.54	1.53	1.14
TRINITY_DN10303_c0_g1	50.53	37.37	58.66	53.1	43.11	55.05	63.97	53.48	69.16	46.83	38.21	59.36	93.01	58.87	67.41	56.6	49.51	45.72
TRINITY_DN103041_c0_g1	39.13	26.29	45.9	57.23	50.13	39.78	64.46	57.7	52.82	35.21	48.82	50.6	36	49.3	48.92	52.3	57.21	59.58
TRINITY_DN103041_c0_g2	43.68	18.3	30.89	56.04	56.55	49.91	38.58	75.05	25.98	9.6	101.1	18.81	63.97	69.41	40.76	66.38	47.9	67.28
TRINITY_DN103041_c0_g4	18.72	30.7	32.7	18.05	25.25	35.59	14.92	32.26	40.67	14.57	61.41	40.94	17.98	53.08	29.6	34.26	48.34	38.15
TRINITY_DN103051_c0_g1	0	0	5.2	2.55	2.5	0	0	5.27	0	0	0	2.65	0	0	0	7.67	0	2.89
TRINITY_DN103059_c0_g1	0	6.73	11.49	6.68	6.91	12.48	1.44	0	3.12	4.22	13.26	13.24	7.46	6.71	5.71	2.76	6.85	1.54
TRINITY_DN103062_c0_g1	93.27	112.22	129.22	115.46	156.97	126.19	120.97	111.34	94.19	78.88	175.03	120.07	97.3	184.48	165.4	96.12	166.54	200.9
TRINITY_DN103064_c0_g1	0	9.08	11.77	9.13	13.53	20.34	0	2.37	2.44	2.38	21.31	9.58	11.43	11.39	19.45	4.61	22.98	15.38
TRINITY_DN103068_c0_g1	9.29	6.81	3.66	3.38	3.44	8.12	1.21	9.1	1.3	7.83	10.08	8.62	12.57	6.82	3.61	0	0	24.77
TRINITY_DN103078_c0_g1	23.14	2.24	4.66	15.8	6.69	2.29	9.8	9.38	19.33	7.17	16.84	9.2	11.96	15.75	14.42	13.78	16.96	7.71
TRINITY_DN10307_c0_g2	3.82	9.86	12.71	20.73	0	0	0	13.67	7.97	15.84	7.08	9.63	30.1	9.34	16.72	9.41	3.13	10.64
TRINITY_DN103084_c0_g1	55.01	13.39	5.5	10.83	21.19	41.17	151.88	69.88	241.35	8.47	8.51	19.45	823.94	201.81	31.3	5.43	223.05	15.32
TRINITY_DN103089_c0_g1	0	0	0	0	0	0	3.58	0	0	0	0	0	21.7	0	1.19	0	0	0
TRINITY_DN10308_c0_g1	2.23	6.24	7.17	7.23	5.36	9.94	8.42	17.33	8.2	2.73	5.08	25.38	2.26	12.61	11.72	9.93	12.41	23.36
TRINITY_DN1030_c0_g1	544.48	262.93	351.03	399.35	504.74	215.99	359.04	298.19	462.79	348.36	137.18	490.9	701.51	348.12	426.38	407.25	304.02	222.54
TRINITY_DN1030_c1_g1	13.49	13.45	36.82	36.98	23.78	43.07	43.44	44.24	27.67	15.68	84.51	33.75	14.55	31.67	22.5	9.94	39.4	25.58
TRINITY_DN1030_c2_g2	65.29	34.07	42.66	44.07	64.54	57.55	77.82	25.32	79.74	80.67	15.2	56.35	103.62	34.28	32.41	59.87	24.77	48.04
TRINITY_DN1030_c5_g1	8.21	4.82	3.05	3.72	5.98	6.34	14.98	11.69	3.74	3.95	9.82	5.05	14.99	15.8	6.87	4.29	13.47	21.81
TRINITY_DN103104_c0_g1	6.45	6.09	21.01	7.26	12.29	10.94	16.42	6.36	15.12	15.53	15.83	26.38	22.33	21.03	13.91	6.5	14.32	11
TRINITY_DN103108_c0_g1	769.09	755.57	825.6	768.57	902.13	927.34	799.29	854.5	907.31	866.19	1045.31	1117.31	812.76	1110.61	1055.92	722.47	970.73	955.77
TRINITY_DN103108_c0_g2	14.51	4.69	11.59	12.47	10.97	7.98	11.72	18.04	8.43	15.87	6.84	26.96	20.11	10.96	16.64	4.79	6.36	23.29
TRINITY_DN10310_c0_g1	2.68	1.23	11.12	0	0	1.26	1.39	0	0	0	0	0	0	1.3	1.31	0	2.52	4.25
TRINITY_DN103116_c0_g2	0	5.9	23.13	5.88	8.89	8.11	12.63	4.65	4.78	0	19.69	12.77	5.12	8.87	6.28	1.53	6.13	15.23
TRINITY_DN10311_c0_g1	10.01	0	6.54	0	6.48	4.44	0	2.03	0	4.07	0	0	4.62	0	0	0	4.17	4.97
TRINITY_DN103128_c0_g1	0	0	0	2.73	0	0	0	0	0	0	0	0	2.86	5.41	0	2.73	2.72	3.08
TRINITY_DN103131_c0_g1	1.9	1.84	6.98	6.37	1.86	6.58	4.9	2.91	1.99	2.88	5.14	10.16	10.93	4.61	2.92	1.89	2.83	3.17
TRINITY_DN103136_c0_g2	48.34	0	11.3	13.3	16.35	16.93	8.95	2.88	14.83	14.55	8.75	17.25	20.5	11.07	8.9	5.59	2.79	3.16
TRINITY_DN10313_c0_g1	25.23	4.33	25.41	12.77	17.42	63.76	18.79	10.61	15.82	9.39	32.3	34.05	10.95	80.34	86.08	30.26	51.38	48.73
TRINITY_DN103141_c0_g1	11.32	4.7	18.25	11.96	13.61	15.98	11.73	13.15	10.15	4.91	22.28	8.44	11.75	12.58	13.3	11.19	12.74	6.97
TRINITY_DN10314_c0_g1	78.24	60.02	65.47	87.24	96.43	85.29	95.72	89.35	98.38	79	82.69	86.97	96.41	110.17	84.41	80.8	100.09	133.62
TRINITY_DN10314_c3_g1	3.49	0	3.57	0	2.22	1.73	0	0	1.83	0	0	0	5.44	1.7	0	5.18	0	0
TRINITY_DN10314_c6_g1	37.57	54	57.39	50.73	75.57	65.04	41.41	96.1	46.96	34.73	48.3	75.2	84.6	24.84	36.46	133.56	37.02	47.38
TRINITY_DN103156_c0_g1	18.46	18.28	28.8	36.03	33.7	38.76	41.09	38.27	30.29	19.97	35.16	37.22	45.23	31.02	37.56	26.63	21.48	23.53
TRINITY_DN103157_c0_g2	13.3	5.53	5.8	1.84	3.68	0	0	0	1.98	13.5	0	1.97	1.97	0	1.97	7.47	0	2.11
TRINITY_DN103159_c0_g1	1.31	9.69	7.87	6.58	11.68	22.94	1.35	1.34	3.92	15.5	59.68	10.21	8.02	49.58	9.89	11.19	14.66	16.87
TRINITY_DN10315_c0_g1	8657.14	6714.97	8874.69	9764.74	8622.97	8292.07	9014.1	8197.36	7154.28	8314.82	7350.56	11571	10344	11073.9	10050.5	10956.3	9037.65	12238.4
TRINITY_DN103161_c0_g2	0	2.67	0	7.76	0	0	2.78	0	2.76	0	0	0	2.94	0	2.75	5.89	0	0
TRINITY_DN103165_c0_g1	6.05	5.86	11.96	8.91	5.78	15	15.87	12.22	12.61	9.29	6.17	0	12.44	17.65	18.94	5.93	17.75	16.77
TRINITY_DN103166_c0_g1	8.67	22.43	14.34	19.87	13.85	22.96	3.03	5.85	12.06	2.96	14.81	17.52	8.93	16.88	9.05	31.23	14.16	0
TRINITY_DN103166_c1_g1	0	0	0	0	3.21	0	4.7	0	2.35	0	3.41	0	3.46	0	0	0	6.58	0
TRINITY_DN103168_c0_g1	21.2	12.85	18.51	5.19	5.09	19.47	8.32	10.73	24.88	10.82	5.46	8.08	16.4	7.73	5.52	7.81	23.39	5.88
TRINITY_DN103169_c0_g1	24.63	14.3	28.76	31.63	0	24.52	33.67	19.77	11.71	0	27.86	11.72	3.84	0	8.97	8.1	2.05	2.31
TRINITY_DN103169_c0_g2	85.53	16.22	34.06	15.4	18.14	18.45	27.6	18.83	83.22	43.61	24.39	28.68	153.95	58.41	95.91	96.01	73.52	25.77
TRINITY_DN103173_c0_g1	11.63	7.52	14.67	10.59	13.8	14.83	6.85	13.79	13.97	3.36	24.98	13.25	15.74	21.33	20.93	14.68	16.32	15.96
TRINITY_DN10318_c0_g2	89.6	73.83	108.88	102.29	70.63	80.68	145.34	84.91	120.3	73.74	112.7	92.07	80.02	130.61	92.64	71.04	77.29	104.64
TRINITY_DN103194_c0_g1	4.93	14.34	17.29	14.45	16.6	2.44	7.73	7.49	18.01	12.56	28.09	12.57	2.54	7.19	12.82	14.55	13.45	8.21
TRINITY_DN103195_c0_g1	8.05	3.1	11.75	4.89	12.93	15.7	4.51	6.73	6.9	4.42	18.32	6.3	4.01	11.28	10.94	10.22	19.76	10.03
TRINITY_DN103199_c0_g1	6.05	4.85	9.62	2.39	6.43	9.92	10.07	14.22	17.93	6.57	6.61	8.17	15.97	8.26	13.8	7.04	12.19	10.62
TRINITY_DN10319_c0_g1	48.3	51.27	61.35	54.29	76.05	65.12	55.68	56.13	53.24	36.45	73.29	48.22	52.67	73.72	65.87	46.25	73.18	75.13
TRINITY_DN1031_c0_g1	154.34	133.08	185.61	228.74	149.03	142.77	166.21	184.21	168.14	130.07	201.08	164.35	105.5	184.57	201.02	180.36	175.52	191.78
TRINITY_DN1031_c0_g2	9.37	13.8	18.05	21.92	25.22	15.25	17.29	27.95	11.99	10.7	23.47	16.32	12.54	23.38	21.55	19.05	23.44	31.35
TRINITY_DN1031_c1_g1	1191.01	946.14	1511.18	1316.55	1717.39	1235.8	1374.22	1401.51	1360.14	1124.58	1087.51	1303.69	1462.56	1687.54	1032.89	1864.04	1175.73	905.61
TRINITY_DN10321_c0_g1	89.55	51.73	63.72	55.84	63.63	78.87	26.79	34.44	43.31	33.15	113.66	49.37	59.98	89.51	43.03	66.74	131.45	39.12
TRINITY_DN10322_c0_g2	133.76	93.5	171.21	169.1	165.04	148.92	189.19	159.03	142.64	120.95	122.22	189.69	203.17	156.74	141.5	184.53	143.9	162.19
TRINITY_DN103232_c0_g2	0	4.67	1.11	0.99	2.73	7.17	0.35	1.42	3.63	3.48	10.3	9.81	0.36	14.05	8.16	1.04	3.44	3.08
TRINITY_DN10324_c0_g1	44.41	24.05	70.17	49.69	64.33	116.91	83.5	53.6	51.51	45.89	61.73	70.99	73.75	68.57	100.95	61.68	43.64	72.99
TRINITY_DN10325_c0_g1	530.89	739.71	650.13	580.52	608.54	622.69	671.12	689.9	664.42	331	935.32	783.73	293.19	1281.9	892.81	837.64	1315.21	915.79
TRINITY_DN103265_c0_g1	28.47	15.87	26.98	27.51	36.61	33	25.11	41.44	23.4	13.74	37.58	29.87	29	35.26	26.56	22.94	33.56	24.51
TRINITY_DN103265_c0_g2	5.29	11.96	15.81	10.23	1.73	12.41	1.83	8.99	12.89	3.57	40.88	11	3.66	19.16	9.1	6.97	24.31	3.92
TRINITY_DN10326_c0_g1	32.82	40.77	43.7	32.02	52.92	29.84	64.55	73.69	51.65	25.6	33.86	50.4	44.89	45.96	58.97	47.67	47.81	43.47
TRINITY_DN103276_c0_g1	1.1	0	0	4.23	1.08	1.09	3.41	0	2.3	0	4.74	3.51	2.3	0	10.36	5.47	4.05	1.22
TRINITY_DN10328_c0_g2	3.84	50.55	5.13	2.21	37.21	122.45	4.74	6.28	37.19	24.56	4.18	25.71	1.61	67.24	28.44	0.77	40.36	11.67
TRINITY_DN10328_c3_g1	40.8	4.26	0	0	0	4.37	51.75	50.31	65.8	4.55	4.35	0	30.52	30.72	30.82	0	45.47	40.73
TRINITY_DN1032_c0_g1	67.96	34.77	66.25	58.17	28.02	52.02	83.34	91.65	72.29	46.9	35.38	40.42	158.04	89.61	88.51	105.28	85.29	116.67
TRINITY_DN1032_c0_g3	26.48	0.99	0	0	0	1.01	94.1	22.32	47.2	1.03	0	1.09	2.13	88.04	132.05	0	106.8	334.81
TRINITY_DN1032_c1_g1	373.44	316.4	598.6	376.87	353.59	514.73	585.14	688.96	622.35	406.83	298.61	338.11	883.06	493.89	507.95	589.63	516.33	663.83
TRINITY_DN1032_c2_g1	299.21	218.96	334.91	332.46	356.48	240.43	378.83	344.52	287.86	219.78	252.94	339.57	386.57	321.53	267.74	472.78	263.29	343.72
TRINITY_DN1032_c3_g1	271.65	178.22	255.73	266.96	346.66	232.22	150.07	208.4	267.69	302.83	157.7	317.19	416.81	274.08	192.37	470.16	100.81	43.26
TRINITY_DN1032_c4_g1	143.99	116.91	158.1	222.62	198.43	149.02	241.4	216.12	232.43	183.14	175.17	215.49	89.08	229.59	195.72	218.94	157.05	184.49
TRINITY_DN1032_c5_g1	176.77	163.94	259.5	223.77	203.72	160.42	247.9	281.03	216.55	125.36	181.53	210.67	213.4	321.2	160.23	313.56	205.36	102.79
TRINITY_DN1032_c6_g1	52.99	21.75	37.94	79.62	85.41	119.21	70.06	35.48	65.58	57.3	28.98	57.08	11.81	18.17	7.63	16.08	16.17	0
TRINITY_DN103301_c0_g1	11.73	9.1	14.21	4.58	11.73	2.33	7.35	2.47	0	17.52	15.01	4.8	9.7	11.41	9.8	9.24	11.52	18.24
TRINITY_DN103306_c0_g1	171.11	167.32	196.77	166.08	225.07	176.61	221.91	243.59	167.66	99.21	220.02	193.36	174.89	270.6	199.5	154.82	196.69	235.43
TRINITY_DN103309_c0_g1	21.16	2.93	20.93	38.62	20.24	9	28.56	28.31	15.76	12.38	15.43	18.26	9.33	10.67	0	11.86	11.83	0
TRINITY_DN10330_c0_g1	8.67	9.48	15.78	26.93	17.62	19.32	1.78	10.18	31.44	13.19	23.7	28.12	33.98	31.66	24.52	27.26	13.62	27.58
TRINITY_DN10330_c0_g2	5.17	13	8.65	14.59	21.23	12.25	0	11.36	14.06	5.22	15.61	17.61	19.42	37.03	23.78	22.75	13.29	17.23
TRINITY_DN103311_c0_g1	2.62	5.08	2.61	7.68	0	0	8.22	5.3	5.46	0	0	5.32	0	0	8.18	0	0	8.72
TRINITY_DN103317_c0_g1	0	0	4.61	0	0	0	0	0	2.39	4.66	0	0	0	0	2.38	0	0	0
TRINITY_DN10332_c0_g1	45.71	29.2	56.93	38.7	34.16	44.83	51.21	36.72	31.75	29.53	39.53	30.35	58.45	45.65	72.18	50.41	26.78	104.39
TRINITY_DN10332_c0_g2	5.19	1	0	0.99	0	1.03	0	2.12	1.09	2.09	6.72	1.1	2.17	1	3.19	3.1	0	4.61
TRINITY_DN10333_c0_g1	96.02	98.72	127.18	123.33	124.85	133.01	103.97	133.08	117.07	75.72	144.23	125.25	115.78	161.66	122.83	110.08	150.37	114.96
TRINITY_DN103342_c0_g1	7.85	11.72	11.99	5.88	11.6	13.54	7.65	9.68	8.37	3.97	27.29	4.74	9.03	15.31	6.23	1.75	19.13	9.71
TRINITY_DN10334_c0_g1	4.62	7.29	7.98	2.88	9.49	10.44	4.25	8.3	13.04	9.13	7.36	10.33	5.54	5.66	5.93	2.77	10.97	8.68
TRINITY_DN10335_c0_g1	208.03	229.39	343	242.48	292.12	410	68.49	108.92	115.02	114.96	64.99	162.79	101.72	161.03	75.02	274.45	226.71	117.01
TRINITY_DN103361_c0_g1	23.28	51.39	52.9	29.93	34.96	59.31	32.18	26.05	24.16	13.99	110.44	43.26	32.5	90.6	63.68	29.82	107.29	100.18
TRINITY_DN10336_c0_g1	3.08	11.89	6.53	0.59	2.42	6.08	1.26	3.15	6.45	2.48	22.87	1.98	43.61	16.08	13.16	2.45	18.94	14.38
TRINITY_DN10337_c0_g1	171.42	161.48	199.8	197.41	202.69	224.67	213.66	166.55	182.33	128.47	229.24	204.66	188.81	245.1	234.98	144.71	255.71	256.36
TRINITY_DN10337_c1_g1	23.15	28.3	41.22	30.17	31.59	38.01	25.99	32.96	44.65	22.44	27.39	34.35	30.41	39.94	35.73	48.56	38.68	33.58
TRINITY_DN10338_c0_g1	264.69	179.72	234.04	381.25	267.12	222.18	328.98	343.66	205.78	187.09	166.45	246.67	244.37	286.34	205.02	318.73	191.17	249.72
TRINITY_DN10338_c0_g2	0	0	0	0	0	0	17.82	0	13.54	0	0	0	9.64	1.37	5.44	0	0	4.41
TRINITY_DN10339_c3_g1	7.09	0	1.45	0	0	1.38	0	0	0	0	0	0	2.91	0	0	0	18.23	0
TRINITY_DN1033_c0_g1	20.76	17.52	23.22	20.48	26.63	24.39	18.95	18.63	21.4	12.21	35.14	24.94	26.99	32.9	27.39	23.89	24.89	36.33
TRINITY_DN10340_c0_g1	13.07	18.57	27.57	22.75	30.66	22.01	13.44	18.07	12.88	13.17	45.14	22.3	24.92	32.73	14.11	23.01	42.66	16.24
TRINITY_DN103413_c0_g1	0	0	0	0	0	5.63	2.97	2.92	0	2.9	0	0	0	8.27	0	0	0	5.81
TRINITY_DN103413_c0_g2	2.43	1.18	7.42	0	1.19	1.2	0	4.94	1.27	1.23	3.42	0	0	1.18	0	3.62	0	2.91
TRINITY_DN103414_c0_g1	0.71	0	0	0	3.5	0	0.73	6.55	0.75	2.15	0	0	0	0	0.73	1.42	0	0
TRINITY_DN103417_c0_g2	6.47	4.18	0	0	0	2.14	6.75	4.38	0	6.58	6.76	0	0	6.29	2.24	0	0	0
TRINITY_DN10341_c0_g1	10.12	9.14	10.69	5.25	9.2	9.37	2.97	13.3	5.3	38.8	26.16	4.67	13.38	18.56	28.38	4.42	19.46	26.56
TRINITY_DN10342_c0_g1	37.14	29.26	35.14	84.01	47.11	40.25	53.73	112.62	99.62	76.57	204.38	179.86	28.8	188.54	83.62	54.43	51.38	15.46
TRINITY_DN103431_c0_g1	0	0	0	0	3.05	9.53	0	0	0	0	0	3.21	8.29	8.03	0	0	0	0
TRINITY_DN10343_c0_g1	18.04	15.65	16.96	17.8	20.62	21.14	14.02	16.74	13.22	10.52	30.98	12.96	9.56	26.83	25.23	11.79	28.27	22.05
TRINITY_DN10343_c0_g2	6.2	12.29	14.39	22.5	14.73	19.95	23.05	23.21	15.66	5.86	24.63	7.54	5.08	10.92	17.83	8.4	15.96	6.89
TRINITY_DN103440_c0_g1	5.29	0	0	0	0.43	0.52	4.31	0	24.05	0	0	0	4.41	7.72	10.52	0	0.52	13.6
TRINITY_DN103469_c0_g1	0	0	2.82	0	0	0	0	8.63	2.97	2.91	0	0	0	5.53	2.97	0	0	3.16
TRINITY_DN10347_c0_g1	53.97	33.13	60.84	64.12	66.36	57.72	53.12	68.71	63.62	34.17	72.05	62.99	74.3	77.69	58.87	65.24	67.81	50.38
TRINITY_DN10347_c0_g2	12.39	19.23	22.51	48.45	21.47	24.58	0	55.25	10.35	7.58	56.45	40.46	7.68	33.75	28.4	21.95	38.93	5.5
TRINITY_DN10348_c0_g2	128.17	73.23	129.82	145.05	158.21	107.45	227.1	151.42	124.65	87.91	122	140.68	114.3	121.96	124.07	81.38	89.38	205.08
TRINITY_DN10349_c0_g2	145.47	126.1	172.93	167.39	195.57	166.15	147.43	164.5	140.79	98.36	214.18	174.22	166.74	230.95	165.82	161.3	178.36	184.03
TRINITY_DN1034_c0_g1	160.23	134.02	188.32	212.74	194.78	172.28	272.72	182.1	198.59	141.28	205.08	215.3	242.46	232.5	145.08	192.46	177.3	155.59
TRINITY_DN103504_c2_g1	1.75	3.39	0	6.77	0	5.19	0	0	1.83	5.31	1.85	1.82	5.44	0	3.61	3.45	1.72	1.94
TRINITY_DN103508_c0_g1	7.92	7.66	10.61	10.86	16.58	7.82	4.67	11.53	4.73	1.14	13.39	6	12.98	13.15	5.8	7.83	20.14	5.03
TRINITY_DN10350_c0_g1	10.51	11.58	24.51	18.38	25.29	23.4	14.76	19.73	30.14	26.92	54.45	22.01	23.22	24.63	14.39	27.28	29.95	27.46
TRINITY_DN103515_c0_g1	0	84.66	6.43	0	20.58	0	2.12	2.25	0.71	1.36	62.41	0	0	22.99	0.69	2.7	36.71	0
TRINITY_DN10352_c0_g1	17.03	11.83	13.69	5.85	11.68	15.91	11.83	7.43	13.41	11.28	15.13	11.91	13.68	8.67	7.23	18.07	9.05	11.72
TRINITY_DN10352_c1_g1	80.51	41.7	38.99	41.39	56.88	43.33	4.98	39.41	51.47	33.86	44.38	39.99	48.68	84.97	29.69	39.82	53.91	35.4
TRINITY_DN103535_c0_g1	333.66	622.9	814.04	726.96	1097.73	774.41	125.28	714.65	883.77	902.11	399.92	918.31	639.04	968.15	490.19	1089.65	304.72	21.31
TRINITY_DN103546_c0_g2	0	0	0	0	3.49	0	0	1.83	0	0	0	0	7.46	0	0	1.78	0	2
TRINITY_DN10355_c0_g2	6.64	1.61	1.7	1.61	1.61	4.93	0	8.44	6.94	6.73	3.52	5.2	0	0	0	6.57	1.64	1.84
TRINITY_DN10355_c2_g1	14.3	0	0	0	0	0	14.73	3.89	4.99	0	24.08	0	0	8.31	0	0	14.16	25.44
TRINITY_DN103565_c0_g1	4.21	0	0	10.25	0	12.52	4.39	0	4.4	8.57	2.2	4.34	27.41	4.09	4.47	0	6.22	27.65
TRINITY_DN10356_c0_g1	29.45	31.07	28.89	22.04	38.15	42.26	33.86	35.69	42.64	41.3	37.35	32.87	39.89	44.14	50.47	33.97	42.91	35.68
TRINITY_DN10356_c0_g2	2.58	2.7	2.2	3.45	8.72	5.57	2.54	3.2	4.82	1.46	0	5.98	15.8	3.24	6.83	11.87	9.98	13.6
TRINITY_DN10356_c0_g3	0	2.03	6.36	4.08	2.14	0	4.37	4.25	4.38	4.26	0	6.48	0	2.04	2.17	0	4.12	9.31
TRINITY_DN103576_c0_g1	626.56	522.88	795.09	774.49	937.87	699.45	679.21	635.95	847.02	640.54	607.06	796.62	1335.88	1076.55	925.79	790.36	629.26	986.32
TRINITY_DN10359_c0_g1	6.82	3.31	0	1.65	0	5.06	1.77	3.47	0	0	3.61	5.43	0	1.66	1.98	1.69	1.68	3.79
TRINITY_DN1035_c0_g1	0	0	0	0	6	0	0	0	11.74	0	0	0	10.71	2.01	6.52	4.08	0	2.3
TRINITY_DN1035_c1_g1	24.41	5.46	44.09	20.58	21.32	17.71	22.68	14.56	16.11	16.42	2.03	23.48	5.38	29.17	15.54	22.25	11.09	28.8
TRINITY_DN103603_c0_g1	4.23	14.38	6.43	6.18	8.18	16.78	8.83	4.3	0	0	17.71	8.72	2.19	2.21	8.78	8.73	6.27	16.46
TRINITY_DN103607_c0_g2	7.02	6.81	0	2.28	0	2.32	5.11	9.49	4.16	0	12.16	2.4	4.84	9.1	0	6.91	11.49	0
TRINITY_DN10361_c0_g1	102.47	132.33	135.9	112.78	130.9	205.91	192.32	144.48	201.77	155.02	150.54	126.86	171.45	199.81	219.54	98.61	57.01	112.78
TRINITY_DN10361_c1_g2	0	5.9	7.69	2.73	6.86	4.71	0	7.53	2.5	0	14.78	7.28	0	6.93	4.93	2.34	2.33	15.35
TRINITY_DN103632_c0_g1	119.35	87.65	123.01	128.6	140.84	129.53	140.64	141.07	136.33	78.89	143.12	125.52	156.22	146.85	125.36	116.28	128.08	134.37
TRINITY_DN103640_c0_g1	16.42	13.59	27.2	30.61	29.14	33.19	32.95	24.76	33.56	11.82	28.89	31.06	39.24	59.76	32.69	31.19	29.44	26.07
TRINITY_DN10364_c0_g1	32.2	36.08	52.03	45.2	48.95	44.27	54.74	40.6	39.44	30.58	57.02	45.96	65.35	55.8	45.2	42.22	51.02	62.41
TRINITY_DN103658_c0_g1	1.52	8.84	3.13	5.9	5.92	4.51	4.73	9.3	3.18	11.67	3.23	3.19	11.79	8.85	3.83	4.56	6.32	1.52
TRINITY_DN10366_c0_g2	1025.27	1082.64	1101.5	1583.32	1841.72	1077.06	1341.43	1714.79	910.6	624.13	1615.78	1146.92	682.5	1589.41	1127.54	1153.89	1729.89	1729.31
TRINITY_DN10366_c0_g3	55.86	50.18	81.75	111.03	79.28	50.49	47.38	69.3	48.99	35.75	53.82	76.81	57.85	37.29	32.17	84.52	36.58	20.46
TRINITY_DN10367_c0_g1	2.03	1.96	2.15	3.22	3.14	11.6	3.39	8.75	3.75	3.4	4.08	3.64	11.16	3.27	1.38	20.85	0.67	5.35
TRINITY_DN10367_c0_g2	5.13	12.36	1.24	3.32	25.59	44.83	4.05	27.57	5.49	46.15	26.01	31.2	1.7	7.4	6.8	5.25	5.09	11.43
TRINITY_DN103684_c0_g1	40.16	4.47	16.32	29.81	8.68	20.99	22.61	19.81	28.49	4.77	21.18	18.99	14.25	17.01	3.93	18.82	12.44	29.39
TRINITY_DN103690_c0_g1	16.84	15.72	10.02	12.99	11.02	13.52	15.34	5.75	17.55	4.6	24.29	15.56	17.92	33.04	11.56	16.91	10.04	16.28
TRINITY_DN103690_c0_g2	14.32	9.15	12.69	17.95	16.74	40.73	13.35	27.13	20.84	10.11	49.65	25.59	31.47	26.12	26.53	8.19	42.93	15.35
TRINITY_DN103691_c0_g1	4.59	4.45	34.94	7.72	8.85	4.55	4.79	6.98	2.4	48.26	7.16	14.3	15.51	22.32	16.43	14.73	7.3	33.75
TRINITY_DN10369_c0_g2	2.09	1.34	1.12	4.3	2.06	0.69	4.99	8.1	3.65	3.86	2.3	0.38	5.49	2.69	8.48	7.33	2.42	8.91
TRINITY_DN10369_c1_g1	14.13	8.74	10.15	19.07	25.7	13.28	5.5	35.9	1.01	11.9	14.58	20.26	22.37	3.05	11.35	11.41	8.26	11.74
TRINITY_DN1036_c0_g3	158.48	139.85	228.41	178.88	187.13	159.61	181.74	204.18	136.83	128.08	148.54	185.14	104.36	233.71	229.62	190.79	208.29	364.54
TRINITY_DN10370_c0_g1	4.57	2.47	0.68	1.32	1.89	2.53	3.29	7.21	0.67	0	4.2	0	6.04	0.62	2.61	0.64	1.91	3.05
TRINITY_DN10371_c0_g2	3.33	0	0	6.57	0	0	0	0	0	0	0	0	0	3.24	0	3.27	0	0
TRINITY_DN103746_c0_g1	0	0	7.89	2.58	2.53	2.61	5.51	0	5.5	0	0	2.68	0	0	0	2.59	0	0
TRINITY_DN10374_c0_g1	49.05	27.11	58.62	67.27	76.54	51.15	39.49	78.86	67.92	16.87	78.57	41.75	23.84	59.5	31.37	31.45	50.12	23.11
TRINITY_DN103750_c0_g1	0	0	0	2.47	2.43	0	10.56	2.56	0	7.72	2.61	0	0	0	0	0	4.95	0
TRINITY_DN10375_c0_g1	41.04	28.05	43.93	53.36	63.65	50.11	68.6	61.53	60.63	41.48	60.9	62.63	66.69	53.82	47.07	57.56	46.54	52.32
TRINITY_DN10376_c0_g2	9.6	13.04	7.94	8.95	7.35	7.37	10.55	10.37	12.85	4.3	6.89	8.66	5.59	9.28	5.42	9.6	7.94	8.89
TRINITY_DN103783_c0_g1	7.67	5.58	7.8	14.92	1.86	9.49	3.99	13.63	8.01	5.84	12.1	5.96	5.96	11.18	9.92	13.25	5.66	6.39
TRINITY_DN103794_c0_g1	36.32	106.29	87.49	44.93	80.53	55.27	20.25	37.25	43.3	34.64	200.24	44.53	27.51	127.79	103.36	40.51	137.67	70.43
TRINITY_DN103795_c0_g1	15.1	10.24	22.05	9.16	9.96	17.33	2.58	8.67	14.57	5.93	10.91	7.87	21.28	10.17	13.22	7.48	17.68	16.35
TRINITY_DN1037_c0_g1	18.37	10.69	23.28	20.47	11.48	15.96	41.49	24.63	16.51	23.87	6.52	22.4	30.98	17.64	27.71	34.91	10.21	33.6
TRINITY_DN1037_c1_g1	117.73	100.03	119.64	98.93	153.68	172.08	94.26	100.32	131.38	65.62	208.18	74.11	148.42	177.31	178.27	111.59	200.46	123.8
TRINITY_DN1037_c2_g1	136.04	126.55	208.43	215.03	163.84	164.99	125.11	102.11	122.57	164.14	153.87	209.86	50.7	145.63	56.26	192.54	72.44	8.77
TRINITY_DN1037_c3_g1	5.42	7.38	5.11	5.8	0	16.19	13.76	0	11.26	3.02	5.26	0	10.88	5.28	3.08	16.85	18.82	19.67
TRINITY_DN1037_c9_g1	8.86	20.28	29.17	5.39	22.2	26.29	17.6	25.85	20.37	9.46	7.1	17.03	37.44	10.14	28.62	47.18	17.64	61.65
TRINITY_DN103819_c0_g2	115.79	71.94	159.87	124.69	157.06	133.41	66.98	102.71	91.78	55.04	53.85	42.77	134.92	153.99	110.85	104.17	107.61	96.93
TRINITY_DN10381_c0_g1	95.42	85.98	125.32	125.88	124.22	114.83	116.54	119.09	106.12	80.49	129.16	120.22	117.48	138.1	106.58	123.81	108.26	102.5
TRINITY_DN10382_c1_g1	1.24	0	0	1.19	0	0	6.39	0	1.29	2.5	0	0	1.29	0	2.54	1.23	0	1.38
TRINITY_DN10384_c0_g1	9.36	17.95	43.54	13.87	27.94	21.32	14.7	9.49	25.53	4.72	39.83	24.32	21.52	36.16	23.98	6.91	32.18	33.69
TRINITY_DN103852_c0_g2	38.36	30.13	53.26	55.79	59.02	56.11	45.8	59.5	49.74	37.45	64.9	59.7	69.01	74.3	46.97	56.77	69.72	50.97
TRINITY_DN103856_c0_g1	1115.31	1197.21	1545.73	1413.73	1986.34	1343.07	1352.45	1207.46	1099.05	1280.42	1751.29	1575.01	911.62	1812.82	1419.18	1446.4	1548.09	1526.37
TRINITY_DN10385_c0_g1	0	0	0	1.42	0	0	1.52	1.5	0	1.49	0	0	1.53	2.85	0	0	2.9	0
TRINITY_DN103860_c0_g1	1422.18	855.2	1210.67	1614.08	1326.12	1118.45	2123.52	2122.75	1348.66	2002.1	602.61	1741.22	2628.64	1206.26	1142.36	2172.4	819.74	1419.54
TRINITY_DN10386_c0_g1	119.49	181.07	242.59	133.49	227.93	235.54	140.5	149.54	155.74	136.76	150.55	186.62	111.05	200.87	112.3	213.8	165.72	134.29
TRINITY_DN10386_c5_g1	0	0	0	0	4.48	1.52	0	1.56	0	0	0	3.22	60.84	2.98	18.45	3.04	1.51	54.93
TRINITY_DN103888_c0_g2	0	0	0	0	0	0	3.9	0.97	0.99	0	0	1.01	1.98	0	1.94	0.94	0.94	0
TRINITY_DN103888_c3_g1	20.04	8.33	11.37	8.43	10.97	0	24.02	20.27	14.93	2.93	5.87	8.68	11.79	8.36	2.99	5.62	2.8	9.53
TRINITY_DN10388_c0_g1	5.77	10.49	5.19	12.47	1.31	2.19	0.45	5	0.93	5.81	6.34	14.86	20.2	11.33	10.37	4	6.17	8.01
TRINITY_DN1038_c0_g1	19.13	19.22	25.93	25.45	31.17	26.94	24.18	20.13	19.92	15.84	37.07	20.4	25.89	25.2	27.95	20.78	29.39	34.61
TRINITY_DN10391_c0_g1	116.74	156.87	136.56	263.05	234.37	212.41	133.11	247.95	186.48	164.23	409.68	204.19	127.13	590.54	273.57	166.82	304.15	348.53
TRINITY_DN103920_c0_g2	438.48	222.28	423.37	492.31	387.69	446.65	636.49	586.91	428.9	618.89	201.6	410.47	752.61	434.64	419.3	770.45	247.74	398.14
TRINITY_DN103924_c0_g1	12.71	9.17	6.26	9.4	6.07	9.46	17.77	9.64	9.94	0	48.41	31.88	3.26	18.53	24.56	12.37	7.53	17.18
TRINITY_DN103933_c0_g1	0	2.65	0	0	0	0	0	0	0	0	5.62	0	2.82	0	2.85	0	0	0
TRINITY_DN103935_c0_g1	0	0	4.84	1.77	1.8	1.82	7.6	0.94	0	0	5.99	0.99	3.85	2.68	9.43	0	3.65	16.4
TRINITY_DN10394_c0_g1	118.71	142.77	170.47	177.41	170.6	172.77	172.85	131.98	101.26	98.44	205.84	136.82	144.2	226.08	208.32	146.31	184.6	313.69
TRINITY_DN103953_c0_g1	6.69	19.51	11.5	27.52	28.22	8.89	26.37	20.56	8.03	17.94	52.14	10.77	18.46	49.2	4.01	15.47	38.68	36.91
TRINITY_DN103962_c0_g1	5.58	1.08	8.14	10.7	1.09	1.1	18.49	9.1	8.17	5.63	3.6	9.47	30.24	0	0	38.8	2.21	4.96
TRINITY_DN10396_c0_g1	1.11	1.08	2.32	1.07	6.52	2.2	8.03	2.24	2.3	4.49	0	4.64	5.73	0	1.14	2.15	0	1.21
TRINITY_DN103989_c0_g1	10.85	3.5	7.52	15.06	17.65	9.53	6.23	8.62	12.55	4.87	11.49	14.04	11.31	16.14	7.43	13.17	9.53	5.39
TRINITY_DN10398_c0_g1	8.15	0	0	0	2.61	0	5.69	2.75	5.67	0	0	0	0	5.29	5.66	0	0	12.06
TRINITY_DN103992_c0_g1	110.25	114.27	160.52	137.76	157.79	156.03	117.43	136.42	115.97	85.68	183.13	153.73	141.67	176.45	169.07	107.83	172.57	167.67
TRINITY_DN103992_c0_g3	10.17	5.87	7.5	4.2	12.74	10.06	7.53	4.45	18.24	1.47	9.29	4.77	15.12	11.24	7.41	10.08	2.87	12.92
TRINITY_DN103997_c0_g1	0	7.39	0	0	2.44	0	5.31	2.57	5.3	0	10.49	5.17	5.24	12.35	15.85	0	17.44	0
TRINITY_DN10399_c0_g1	7.22	8.7	20.44	10.69	7.6	7.97	10.15	11.12	2.91	1.13	20.11	6.21	6.22	16.79	14.17	19.46	15.47	7.66
TRINITY_DN1039_c0_g1	5.95	12.12	10.85	6.01	7.38	11.03	12.39	8.43	5.12	5.18	19.02	8.01	17.66	11.84	11.54	8.32	16.45	10.17
TRINITY_DN1039_c2_g1	579.33	380.72	601.22	680.77	672.5	516.89	761.39	637.37	679.63	520.12	504.26	636.73	708.36	633.09	551.27	713.47	511.79	688.47
TRINITY_DN104005_c1_g1	15.96	21.86	3.88	1.2	2.6	9.44	4.49	7.61	10.42	8.16	21.27	3.95	43.16	38.52	12.78	12.24	34.46	22.05
TRINITY_DN104009_c0_g1	4.89	3.16	6.69	0	6.33	3.22	1.69	4.97	0	3.3	0	1.7	13.54	0	0	4.84	0	1.81
TRINITY_DN10401_c0_g1	14.69	14.74	12.19	33.4	16.5	13.34	11.79	6.01	12.5	10.82	21.84	12.7	139.7	15.34	24.18	19.88	21.26	34.97
TRINITY_DN10402_c1_g1	13.31	28.11	32.45	10.69	15.97	16.27	23.17	15.46	23.59	25.43	16.9	29.76	30.92	26.63	19.54	18.36	4.87	24.59
TRINITY_DN104032_c0_g1	14.81	12.57	5.99	10.77	8.98	7.33	9.63	3.76	21.28	7.52	11.7	24.15	15.37	23.37	11.49	9.14	16.41	4.12
TRINITY_DN104039_c0_g1	68.95	39.7	41.14	68.98	58.86	52.05	73.96	51.46	46.76	53.57	27.63	71.25	119.74	79.24	60.94	76.26	35.92	52.41
TRINITY_DN10403_c0_g1	274.11	226.65	249.72	226.13	289.7	335.54	411.94	258.67	261.16	233.71	380.44	267.13	273.84	390.36	406.67	284.01	403.43	463.44
TRINITY_DN10403_c1_g2	11.04	4.28	0	10.76	2.13	4.38	6.92	6.72	0	2.25	4.61	4.54	0	4.29	2.29	2.18	2.17	2.45
TRINITY_DN104040_c0_g1	38.97	21.47	55.8	37.24	33.11	33.71	23.56	70.25	70.94	79.32	17.47	58.9	50.75	64.18	50.61	41.85	65.64	38.3
TRINITY_DN10404_c0_g1	14.97	16.52	14.22	11.99	18.87	15.11	17.91	26.05	10.23	10.56	9.71	20.11	33.66	19.55	15.26	11.95	17.06	27.92
TRINITY_DN104058_c0_g2	37.14	32.85	40.28	63.64	86.51	63.23	69.68	90.71	51.68	59.91	49.7	78.05	118.39	46.24	59.03	84.24	36.01	142.72
TRINITY_DN104058_c0_g3	18.13	10.56	16.8	14.06	18.63	16.16	13.21	13.07	13.32	25.76	9.56	26.46	20.85	14.41	20.31	4.78	14.92	4.16
TRINITY_DN10405_c0_g1	13.89	20.55	30.37	18.86	27.04	21.73	19.97	17.25	19.77	18.48	19.3	21.23	28.3	24.92	33.46	26.61	18.21	28.7
TRINITY_DN10405_c1_g1	94.01	67.98	128.08	99.91	120.07	104.93	55.92	98.85	109.68	121.15	156.4	165.85	132.72	145	155.81	80.52	91.93	142.74
TRINITY_DN10405_c8_g1	38.41	62.01	31.28	27.28	76.9	52.9	8.83	21.55	23.84	17.4	39.18	17.06	25.8	97.06	56.95	40.94	44.06	37.35
TRINITY_DN104069_c0_g1	62.24	23.81	33.79	31.7	35.11	30.09	49.52	69.34	34.03	28.51	44.3	66.84	40.67	52.64	47.92	81.04	39.01	65.97
TRINITY_DN104074_c0_g1	2.59	0	2.68	0	0	0	9.37	2.65	2.71	14.11	0	1.37	6.57	2.51	16.23	0	7.67	5.75
TRINITY_DN104074_c1_g1	9.33	14.62	12.67	8.59	15.88	11.74	10.76	10.89	17.32	6.01	27.87	4.85	3.09	28.57	22.96	1.47	17.59	10.6
TRINITY_DN10407_c0_g1	23.85	24.18	26.16	17.83	45.82	20.84	34.53	26.88	29.37	37.4	2.88	18.63	40.11	27.37	59.22	27.26	15.34	75.15
TRINITY_DN104092_c0_g1	0	1.5	3.07	3.15	0.77	3.07	16.49	1.59	2.13	0.54	4.93	6.32	0	1.54	2.38	4.23	7.57	0
TRINITY_DN104092_c0_g2	9.18	5.09	13.17	19.87	12.99	2.6	43.73	7.27	19.95	0	10.83	8.96	0	10.21	0	31.33	0	0
TRINITY_DN104099_c0_g1	5.84	5.66	23.21	0	0	16.23	0	14.77	0	23.32	0	0	35.22	15.84	3.05	13.56	7.76	3.24
TRINITY_DN1040_c0_g1	143.48	109.37	174.93	181.12	126.41	145.6	149.46	128.62	140.69	105.63	247.32	167.6	87.28	159.73	126.07	130.99	162.87	131.59
TRINITY_DN104116_c0_g1	0	2.93	11.96	8.91	14.45	9	3.17	3.07	8.84	6.19	21.6	6.09	12.44	11.76	18.94	5.93	11.83	6.71
TRINITY_DN10411_c0_g1	16.46	6.88	1.82	15.01	2.46	6.65	6.16	1.6	4.47	14.49	8.61	3.29	5.29	1.68	9.45	1.73	0	11.09
TRINITY_DN104128_c0_g1	0	0	0	0	0	0	3.3	3.17	0	0	0	0	0	0	0	0	6.14	6.97
TRINITY_DN10412_c0_g1	187.59	182.02	227.68	239.75	191.56	195.91	217.81	191.95	176.88	163.98	247.06	268.35	261.12	233.84	195.25	219.97	191.55	290.78
TRINITY_DN104136_c0_g1	20.46	12.74	13.57	16.91	19.92	10.12	18.17	10.41	6.11	22.19	10.9	19.95	10.64	8.51	3.01	27.52	20.19	14.62
TRINITY_DN104136_c0_g2	11.85	8.4	17.65	22.38	7.38	15.3	22.79	4.32	30.97	7.21	2.45	9.66	9.76	17.25	19.62	8.15	7.74	7.83
TRINITY_DN10413_c0_g1	120.92	109.08	136.83	143.04	184.81	157.43	136.99	144.8	139.37	97.78	240.17	193.48	246.57	230.05	202.7	164.75	224.05	186.39
TRINITY_DN10414_c0_g1	126.91	93.38	157.27	167.89	145.38	124.36	159.63	177.07	133.78	85.97	169.51	151.35	170.13	152.79	122.94	163.54	132.54	133.5
TRINITY_DN10415_c0_g2	2.84	8.51	7.42	8.37	8.08	8.08	0.32	8.39	5.62	4.75	18.76	4.13	5.95	11.87	10.53	8.21	17.22	12.34
TRINITY_DN104161_c0_g1	119.04	38.7	74.62	75.55	100.77	104.91	90.48	133.74	135.05	91.56	51.61	92.2	118.41	99.98	62.81	134.65	121.51	16.61
TRINITY_DN104167_c0_g1	0	0	0	0	0	0	3.23	3.11	3.21	0	0	0	47.44	0	41.76	0	0	54.59
TRINITY_DN104168_c0_g1	0	4.02	9.15	0	10.79	4.12	13.13	9.36	3.22	0	0	10.29	3.17	4.04	0	6.06	0	0
TRINITY_DN104168_c0_g3	11.53	0	0	2.83	2.76	0	27.21	0	3.01	0	0	0	11.87	0	6.01	11.32	2.82	9.59
TRINITY_DN10416_c0_g2	103.37	78.71	114.02	166.4	116.03	117.51	132.05	124	139.99	90.43	118.83	122.04	139.13	126.88	138.5	106.19	97.95	246.59
TRINITY_DN10416_c1_g1	137.21	79.27	74.95	239.33	87.51	84.2	368.73	99.34	131.28	216.87	39.7	229.45	208.88	75.77	74.86	220.54	101.68	121.57
TRINITY_DN10416_c2_g1	0.81	0.39	0.43	0.38	0	0.42	0	0.41	0.42	0	0	0.88	1.3	0	0.87	0.84	0.85	0.9
TRINITY_DN10416_c3_g2	32.23	22.59	39.49	25.17	37.92	32.92	13.94	28.4	34.3	31.01	25.86	35.89	79.12	44.32	29.21	51.28	22	11.54
TRINITY_DN10416_c8_g1	2.37	6.88	2.47	2.28	1.16	2.34	6.8	4.83	1.24	5.81	0	2.71	11.12	0	0	9.4	0	7.9
TRINITY_DN104172_c0_g1	6.5	2.1	15.33	8.44	17.19	6.27	0	4.4	9.06	4.41	9.66	8.93	6.73	12.64	4.5	10.68	4.26	9.63
TRINITY_DN104172_c0_g2	141.73	114.3	188.64	150.24	169.65	174.65	129.05	163.84	146.13	124.19	237.18	176.66	198.07	196.83	187.27	154.96	173.09	176.44
TRINITY_DN104178_c0_g1	5.69	5.73	2.82	2.72	5.31	2.82	5.81	0	2.97	5.66	5.69	0	8.56	5.53	3.41	8.17	0	0
TRINITY_DN10417_c0_g1	1.94	1.51	0.85	5.02	1.16	0.39	5.46	3.21	4.16	2.38	1.73	3.41	3.72	1.89	1.19	2.79	1.18	3.5
TRINITY_DN104189_c0_g1	2.54	1.23	2.64	1.22	1.24	0	0	0	2.66	1.29	0	0	1.32	1.23	0	3.79	0	1.41
TRINITY_DN10418_c0_g2	83.09	63.28	102.29	110.3	124.96	98.53	107.37	129.5	114.51	75.2	53.69	133.57	126.79	79.83	70.35	152.81	93.28	90.82
TRINITY_DN104190_c0_g2	10.65	16.05	21.87	11.14	13.87	14.19	4.95	11.5	12.6	10.42	24.83	11.09	9.1	16.48	13.17	10.64	20.81	11.81
TRINITY_DN104194_c0_g1	2.72	5.73	24.03	20.77	15.25	11.7	6.15	4	20.57	24	19.03	14.27	20.4	26.83	4.08	17.49	19.41	15.31
TRINITY_DN10419_c0_g1	53.33	17.68	38.67	46.15	33.8	39.54	37.25	39.39	44.62	35.14	39.16	44.99	34.84	54.3	59.92	48.95	31.61	34.08
TRINITY_DN10419_c0_g2	20.13	27.8	25.25	25.97	12.98	35.78	20.57	36.71	23.96	27.44	16.78	5.86	44.35	36.96	17.15	29.24	25.07	46.02
TRINITY_DN10419_c0_g3	23.16	18.73	17.68	18.75	26.19	32.5	16.09	21.58	22.2	15.69	22.33	25.99	30.03	13.13	23.99	17.16	24.72	15.02
TRINITY_DN10419_c1_g1	113.85	239.68	184.91	281.06	317.64	248.31	164.06	301.83	306.97	203.93	294.76	309.76	28.45	309.15	72.89	236.6	161.59	46.31
TRINITY_DN1041_c0_g1	52.67	43.32	69.01	52.14	52.71	53.49	42.94	59.52	50.75	46.3	60.38	60.92	61.07	63.98	69.68	52.24	58.36	66.56
TRINITY_DN104201_c0_g1	3.14	9.14	9.3	6.18	3	0	6.6	28.57	3.28	3.22	6.4	12.62	6.46	6.11	9.85	27.73	6.14	13.94
TRINITY_DN104208_c0_g2	29.35	30.76	30.89	36.53	19.96	33.49	16.89	31.2	23.83	18.06	15.5	25.8	38.12	50.29	14.02	40.65	35.17	35.09
TRINITY_DN10420_c0_g1	21.29	1.28	15.08	8.43	10.52	10.4	18.72	21.16	13.76	18.66	3.86	11.11	30.17	7.65	13.52	23.5	3.9	14.62
TRINITY_DN10421_c0_g1	25.26	7.9	2.32	8.57	3.43	6.59	2.05	5.5	4.51	6.25	9.6	10.05	29.33	18.74	7.69	1.98	18.97	19.82
TRINITY_DN10421_c0_g2	0	0	7.86	2.57	10.09	2.6	0	5.32	2.74	0	2.71	2.67	0	12.77	0	2.58	10.3	5.83
TRINITY_DN104221_c0_g2	0	0	0	0	0	0	0	0	0	0	1.41	0	1.37	2.56	0	0	0	1.46
TRINITY_DN104231_c0_g1	3.01	6.87	5.85	3.31	7	5.68	4.47	7.82	6.01	3.29	8.75	4.47	11.85	7.56	11.92	3.95	7.87	7.09
TRINITY_DN104244_c0_g3	0	0	0	2.17	0	2.21	0	2.26	0	0	0	4.57	0	0	6.93	4.39	2.19	0
TRINITY_DN104244_c2_g1	0	0	0	0	0	0	0	0	0	0	5.22	0	0	2.45	5.25	0	0	0
TRINITY_DN10424_c0_g1	0	0	0.46	0.62	1.26	0	0	0.88	0.69	0.99	0	0.71	0.9	1.24	0.66	0.43	0.43	0
TRINITY_DN104256_c0_g1	5.82	0	0	0	0	1.44	4.28	11.5	9.11	0	0	1.53	30.84	3.9	26.36	1.44	0	40.61
TRINITY_DN10425_c0_g2	187.82	213.85	273.54	317.77	345.57	260.11	316.87	387.8	203.42	170.01	347.27	226.66	218.95	355.94	364.07	252.95	295.97	444
TRINITY_DN10425_c1_g1	7.17	0.49	3.81	3.9	2.52	3.03	6.3	9.43	3.75	5.15	0.56	3.88	13.41	0.99	5.2	7.68	1.52	7.22
TRINITY_DN10426_c0_g1	3.05	7.84	8.64	8.21	6.99	6.52	8.33	10.39	9.04	9.2	12.24	10.46	14.37	6.87	9.31	12.69	8.57	3.95
TRINITY_DN10427_c0_g1	9.42	17.95	11.77	10.17	13.19	13.18	9.85	6.96	6.66	6.6	15.5	11.99	10.12	19.25	12.41	9.45	15.9	13.64
TRINITY_DN104284_c0_g1	6.85	11.55	0	0	4.4	16.03	0	2.31	16.68	6.99	19.88	9.36	0	6.82	17.59	6.74	15.7	13.22
TRINITY_DN10428_c0_g1	8.06	9.45	16.99	15.96	12.46	16.53	2.7	7.79	14.24	1.14	18.34	15.27	16.69	30.63	15.58	6.8	28.92	12.21
TRINITY_DN10429_c1_g1	13.36	101.62	50.82	28.53	49.48	44.78	87.45	65.17	77.58	46.4	68.67	42.63	107.69	103.74	40.8	81.35	58.43	58.01
TRINITY_DN1042_c0_g2	82.45	92.43	90.83	80.16	99.86	90.58	86.61	84.36	75.92	70.49	88.58	97.5	86.91	123.09	103.36	87.01	98.19	141.22
TRINITY_DN10430_c0_g1	403.3	447.92	414.09	566.69	512.45	425.04	453.94	395.65	504.7	454.11	637.46	481.77	247.23	692.12	367.64	571.29	451.6	220.8
TRINITY_DN10430_c0_g2	0	2.35	1.71	0	0.8	0.8	5.84	0	0	0.82	0	0.87	11.03	1.57	0.83	0	0	0.9
TRINITY_DN10430_c2_g1	3.42	3.31	2.38	0	1.11	2.25	2.36	4.65	0	1.15	3.68	2.42	0	2.21	2.34	1.13	0	3.98
TRINITY_DN10431_c0_g1	55.63	50.14	58.24	74.2	78.09	75.95	41.16	59.84	46.36	53.66	74.56	69.04	103.34	82.18	83.25	75.71	76.89	52.12
TRINITY_DN104322_c1_g1	12.95	16.11	25.41	65.78	28.04	25.81	45.23	33.41	17.1	11.32	27.48	22.73	35.79	27.97	33.97	39	15.91	39.52
TRINITY_DN10432_c0_g1	11.44	8.88	13.73	12.19	10.37	14.85	7.46	11.73	10.72	10.84	29.11	7.79	12.73	19.53	16.28	13.17	19.39	17.1
TRINITY_DN10432_c0_g2	8.32	4.03	2.87	8.02	6.76	10.97	1.44	2.83	8.71	1.66	11.85	2.92	7.22	5.38	15.7	2.75	5.48	4.62
TRINITY_DN10432_c0_g4	48.45	58.37	70.93	55.45	73.24	52.93	57.63	42.55	44.78	34.51	63.09	55.14	39.78	71.29	73.88	51.19	73.02	92.57
TRINITY_DN10433_c0_g1	11.92	25.83	8.18	10.99	5.22	6.74	21.03	22.13	9.85	5.97	17.51	26.3	22.69	15.04	21.21	11.88	16.19	85.86
TRINITY_DN10433_c1_g3	11.67	13.03	8.54	15.19	16.1	6.59	11.02	10.29	2.06	6.76	31.77	13.23	21.4	26.4	8.49	18.47	10.54	5.56
TRINITY_DN104354_c0_g1	6.72	10.3	13.93	8.26	22.57	39.24	28.78	18.8	32.67	8.63	8.88	0	102.55	58.36	48.86	4.19	19.83	35.1
TRINITY_DN104375_c0_g1	0	2.36	7.79	2.38	0	0	7.64	0	12.57	4.15	2.52	3.97	0	7.83	0	0	0	0
TRINITY_DN104377_c0_g1	10.31	28.03	25.68	4.17	33.57	13.88	2.31	25.07	24.55	7.73	18.84	25.11	9.76	19.93	8.49	28.11	30.65	34.21
TRINITY_DN10437_c0_g1	3.48	1.92	3.71	2.37	7.34	0.49	2.04	8.14	3.65	0.5	0.55	0	0	0.96	20.72	1.49	1.98	59.73
TRINITY_DN10438_c0_g1	24.52	27.73	32.78	29.49	49.03	40.15	27.65	31.68	20.79	20.16	37.04	33.19	32.06	39.23	79.83	22.15	38.56	118.15
TRINITY_DN10438_c1_g1	14.25	6.21	9.22	15.82	14.37	4.53	23.57	13.35	8.16	16.63	5.96	14.96	15.34	9.77	4.69	24.56	3.85	15.31
TRINITY_DN1043_c0_g1	389.53	466.46	655	426.31	249.44	569.47	387.97	582.07	530.45	263.63	681.29	240.12	280.9	749.8	1327.4	476.1	419.25	2312.82
TRINITY_DN1043_c0_g2	220.27	187.77	330.6	231.04	265.54	264.37	208.97	215.74	317.92	189.43	203.65	315.54	375.99	219.27	216.07	286.71	214.5	161.33
TRINITY_DN1043_c2_g1	43.89	28.75	29.68	80.59	54.01	37.18	70.69	53.32	48.67	27.49	51.23	45.14	45.33	70.53	46.05	62.96	52.96	48.47
TRINITY_DN10440_c0_g1	29.17	40.29	52.49	43.04	97.46	45.73	21.18	58.13	38.42	25.63	55.84	67.37	15.3	42.76	59.49	42.21	75.83	18.88
TRINITY_DN10440_c1_g1	25.4	47.6	40.15	52.28	75.1	45.17	36.97	44.69	40.49	24.1	49.22	45.2	19.51	44.58	57.39	36.18	35.89	95.5
TRINITY_DN10440_c6_g1	75.83	47.05	86.98	98.39	75.41	54.2	111.48	49.06	82.23	65.25	40.24	54.97	60.16	82.63	57.01	86.28	41.55	47.11
TRINITY_DN104418_c0_g1	0	8.16	5.58	5.51	5.38	5.57	5.89	2.84	5.86	0	5.76	0	2.89	8.19	2.93	0	16.5	3.11
TRINITY_DN10441_c1_g1	3.15	15.51	4.86	7.23	35.16	36.21	14.26	9.74	13.38	4.79	12.63	5.48	4.92	21.63	30.12	22.78	15.67	60.76
TRINITY_DN104427_c0_g1	0	0	0	3.85	1.98	0	4.84	3.44	0	4.75	0	0	3.52	0	4.11	7.39	0	0.75
TRINITY_DN10442_c0_g1	444.76	597.21	668.75	260.89	725.05	452.98	326.18	246.68	554.77	434.44	168.38	638.68	541.09	503.26	3844.09	688.61	735.23	11779.2
TRINITY_DN104434_c0_g1	0	5.24	13.46	7.94	12.96	5.36	5.66	13.67	16.9	2.76	11.12	19.18	5.57	7.88	2.81	18.58	7.94	3
TRINITY_DN104436_c0_g1	0	3.06	3.11	0	0	0	23.2	0	0	16.17	0	6.33	16.2	9.21	3.3	21.65	3.08	6.99
TRINITY_DN104437_c0_g1	0	0	0	0	0	0	0	0	0	0	0	0	479.89	0	0	0	0	0
TRINITY_DN10443_c0_g1	0	25.06	5.97	10.62	8.5	3.84	0	9.07	5.75	9.12	20.76	4.17	5.58	10.79	1.58	0.78	26.78	6.54
TRINITY_DN10444_c1_g1	6.29	4.07	10.63	0	4.06	14.53	0	4.26	4.39	10.65	4.38	4.33	4.34	4.07	0	6.21	2.06	7
TRINITY_DN104456_c0_g1	2.73	0	5.43	8.01	15.7	0	0	11.04	5.69	0	0	5.53	0	2.65	11.36	0	5.35	0
TRINITY_DN104460_c0_g2	0	0	0	0	2.47	0	0	2.6	0	5.24	0	2.62	18.56	5	2.67	0	0	5.7
TRINITY_DN10447_c0_g1	8679.17	6499.42	8294.06	9866.28	7942.34	7804.08	10252.5	7827.23	7160.85	8862.47	6573.6	11533.6	10870.4	10554.8	10143.7	10503.7	8177.47	12916.1
TRINITY_DN10448_c0_g1	23.39	43.04	40.17	45.11	47.4	53.02	28.78	39.78	44.68	24.48	205.47	36.22	22.2	68.55	42.4	37.59	82.71	43.77
TRINITY_DN10449_c1_g1	168.21	124.2	181.85	203.33	215.06	168.85	192.59	182.07	138.59	128.53	154.45	180.75	225.44	200.24	182	177.07	166.48	176.3
TRINITY_DN10449_c3_g1	10.44	4.77	15.89	6.87	10.81	4.34	11.76	8.99	8.06	8.3	10.84	5.35	12.09	5.52	3.35	8.24	3.82	8.6
TRINITY_DN10449_c4_g1	125.16	169.37	147.24	116.1	75.75	141.99	56.33	110.31	94.79	59.2	201.53	57.4	144.33	110.94	144.34	128.31	163.79	117.87
TRINITY_DN104504_c0_g1	0	0	3.04	3.02	0	0	6.46	6.22	0	0	6.27	0	0	2.99	5.82	0	3.01	6.82
TRINITY_DN104505_c1_g2	14.02	11.67	15.96	15.57	36.83	21.82	0	10.17	6.28	18.31	27.42	14.48	16.6	15.57	31.12	13.83	28.08	42.8
TRINITY_DN10450_c0_g2	44.31	55.29	53.96	82.91	101.49	103.47	51.86	44.88	41.22	19.1	67.47	42.69	23.21	52.42	37.16	21.26	58.36	42.23
TRINITY_DN10450_c0_g3	48.94	37.67	82.19	86.67	72.44	65	94.78	87.48	60.21	73.5	67.19	107.86	162.22	85.61	71.31	105.76	46.12	69.08
TRINITY_DN10453_c0_g2	0	1.64	1.73	0	0	0	7.46	3.44	1.51	6.86	3.58	1.76	4.5	4.19	1.48	1.67	3.33	3.2
TRINITY_DN10453_c0_g3	0	0	0	2.28	0	0	2.44	0	0	2.38	0	2.39	0	0	2.42	4.6	0	0
TRINITY_DN104540_c0_g1	25.72	12.14	27.77	32.75	25.39	26.94	29.65	24.68	22.85	17.29	14.4	24.54	31.79	24.13	19.87	33.66	20.85	30.32
TRINITY_DN10454_c0_g1	207.94	191.43	217.03	239.57	268	214.43	256.18	247.2	236.34	168.72	292.81	299.6	180.53	257.6	259.74	208.97	252.39	201.14
TRINITY_DN10454_c1_g1	17.09	10.85	33.29	18.26	30.96	47.43	29.66	18.87	30.06	38.97	27.72	32.51	28.69	9.48	28.19	22.87	26.6	47.02
TRINITY_DN10454_c1_g2	13.1	10.92	35.81	28.08	27.1	9.62	52.53	53.24	26.26	20.97	7.81	15.39	27.71	31.12	21.46	17.58	19.98	40.69
TRINITY_DN10456_c0_g1	12.07	9.73	9.47	9.75	9.77	9.94	8.53	13.34	10.59	13.2	5.43	5.37	15	10.71	8.26	7.01	5.97	5.59
TRINITY_DN10457_c0_g1	3.46	1.68	1.77	3.35	3.35	0	7.18	1.76	0	1.75	0	3.6	17.94	0	1.79	0	1.7	1.92
TRINITY_DN10458_c0_g1	23.55	11.07	10.76	10.35	13.19	22.34	28.86	15.11	28.33	6.49	82.7	6.57	24.23	55.85	8.69	16.79	47.82	26.4
TRINITY_DN10458_c2_g1	104.56	58.67	38.58	24.49	40.73	39.1	139.32	78.85	38.37	77.12	71.93	35.39	311.93	70.58	55.33	113.94	157.84	128.91
TRINITY_DN104590_c0_g1	1.54	0	0	2.97	1.5	7.6	7.97	0	1.61	0	11.44	0	0	0	0	0	6.07	0
TRINITY_DN10459_c0_g1	97.48	59.32	66.77	72.6	101.13	28.79	93.16	82.15	74.82	34.15	70.29	93.18	66.87	148.95	60.25	88.09	71.51	96.13
TRINITY_DN1045_c0_g1	582.23	423.9	657.46	513.31	647.77	549.33	588.34	566.88	589.26	486.93	511.52	585.13	658.33	677	531.78	644.85	510.78	493.1
TRINITY_DN1045_c1_g1	281.94	119.81	142.7	383.88	177.34	136.72	361.99	193.26	191.44	205.36	207.98	205.06	226.07	145.18	171.8	291.09	298.53	202.15
TRINITY_DN1045_c1_g2	308.43	230.23	399.95	264.48	378.62	361.23	332.71	327.75	440.2	374.26	249.35	432.37	608.6	385.67	373.62	492.37	283.69	413.92
TRINITY_DN1045_c1_g3	52.62	33.22	52.95	49.59	36.49	43.48	51.2	63.96	70.68	67.42	24.5	43.62	65.17	25.75	111.98	65.04	43.36	81.26
TRINITY_DN104606_c0_g1	3.16	4.6	8.12	6.11	0	11.43	3.28	4.82	1.65	1.6	5.03	4.96	3.29	7.32	8.15	9.39	7.8	10.67
TRINITY_DN10460_c0_g1	218.84	215.46	192.4	157.64	240.52	202.67	187.03	144.76	231.61	58.2	100.57	128.07	379.59	158.46	138.54	119.56	186.58	128.11
TRINITY_DN104627_c0_g1	14.8	27.26	32.43	27.14	28.82	38.06	21.48	36.37	25.71	13.52	29.95	20.2	18.48	22.98	25.99	14.67	24.84	24.68
TRINITY_DN10463_c0_g1	16.54	21.71	25.06	13.97	22.36	16.37	17.95	18.16	12.08	8.28	28.58	15	12.95	35.03	19.33	16.69	22.8	19.02
TRINITY_DN10464_c0_g1	42.13	13.2	41.33	0	38.43	13.42	86.26	95.31	54.84	20.26	28.39	10.19	107.59	33.47	41.5	77.46	9.43	36.98
TRINITY_DN10464_c0_g2	18.57	14.23	26.17	22.43	25.78	19.15	26.21	22.51	21.69	14.04	25.04	22.08	26.05	23.85	20.43	21.22	21.56	16.87
TRINITY_DN104653_c0_g1	8.54	17.18	43.16	14.54	24.74	54.96	15.58	12.99	62.38	19.53	51.29	35.15	13.52	47.88	59.42	10.69	29.38	31.06
TRINITY_DN104655_c1_g1	8.63	4.17	3.38	5.17	6.33	7.04	5.58	22.58	16.87	16.34	9.3	13.76	23.76	7.4	5.52	18.24	12.81	10.8
TRINITY_DN10465_c0_g1	295	238.16	352.95	341.73	347.86	483.25	366.77	248.73	460.26	336.1	376.91	456.85	727.27	392.25	468.59	346.2	326.48	346.36
TRINITY_DN104676_c0_g1	1355.48	857.71	1299.04	1652.08	1496.64	1099.4	2071.01	1954.76	1549.9	986.56	1439.37	1830.95	2099.31	1464.73	1389.73	1752.92	1195.6	973.26
TRINITY_DN104683_c0_g1	1.26	0	1.3	0	5.49	11.73	3.89	0	2.63	0	0	0	0	1.22	5.15	0	1.24	0
TRINITY_DN10468_c0_g1	20.87	43.63	39.63	64.24	53.79	26.15	50.82	43.04	47.42	48.41	46.2	52.47	165.27	76.91	42.68	39.67	44.52	23.62
TRINITY_DN10469_c0_g1	103.82	91.7	142.68	137.8	139.25	123.59	135.96	131.15	134.23	85.52	162.68	141.72	133.89	161.01	120.02	135.87	137.67	145.22
TRINITY_DN1046_c0_g1	31.75	27.93	44.9	47.84	35.57	38.36	26.4	26.8	29.93	45.09	33.59	49.63	35.78	53.29	45.48	50.84	36.26	38.38
TRINITY_DN10470_c0_g1	4.42	8.6	5.44	5.91	11.6	6.74	6.76	2.89	5.54	5.23	3.88	11.21	13.78	9.87	7.04	11.46	4.51	5.9
TRINITY_DN10471_c0_g1	104.49	98.33	140.31	126.58	142.26	148.6	92.49	123.79	96.28	56.11	208.05	113.18	81.67	153.33	100.03	102.24	165.5	115.77
TRINITY_DN10471_c1_g1	73.55	59.05	112.79	158.26	147	124.24	160.1	209.85	141.26	98.98	89.51	97.43	140	171.53	102.14	159.72	102.35	108.26
TRINITY_DN10471_c2_g1	903.37	505.96	841.73	953.16	843.34	632.02	1039.09	895.21	819.83	581.19	542.51	937.48	968.55	690.05	568.59	1112.09	565.15	818.79
TRINITY_DN104728_c1_g1	0	2.55	0	0	0	0	0	0	5.5	0	0	0	0	0	0	0	5.17	0
TRINITY_DN104729_c0_g2	14.42	0	6.65	4.28	4.24	0	0	6.44	4.59	2.32	3.52	9.03	0	4.27	4.56	6.49	2.27	2.44
TRINITY_DN10472_c0_g1	0.62	3.6	4.62	0.59	1.83	5.53	7.02	3.18	3.26	0	5.44	3.36	1.95	9.63	3.8	1.86	6.79	2.07
TRINITY_DN10473_c0_g1	130.6	115.21	86.13	122.2	212.24	120.22	70.49	83.04	100.8	74.24	98.78	244.08	48.43	91.98	53.14	202.94	105.21	28.87
TRINITY_DN104748_c0_g1	6.89	4.88	28.33	3.06	4.07	4.08	7.53	2.82	2.41	5.09	5.55	3.99	21.32	6.66	4.2	17.15	6.84	6.64
TRINITY_DN104748_c0_g3	0	2.77	5	4.56	1.87	3.77	1.96	0.97	2.99	0	1.03	0	3.98	0.92	0	1.9	10.38	5.3
TRINITY_DN104752_c0_g1	17.81	18.62	30.55	27.19	36.87	32.56	27.43	40.19	27.47	20.78	37.69	31.55	20.98	44.06	30.64	29.83	28.41	31.38
TRINITY_DN10476_c0_g1	33.14	45.46	40.58	37.79	46.03	59.79	36.82	39.31	39.81	25.2	59.7	29.18	33.29	63.65	52.16	32.51	67.63	65.05
TRINITY_DN104785_c0_g1	7.64	16.36	16.71	14.39	12.21	16.66	7.04	11.56	9.66	6.64	15.49	13.05	9.82	17.57	18.26	10.39	13.97	10.29
TRINITY_DN104785_c1_g1	8.03	44.54	8.42	20.07	2.13	23.1	3.53	2.86	17.68	16.97	17.65	0	38.37	13.82	20.71	0	12.86	26.22
TRINITY_DN10478_c0_g1	23.46	19.39	29.35	22.43	23.41	20.13	32.27	12.67	23.94	15.04	15.27	19.68	23.22	26.46	17.69	19.87	11.57	11.69
TRINITY_DN10478_c0_g2	52.66	55.17	77.55	38.94	60.49	68.85	26.36	29.93	39.59	38.55	73.03	52.08	19.63	79.83	38.06	70.61	53.87	37.43
TRINITY_DN104798_c0_g1	55.89	34.43	30.08	88.54	24.53	4.93	25.11	95.26	11.39	42.13	44.69	36.31	31.76	31.49	39.32	14.83	10.16	24.96
TRINITY_DN104798_c0_g2	16.37	3.98	12.39	10.95	7.54	8.24	21.55	11.08	25.26	8.42	14.07	8.74	9.39	12.12	10.2	7.13	11.49	15.87
TRINITY_DN10479_c0_g1	635.34	564.53	895.73	264.66	694.95	444.53	344.8	792.99	233.31	543.25	263.94	454.88	463.87	554.08	359.84	700.37	468.99	612.24
TRINITY_DN1047_c0_g1	7.78	2.11	8.49	5.65	6.65	11.54	1.42	17.28	10.71	2.12	3.22	9.81	9.18	9.78	21.9	8.66	2.39	7.52
TRINITY_DN1047_c1_g1	0	4.17	28.96	4.27	33.43	9.2	18.39	13.2	31.32	19.65	12.04	30.38	7.19	8.37	9.04	27.09	3.91	23.78
TRINITY_DN10480_c0_g1	59.09	51.69	75.57	53.8	72.42	88.93	55.93	80.93	76.58	32.25	112.49	78.14	78.69	92.55	43.74	50.07	134.96	25.6
TRINITY_DN10481_c0_g1	21.01	15.06	22.28	22.43	31.72	28.02	25.24	19.25	29.1	30.13	18.28	36.6	96.14	43.41	29.08	27.68	16.66	19.91
TRINITY_DN10481_c0_g2	4.66	8.07	4.79	9.29	8.09	10.95	9.35	3.94	10.57	12.28	11.98	16.67	28.65	16.9	11.94	15.37	1.21	2.53
TRINITY_DN10482_c0_g1	128.33	219.5	109.13	54.7	153.92	291.01	50.21	181.77	190.63	54.28	225.65	174.18	19.76	385.22	43.71	127.94	191.82	48.31
TRINITY_DN10482_c1_g1	9.04	14.6	11.92	5.92	2.88	11.96	3.22	0	6.28	3.08	0	3.03	3.1	0	0	8.87	2.95	16.71
TRINITY_DN10482_c9_g1	12.61	9.17	27.99	12.41	15.06	18.22	6.63	22.3	23.02	3.23	3.21	19	19.44	15.35	23.07	6.68	15.42	30.49
TRINITY_DN10483_c0_g1	51.01	48.76	81.22	58.76	52.84	13.43	50.97	41.95	54.85	22.65	42.64	35.84	35.54	38.52	44.02	54.87	43.35	29.72
TRINITY_DN104840_c0_g1	118.24	70.32	131.66	159.67	157.6	137.5	170.3	168.1	141.23	98.7	139.83	168.47	206.35	164.26	120.7	181.46	112.66	132.38
TRINITY_DN104840_c0_g2	25.93	27.7	47.77	29.91	44.98	43.35	39.2	40.83	34.77	19.17	65.98	40.69	44.48	55.83	33.86	71.06	50.66	27.28
TRINITY_DN104841_c0_g1	13.99	13.22	7.24	19.86	10.93	11.6	60.64	24.15	8.62	7.13	20.17	11.8	50.39	40.23	7.21	5.6	7.02	20.04
TRINITY_DN10484_c0_g1	14.64	18.38	31.14	41.96	36.49	28.62	17.61	19.15	19.14	18.26	42.73	25.75	32.57	45.5	32.55	23.68	38.34	37.61
TRINITY_DN104854_c0_g1	19.04	16.42	16.87	30.91	28.44	15.84	11.36	18.23	18.9	12.24	6.68	21.36	8.37	19.51	10.11	19.94	20.82	10.02
TRINITY_DN104855_c0_g1	0	0	13.82	8.18	10.66	11.03	14.57	5.43	5.8	5.68	5.71	8.43	14.32	8.11	11.59	0	0	0
TRINITY_DN10485_c0_g1	17.03	7.55	3.27	8.68	7.82	10.83	3.96	9.03	10.42	20.53	22.39	4.57	5.72	7.14	8.11	11.64	3.94	11.08
TRINITY_DN104877_c0_g1	5.48	8.86	20.49	5.31	7.08	1.81	7.6	7.42	11.45	1.85	11.55	3.79	11.37	3.55	1.9	3.61	7.2	22.32
TRINITY_DN10487_c0_g1	1.89	9.16	2.24	10.52	15.37	3.18	2.21	3.28	13.45	0	11.12	7.98	3.92	19.82	2.97	3.73	2.12	2.1
TRINITY_DN10489_c0_g1	0	4.53	2.35	2.28	0	4.62	0	0	7.31	0	4.85	0	16.88	0	0	4.6	0	0
TRINITY_DN1048_c0_g1	689.51	731.12	759.64	704.97	740.61	890.73	615.77	735.75	750.48	672.52	809.63	870.59	808.58	1015.65	883.32	726.28	811.96	846.8
TRINITY_DN104905_c0_g1	6.32	6.13	21.11	6.11	12.37	9.38	8.2	19.28	19.83	3.2	11.75	7.03	3.29	19.66	1.63	18.22	17.11	3.51
TRINITY_DN104931_c0_g1	0	1	1.08	0	4.06	0	0	1.06	0	0	0	1.1	0	2.01	0	1.03	1.03	3.46
TRINITY_DN10493_c0_g1	1.46	1.42	1.51	2.82	0	1.45	1.47	1.49	2.97	0	0	4.6	2.96	6.9	1.5	1.45	7.02	1.58
TRINITY_DN104943_c0_g2	0	1.8	12.56	0	0	0	0	6.65	1.93	13.97	0	0	11.52	13.1	30.91	0	0	15.47
TRINITY_DN10494_c0_g1	0	5.92	8.25	7.9	3.93	2.01	6.36	10.32	0	6.2	4.26	10.49	12.63	1.98	6.32	20.06	2	4.52
TRINITY_DN104950_c0_g1	12.41	8.31	13.01	18.28	14.96	23.58	4.92	8.77	9.99	16.38	15.49	17.33	11.96	19.41	5.86	17.11	16.07	4.24
TRINITY_DN104964_c0_g2	0.9	1.74	1.9	1.73	0.88	0.89	0.93	2.76	0	0.91	0	0	2.83	0	0	0.9	0	2.01
TRINITY_DN104964_c5_g1	15.83	3.07	3.12	12.46	6.04	10.62	19.96	3.2	19.8	9.74	22.53	22.06	16.26	0	0	15.52	0	0
TRINITY_DN104973_c0_g2	23.17	23.79	27.91	40.17	48.65	47.73	36.05	14.35	17.86	9.72	20.11	13.45	19.16	23.19	23.65	21.48	25.17	37.72
TRINITY_DN104973_c0_g3	91.38	73.39	99.58	99.2	91.29	105.68	121.1	116.84	93.57	78.25	139.62	156	134.72	123.22	86.72	107.73	100.45	139.75
TRINITY_DN104988_c2_g1	47.9	64.14	83.21	45.96	79.19	76.62	67.64	64.71	56.51	47.72	92.85	88.3	27.29	105.16	82.61	51.17	79.4	100.27
TRINITY_DN10499_c0_g1	300.39	202.2	256.76	303.9	244.3	209.45	388.18	272.11	255.92	241.18	222.92	338.83	407.13	275.68	326.07	307.34	164.08	564.71
TRINITY_DN10499_c1_g1	173.89	124.11	166.71	151.15	152.79	159.37	167.63	161.2	160.79	134.45	205.09	170.81	160.72	254.86	230.12	200.43	270.92	324.19
TRINITY_DN1049_c0_g1	246.06	211.9	323.47	284.23	356.24	295.2	312.56	286.21	329.81	285.13	261.81	397.32	401.48	295.75	247.5	327.1	303.08	336.96
TRINITY_DN1049_c0_g2	13.83	11.39	23.48	8.99	19.23	20	11.31	16.88	20.22	11.38	3.87	18.35	12.64	18.97	11.26	20.68	22.6	20.47
TRINITY_DN1049_c1_g1	122.22	109.28	134.9	135.42	144.02	97.69	290.53	224.11	168.04	108.03	129.73	165.35	143.48	128.71	150.36	152.91	137.47	215.67
TRINITY_DN1049_c2_g1	4.96	11.88	23.27	15.67	15.22	17.04	15.15	15.86	8.6	13.06	8.7	13.48	2.69	34.84	28.19	12.06	24.28	23.05
TRINITY_DN104_c0_g1	63.29	66.28	78.58	82.25	94.35	90.71	81.92	58.58	65.09	53.34	109.89	78.05	72.11	100.83	103.45	77.19	96.17	114.93
TRINITY_DN104_c1_g1	58.78	98.15	136.41	43.49	103.34	113.84	160.15	150.32	100.14	192.95	158.68	174.76	207.41	189.25	111.64	87.28	148.38	92.64
TRINITY_DN104_c1_g2	84.94	73.36	92.61	99.5	111	96.32	80.24	98.15	76.91	71.93	122.48	98.55	90.75	117.93	109.8	131.46	96.95	133.96
TRINITY_DN104_c1_g3	1074.03	901.83	911.36	703.81	725.57	1230.6	955.03	941.9	743.36	353.86	1198.82	742.27	838.54	1222.86	2292.56	800.44	1620.33	5015.12
TRINITY_DN104_c1_g5	4.09	6.19	43.58	53.26	29.46	9.25	29.09	23.54	108.39	28.79	3.83	47.68	7.15	7.91	4.65	38.61	40.39	27.7
TRINITY_DN104_c2_g1	356.56	578.96	552.9	466.13	557.44	721.35	426.82	380.88	478.73	294.73	410.07	536.42	438.81	801.24	804.24	702.73	714.38	872.54
TRINITY_DN10501_c0_g1	3.08	3.72	11.36	0.74	2.31	3.05	4.76	2.07	4.34	3.11	1.98	2.45	12.94	2.98	10.76	5.95	0	5.14
TRINITY_DN10502_c0_g1	33.57	33.81	41.3	41.58	40	62.58	30.13	41.36	31.41	34.98	56.85	26.77	52.22	49.89	67.63	42.79	51.69	45.76
TRINITY_DN10504_c0_g1	310.18	252.92	221.11	446.92	409.92	389.65	153.12	256.52	231.57	195.19	311.66	281.34	300.62	329.46	268.76	376.6	333.58	228.19
TRINITY_DN10505_c0_g1	938.28	1084.32	1077.25	1017.62	1102.31	1572.89	918.35	1056.42	1228.62	976.33	1420.92	1610.71	2221.06	1579.13	1258.45	861.4	1319.65	1040.12
TRINITY_DN10506_c0_g1	4.58	0	0	0	0	0	4.78	0	0	2.33	2.38	0	4.73	0	2.38	2.25	2.25	10.16
TRINITY_DN10507_c0_g1	20.17	29.03	38.16	35.47	51.57	33.76	25.14	32.49	27.05	36.88	34.37	40.75	52.38	34.64	32.89	49.33	28.8	16.16
TRINITY_DN10508_c0_g1	16.8	5.94	30.1	8.7	4.99	28.08	3.66	25	3.87	11.11	28.39	8.84	19.68	23.38	31.95	15.29	9.05	28.18
TRINITY_DN105093_c0_g1	31.12	44.87	15.95	31.27	36.54	23.43	43.99	20.81	38.75	32.57	52.52	34.17	50.35	51.59	50.24	41.36	41	60.04
TRINITY_DN1050_c0_g2	138.65	46.84	56.97	69.5	64.22	60.67	308.3	182.46	57.91	49.44	68.09	65.84	274.62	80.04	220.07	68.14	160.49	423.26
TRINITY_DN1050_c1_g1	9.57	11.15	19.17	12.72	16.11	14.98	18.12	14.77	13.59	8.76	29.5	18.3	14.15	23.6	14.09	11.48	26.06	18.13
TRINITY_DN1050_c1_g2	109.77	76.97	104.78	103.93	107.62	96.93	169.4	119.04	129.51	73.75	116.55	95.95	161.95	155.96	138.9	103.29	113.26	171.19
TRINITY_DN1050_c1_g3	11.07	3.68	11.6	5.53	14.72	1.88	5.93	9.65	8.14	0	2.03	7.87	8.07	1.84	1.97	7.53	11.22	6.33
TRINITY_DN1050_c2_g1	186.3	133.37	210.94	197.64	147.74	151.89	169.43	177.52	157.71	162.34	144.16	209.99	288.85	188.24	203.06	231.41	190.66	210.45
TRINITY_DN10510_c0_g3	3.23	2.58	2.73	1.23	1.3	9.2	1.99	5.28	3.38	3.94	0	3.48	1.35	0	2.63	3.22	1.92	1.43
TRINITY_DN10510_c2_g1	2.73	2.06	2.08	3.12	0.64	2.59	4.57	2.68	6.17	1.32	5	9.88	0.69	5.7	4.67	1.96	3.63	3.64
TRINITY_DN105111_c0_g2	0	6.29	0	1.57	4.73	3.68	9.56	8.25	4.98	1.87	6.88	7.63	7.63	8.12	0	3.63	5.43	7.2
TRINITY_DN105125_c0_g1	15.09	8.37	10.9	2.1	4.17	0	6.75	6.56	0	4.39	0	2.22	2.23	0	2.24	6.38	2.12	4.79
TRINITY_DN10512_c0_g1	22.52	21.25	42.16	40.21	24.94	33.6	52.25	48.66	56.06	12.37	41.64	35.34	37.23	43	35.48	21.61	38.11	41.79
TRINITY_DN10513_c0_g1	1.25	0	1.32	4.17	4.55	0.62	15.4	11.06	4.85	3.77	0.84	3.37	9.16	5.44	0	5.62	0	5.56
TRINITY_DN10513_c1_g1	0	0	0	1.25	0	0	1.35	2.65	5.44	0	0	2.75	4.06	1.26	1.34	0	1.28	2.89
TRINITY_DN10513_c1_g3	2.13	2.06	4.31	0	2.18	0	11.1	6.48	4.45	4.33	0	0	2.2	2.07	6.62	2.1	0	4.73
TRINITY_DN10514_c0_g1	4.86	10.7	22.51	15.65	11.15	15.33	12.62	8.23	8.8	6.02	8.59	3.38	0	16.72	6.68	15.29	11.18	1.8
TRINITY_DN105158_c0_g1	10.05	10.27	4.39	4.5	9.88	6.42	3.03	13.9	9.29	8.38	12.27	7.66	5.57	10.86	7.21	5.31	21.69	11.17
TRINITY_DN105159_c0_g1	58.23	37.87	39.31	48.59	39.89	63.56	61.09	44.16	75.97	47.99	56.33	64.66	83.47	67.24	78.97	71.45	38.91	61.37
TRINITY_DN10515_c0_g1	70.21	59.76	196.85	177.26	166.23	39.16	144	99.18	82.8	81.47	73.6	194.68	72.46	108.04	90.75	162.13	76.36	45.3
TRINITY_DN105160_c0_g1	62.94	50.8	80.12	64.33	72.52	70.28	99.69	60.8	58.56	40.4	83.78	73.53	79.83	72.4	75.29	51.6	62.68	95.86
TRINITY_DN105161_c0_g1	2.12	1.02	4.42	1.01	3.11	1.05	0	0	1.11	0	0	0	2.21	0	0	0	2.09	1.18
TRINITY_DN10516_c0_g1	9.66	6.77	16.58	8.75	10.71	17.84	5.32	6.52	16.43	11.56	9.05	13.76	22.97	19.21	6.34	14.13	8.57	7.09
TRINITY_DN105179_c0_g1	7.44	2.89	10.74	8.62	10.14	14.72	29.32	18.18	21.8	12.06	25.36	32.8	4.65	28.89	7.67	16.22	10.29	33.09
TRINITY_DN10517_c0_g1	188.41	287.8	304.28	287.52	393.51	386.26	199.22	224.5	243.07	224.02	399.38	219.76	303.84	353.28	241.22	252.57	353.39	160.85
TRINITY_DN105180_c3_g1	11.28	7.01	11.03	24.63	15.01	10.52	56.34	17.28	20.24	22.74	5.25	9.51	27.8	4.68	8.22	19.28	7.98	25.07
TRINITY_DN105189_c0_g1	3.37	9.77	3.55	3.22	7.43	2.5	0.87	7.75	7.94	4.25	6.4	6.32	0.88	4.89	6.02	2.52	15.02	7.49
TRINITY_DN10518_c0_g1	72.43	148.29	123.11	37.31	89.01	145.4	30.66	85.91	127	130.92	143.44	123.3	62.64	103.06	179.71	20.68	126.42	114.07
TRINITY_DN10519_c0_g1	22.13	25.37	29.67	27.36	38.54	21.01	26.28	22.1	16.47	19.6	36.24	29.04	26.56	42.77	41.58	26.18	28.05	45.04
TRINITY_DN1051_c0_g1	64.01	55.81	97.25	87.64	80.44	73.4	136.48	114.51	120.49	65.4	86.29	98.09	120.6	102.83	105.79	122.84	78.45	111.28
TRINITY_DN105200_c0_g1	0	0	2.76	2.76	10.69	9.17	0	5.61	20.15	14.16	2.85	30.87	11.42	22.94	8.67	2.72	10.86	6.15
TRINITY_DN10520_c0_g1	32.68	54.16	30.55	44.76	60.17	61.39	33.16	61.24	35.1	46.93	89.69	48.46	41.49	51.38	56.68	41.38	61.86	46.61
TRINITY_DN105220_c0_g1	0	0	0	0	1.12	0	0	6.28	0	0	0	0	12.81	6.74	2.36	0	0	12.79
TRINITY_DN10523_c0_g2	3.43	16.63	5.96	1.1	7.83	4.52	0	4.67	1.2	0	6.15	0	1.19	29.97	3.52	4.55	21.5	7.63
TRINITY_DN10523_c0_g3	89.68	111.99	135.6	124.18	190.2	78.04	113.76	92.04	69.4	98.18	122.77	98.01	109.13	136.09	190.98	103.2	117.77	268.58
TRINITY_DN10523_c2_g1	620.56	748.41	1013.55	615.52	934.01	905.28	882.92	778.25	603.9	433.96	1290.95	831.64	822.74	1239.63	1115.1	652.76	1053.3	1389.35
TRINITY_DN10524_c0_g1	31.7	33.32	29.51	25.96	26.11	36.69	22.63	25.6	29.34	25.62	60.5	30.76	48.51	38.92	22.33	31.34	56.39	34.05
TRINITY_DN10525_c0_g1	209.09	145.33	225.51	187.95	236.23	220.53	233.47	414.62	285.62	189.38	204.12	242.35	584.41	304.4	360.21	277.03	288.51	328.62
TRINITY_DN105263_c0_g2	12.41	10.53	17.18	5.34	16.03	15.06	19.63	15.51	10.14	8.41	10.35	14.58	24.51	9.4	11.31	24.72	15.04	10.71
TRINITY_DN105263_c0_g4	11.97	7.5	9.06	10.4	8.61	8.57	9.29	8.6	5.68	2.21	14.09	6.92	11.37	9.53	10.07	6.6	7.51	13.02
TRINITY_DN10526_c1_g1	0.71	1.02	7.48	2.03	2.07	1.8	1.09	1.45	0.95	1.07	0.77	16.67	3.81	24.25	3.5	4.21	1.05	5.06
TRINITY_DN10528_c0_g1	2.16	3.14	6.77	6.2	10.53	8.55	8.97	5.51	4.52	0	3.49	9.19	7.89	15.69	12.17	2.15	12.83	3.6
TRINITY_DN10528_c2_g1	29.83	23.07	46.01	74.96	28.61	32.04	26	41.99	22.3	54.79	29.85	49.58	40.64	33.93	51.54	35.69	12.57	17.69
TRINITY_DN10528_c2_g2	4.13	0	2.09	2.01	0	0	2.15	4.19	4.31	0	0	5.81	18.92	9.07	34.8	9.23	11.04	47.74
TRINITY_DN1052_c0_g1	37.8	20.53	52.83	63.4	24.3	23.55	58.5	40.44	32.54	23.09	30.11	33.38	45.2	15.83	37.26	37.61	22.78	41.35
TRINITY_DN1052_c1_g1	53.11	57.66	62.25	74.55	81.98	69.27	72.18	62.27	72.9	54.43	72.52	66.91	59.63	71.83	70.85	89.22	70.88	83.51
TRINITY_DN10530_c0_g1	6.73	4.85	17.05	13.52	9.63	10.53	11.38	7.28	13.51	4.47	13.99	10.62	7.46	14.61	10.83	8.01	11.45	12.85
TRINITY_DN105318_c0_g1	6.95	0	3.4	14.05	6.62	3.45	0	3.87	7.24	2.93	7.02	13.86	24.94	3.38	6.62	30.61	16.95	0
TRINITY_DN10531_c0_g1	29.38	17.95	76.87	13.06	15.62	33.22	31.15	23.46	4.83	16.94	28.87	11.85	14.35	26.99	28.84	13.67	43.19	32.47
TRINITY_DN10531_c0_g2	8	7.76	5.52	2.61	2.56	5.29	0	2.7	0	0	2.75	8.12	8.25	7.78	11.11	5.24	13.07	2.96
TRINITY_DN105323_c1_g1	0	5.58	9.76	0	7.43	1.9	0	0	0	1.95	6.05	3.97	1.99	3.73	7.94	5.68	5.66	0
TRINITY_DN10532_c0_g1	119.33	94.29	118.19	133.84	131.39	107.17	18.56	208.12	154.49	289.41	119.17	184.22	169.6	178.62	121.82	162.78	95.36	123.8
TRINITY_DN10533_c0_g1	115.48	72.83	82.59	108.13	108.82	154.27	98.88	107.51	95.41	80.93	43.45	123.55	148.67	123.28	79.25	124.9	88.38	60.81
TRINITY_DN105354_c0_g1	1.62	0	0	0	1.58	0	8.42	0	6.79	0	16.91	0	22.05	1.57	30.3	0	0	28.99
TRINITY_DN10535_c0_g1	0	18.02	0	0	0	1.83	3.84	0	1.93	1.87	0	0	1.92	1.79	0	0	3.21	0
TRINITY_DN105367_c0_g1	0	0	0	0	0	0	17.82	0	4.4	0	5.94	0	105.51	8.74	38.88	0	15.92	102.51
TRINITY_DN105370_c0_g1	2.42	7.03	2.52	8.15	0	8.38	6.26	1.23	13.94	6.12	11.7	5.13	3.79	10.56	2.6	4.81	2.39	9.42
TRINITY_DN105382_c0_g1	21.64	15.07	13.82	15.1	17.19	18.29	37.18	11.58	11.86	14.59	11.12	14.94	48.9	21.58	23.89	25.35	13.03	27.17
TRINITY_DN105386_c7_g1	8.85	1.43	0	9.94	1.44	0	21.4	4.5	0	1.49	1.57	4.9	4.6	1.43	7.59	10.23	1.46	6.56
TRINITY_DN105386_c9_g1	0	0	0	0	0	2.37	0	0	0	0	0	0	14.66	0	9.95	0	0	26.58
TRINITY_DN1053_c0_g2	81.7	60.05	126.48	86.96	108.68	105.24	109.75	153.37	97.39	88.82	96.75	134.38	86.3	114.7	100.54	114.78	77.41	113.4
TRINITY_DN1053_c1_g1	448.7	250.65	412.09	437.65	454.71	358.21	597.31	279.04	386.26	426.88	242.4	311.69	1024.77	321.18	477.07	523.41	141.26	304.72
TRINITY_DN1053_c1_g2	12.87	0	5.63	5.35	1.78	0	5.74	5.61	1.92	3.74	1.94	1.91	9.54	0	3.8	10.9	1.81	2.04
TRINITY_DN1053_c30_g1	0	0	0	0	1.99	4.07	4.28	0	0	0	0	6.36	6.76	0	2.13	0	0	6.84
TRINITY_DN1053_c3_g1	70.69	56.65	64.85	88.56	81.94	70.56	90.63	79.09	82.2	49.27	93.79	86.5	61.71	107.69	88.46	59.26	91.24	87.66
TRINITY_DN1053_c5_g1	39.09	33.25	25.21	48.69	44.58	56.7	34.79	60.16	62.42	35.8	125.07	43.53	8.75	94.82	31.47	43.31	69.45	17.01
TRINITY_DN1053_c8_g1	129.03	119.34	172.6	229.74	199.41	160.97	173.01	171.5	150.95	118.17	189.66	181.11	188.72	206.86	218.81	176.03	171.14	267.14
TRINITY_DN10540_c0_g1	28.95	18.39	31.04	22.85	26.11	20.65	23.31	19.21	21.18	17.2	40.83	36.58	34.9	33.42	19.86	23.63	16.19	35.48
TRINITY_DN10543_c0_g1	5	0	5.01	2.44	2.41	0	5.23	2.53	0	5.1	0	0	2.58	2.43	10.41	0	0	5.55
TRINITY_DN105450_c0_g1	73.9	69.51	86.85	61.1	91.13	65	102.26	74.37	72.05	67.44	93.98	96	86.65	109.8	89.08	113.83	95.17	103.27
TRINITY_DN105450_c0_g2	0	1.6	0	1.59	1.6	1.63	1.71	1.67	1.74	0	1.75	0	3.42	1.61	1.7	3.26	0	9.11
TRINITY_DN105450_c0_g3	26.58	12.58	34.27	10.88	51.05	34.68	25.32	45.81	47.3	13.73	35.34	46.46	71.64	61.74	34.73	47.88	47.87	29.35
TRINITY_DN105450_c0_g4	96.87	103.16	105.75	116.37	131.23	93.34	133.74	107.38	117.81	77.09	168.94	139.72	112.33	134.95	182.65	123.88	133.2	158.79
TRINITY_DN10547_c3_g1	997.82	354.44	619.8	650.02	498.62	256.35	1710.61	895.12	701.58	892.01	110.32	94.33	155.96	365.32	165.48	1027.59	560.17	872.37
TRINITY_DN10547_c3_g2	0	4.68	0	2.36	0	0	0	2.45	4.59	0	5.01	2.47	4.99	0	5.02	0	2.37	2.68
TRINITY_DN10548_c0_g1	128.58	102.66	159.84	172.98	195.43	189.06	158.24	154.92	154.39	111.36	192.94	168.94	187.38	196.83	170.01	168.35	184.77	204.8
TRINITY_DN10548_c1_g1	75.75	52.73	97.29	68.51	98.87	61.79	130.06	73.61	66	62.39	51.7	71.84	114.55	85.71	89.91	62.75	51.47	112.32
TRINITY_DN10548_c2_g1	6.42	21.45	15.07	20.71	60.02	67.21	13.32	23.76	20.33	20.5	60.03	24.1	46.18	57.09	37.97	18.88	45.54	54.7
TRINITY_DN10548_c3_g2	43.27	62.36	49.44	61.29	60.9	58.5	54.32	65.37	50.01	34.45	131.43	61.94	48.83	111.94	57.23	47.87	97.73	45.45
TRINITY_DN10548_c3_g3	87.33	115.91	120.85	112.61	145.72	144.66	109.26	125.89	118.22	64.04	234.55	130.69	91.54	166.34	126.44	75.77	172.15	146.74
TRINITY_DN10548_c3_g4	1.08	0	2.25	1.03	1.05	0	0	0	0	0	0	0	0	0	2.21	0	0	0
TRINITY_DN105494_c0_g1	0	0	0	0	0	0	0	0	0	0	0	0	50.22	0	0	0	0	0
TRINITY_DN10549_c0_g1	110.61	94.8	114.46	166.15	136.31	118.81	140.4	123.25	111.03	90.64	160.98	137.56	99.82	188.02	155.14	104	149.53	157.35
TRINITY_DN1054_c0_g1	71.57	164.76	149.43	80.55	171.65	209.86	95.07	104.94	132.36	47.61	215.65	179.98	72	334.59	152.89	64.66	238.7	98.85
TRINITY_DN105507_c0_g1	24.39	16.23	8.44	6.65	9.91	15.3	28.67	14.78	30.25	3.09	22.27	3.16	10.21	45.53	14.09	7.65	57.07	15.49
TRINITY_DN105512_c0_g1	146.1	362.98	125.22	190.51	424.88	510.89	124.67	181.08	173.14	94.42	169.74	34.45	53.38	133.77	43.36	169.65	225.13	63.26
TRINITY_DN105512_c0_g2	158.01	225.23	192.68	265.98	315.77	368.75	68.35	140.88	106.59	34.93	160.96	37.37	15.92	105.5	64.71	106.35	247.68	65.28
TRINITY_DN10551_c0_g1	67.23	60.88	103.97	75.99	103.69	81.51	103.14	79.8	98.44	63.98	65.73	66.46	135.98	77.02	107.53	90.67	72.63	127.29
TRINITY_DN10552_c0_g1	0	0	5.54	0	0	0	6.3	11.84	0	0	5.7	0	0	5.77	6.26	0	0	2.83
TRINITY_DN105540_c0_g1	234.64	245.04	266.39	426.16	355.6	353.81	366.88	305.05	286.73	211	383.3	332.13	150.29	356.63	225.25	358.21	295.69	320.99
TRINITY_DN10554_c0_g1	76.46	53.03	45.49	43.74	39.66	64.3	113.17	141.36	138.01	123.04	39.55	86.99	80.17	171.4	52.22	91.35	81.52	64.94
TRINITY_DN10556_c0_g1	3.72	3.51	7.39	5.26	7.02	10.75	1.88	3.68	11.35	0	11.04	5.64	5.63	5.27	8.12	14.31	8.91	18.1
TRINITY_DN10557_c0_g1	4.32	19.17	9.22	4.11	18.3	23.9	5.56	5.75	3.04	2.36	25.16	5.16	0	42.12	12.6	6.05	24.03	5.82
TRINITY_DN105593_c0_g1	14.44	35.08	23.67	33.92	31.5	26.93	22.1	38.67	14.92	21.26	16.54	24.95	81.04	36.11	15.19	32.79	32.03	31.32
TRINITY_DN105593_c0_g2	50.46	21.87	31.37	54.2	31.27	23.01	46.74	41.31	28.16	14.63	30.37	35.02	47.75	61.45	36.25	40.22	66.38	37.33
TRINITY_DN10559_c0_g1	0.98	0.95	3.09	3.77	2.89	0	10.15	0	1.03	3.97	1.06	5.25	6.17	0	2.01	6.86	0	0
TRINITY_DN10559_c1_g1	54.14	72.78	57.76	89.58	86.23	77.66	68.82	50.85	68.09	59.18	123.01	78.47	66.25	138.47	138.27	82.58	113.11	169.66
TRINITY_DN1055_c0_g2	83.62	55.87	69.93	123.58	78.81	71.65	82.38	67.59	75.35	48.65	96.52	84.24	57.12	103.33	71.44	68.79	90.31	69.68
TRINITY_DN105603_c0_g1	0	0	0	2.48	0	0	2.65	0	0	0	2.62	0	0	0	5.27	2.49	0	2.81
TRINITY_DN105606_c0_g1	0	0	0	2.6	0	0	5.57	0	0	2.71	0	2.7	2.74	0	0	2.61	0	2.95
TRINITY_DN10560_c0_g1	57.21	54.63	61	76.84	74.92	66.89	62.04	81.24	76.21	50.36	90.99	82.16	52.93	97.78	77.79	57.26	79.44	85.61
TRINITY_DN105629_c0_g2	6.45	2.34	4.24	0	7.11	13.32	14.91	11.52	5.91	4.14	6.13	6.05	7.58	23.39	16.44	1.61	15.96	11.64
TRINITY_DN105630_c0_g2	28.46	12.21	30.79	15.82	39.26	19.1	25.26	41.01	13.14	13.22	10.13	0	22.47	27.87	17.15	32.32	31.01	23.3
TRINITY_DN105630_c2_g1	2.18	0	0	1.05	1.07	0	5.63	1.11	1.14	3.31	0	0	1.14	0	0	5.43	0	0
TRINITY_DN10563_c0_g1	52.7	33.58	47.44	100.56	57.03	66.32	83.2	99.13	58.02	71.93	66.82	75.45	108.71	51.4	80	93.66	47.8	90.09
TRINITY_DN10563_c0_g2	33.36	25.11	18.32	31.47	18.68	41.77	31.66	45.66	31.23	7.59	56.91	24.79	16.69	39.01	41.03	27.61	34.51	51.3
TRINITY_DN10564_c0_g1	0	0	0	0	0	0	0	1.4	1.44	0	0	0	3.12	0	0	0	0	0
TRINITY_DN105656_c0_g1	6.54	16.91	2.2	4.26	21.62	17.27	9.26	8.89	4.55	8.87	11.37	18.77	6.86	8.47	15.25	8.75	15	12.32
TRINITY_DN105658_c0_g2	6.83	2.21	11.46	15.53	13.17	15.78	9.51	18.46	2.38	6.95	45.01	7	7.06	15.49	11.82	8.97	17.89	2.53
TRINITY_DN10565_c0_g1	1.63	36.37	3.81	9.66	29.53	18.56	5.03	4.96	18.7	10.69	18.69	18.68	3.38	21.22	23.69	12.75	8.59	12.07
TRINITY_DN10565_c0_g2	4.94	0	9.39	4.92	0	0	10.47	9.91	7.8	0	0	0	0	30.8	0	0	0	0
TRINITY_DN10565_c0_g3	78.05	69.23	97.7	96.62	115.52	95.03	75.97	94.38	82.32	64.3	122.68	101.01	96.94	111.62	92.62	90.66	103.18	103.74
TRINITY_DN10565_c0_g4	38.11	29.8	44.72	56.98	46.52	39.76	60.57	40.25	42.71	31.2	41.12	45.34	33.36	49.96	51.8	35.91	44.74	49.8
TRINITY_DN10565_c0_g5	18.99	29.35	25.94	27.61	25.99	39.16	23.25	26.31	26.52	23.07	64.09	56.3	13.41	37.58	45.79	27.13	33.08	52
TRINITY_DN10565_c1_g1	44.39	27.64	44.54	29.83	32.46	32.19	37.53	45.85	41.43	41.66	41.03	51.1	18.74	48.97	39.85	57.38	41.03	42.98
TRINITY_DN10565_c4_g1	85.81	40.44	67.16	68.2	54.47	84.7	71.41	64.42	68.45	43.73	76.27	82.09	203.07	81.56	81.43	68.8	92.46	83.39
TRINITY_DN105665_c0_g1	18.33	16.61	24.89	33.04	23.4	20.03	5.93	23.43	21.81	13.27	23.02	25.36	34.06	25.94	13.09	28.02	23.09	9.33
TRINITY_DN105677_c0_g2	258.2	281.3	359.89	271.89	375.19	370.48	354.04	270.66	269.18	210.35	460.91	340.69	283.23	429.83	454.45	230.68	354	593.01
TRINITY_DN105691_c0_g2	0	0	0	5.78	5.63	2.92	0	0	0	0	0	2.97	0	0	0	0	2.88	0
TRINITY_DN1056_c0_g1	352.35	237.95	426.91	402.7	454.8	270.27	363.09	342.4	260.91	203.01	201.81	298.58	252.44	259.9	204.74	475.96	250.06	365.77
TRINITY_DN1056_c0_g2	4.34	0	2.69	0	0	0	0	0	0	25.77	2.59	2.84	0	0	5.87	8.12	2.76	0
TRINITY_DN1056_c1_g1	390.53	353.24	415.95	572.32	666.22	514.76	309.83	482.15	222.8	156.25	349.39	266.99	321.2	483.28	317.71	493.93	465.42	566.85
TRINITY_DN105710_c0_g1	5.74	2.78	14.25	0	2.75	5.7	3.01	2.91	20.97	0	8.83	2.9	5.91	8.7	5.99	2.82	5.63	6.37
TRINITY_DN10571_c0_g1	12.77	7.77	10.02	12.76	12.77	12.34	30.23	19.24	13.09	0	8.4	6.68	12.01	18.94	2.6	33.95	16.46	10.66
TRINITY_DN10571_c1_g1	91.72	18.09	27.39	15.83	29.88	8.84	62.11	28.81	86.65	6.74	18.25	33.26	44.25	22.59	30.61	34.71	21.96	22.49
TRINITY_DN10571_c3_g1	0	0	0	2.22	0	4.52	0	0	0	0	5.41	0	1.32	2.22	0	2.86	2.5	7.6
TRINITY_DN105721_c0_g1	0	0.76	0	0	0	0.78	0	0	0	0	0.86	0	8.73	0.76	6.39	0	0.78	21.64
TRINITY_DN10574_c0_g2	282.52	213.69	261.31	333.94	298.5	232.36	310.85	341.58	310.17	204.08	292.45	369.62	385.38	375.77	237.68	399.7	302.84	301.21
TRINITY_DN10575_c0_g1	146.67	199.85	142.22	121.45	299.35	255.15	177.38	173.29	127.82	175	136.08	137.27	134.26	181.57	219.49	169.22	114.82	197.66
TRINITY_DN10575_c0_g2	3.54	1.72	1.81	0	0	5.25	0	0	3.74	0	1.87	1.86	0	3.44	1.83	0	1.74	1.97
TRINITY_DN10576_c0_g5	3.87	3.75	0	0	0	0	0	4.85	4.03	0	3.87	0	7.92	3.77	4.06	0	3.77	0
TRINITY_DN10577_c0_g1	7.26	8.75	8.94	9.99	9.65	9.31	17.56	13.65	9.12	7.85	13.58	9.09	10.27	11.68	15.08	9.23	12.61	19.36
TRINITY_DN10577_c2_g1	28.39	39.37	82.56	40.96	89.85	47.8	57.83	92.15	24.38	31.09	94.54	31.83	79.95	88.01	37.71	76.21	59.83	90.55
TRINITY_DN1057_c0_g1	70.92	59.73	77.24	97	92.37	96.8	60.16	78.02	70.57	53.2	131.84	98.77	77.6	118.47	107.13	76.31	96.09	88.9
TRINITY_DN1057_c0_g2	33.22	16.4	38.07	24.71	35.46	25.37	25.87	35.8	39.62	27.86	15.23	35.84	52.39	41.1	31.06	43.5	20.91	28.84
TRINITY_DN10580_c0_g1	66.82	65.25	77.44	104.34	70.51	61.05	86.1	38.79	16.19	33.23	26.11	23.33	18.33	54.87	109.88	78.74	77.17	40.5
TRINITY_DN10580_c2_g1	0	8.52	5.79	2.88	5.59	8.7	30.65	9	18.28	11.96	26.77	35.38	36.08	5.7	0	8.6	5.74	12.96
TRINITY_DN105816_c0_g1	54.16	48.3	74.31	68.28	68.31	61.93	54.25	82.9	54.43	37.87	44.27	71.29	104.66	78.25	44.63	68.89	50.4	25.68
TRINITY_DN105848_c0_g1	3.04	8.85	3.01	8.98	0	6.04	0	12.31	9.52	9.35	0	3.06	9.39	0	9.53	0	0	6.75
TRINITY_DN10584_c0_g1	15.55	3.02	18.41	9.17	11.88	15.49	13.77	12.98	16.91	0	3.18	6.27	6.41	12.98	3.87	6.1	26.76	31.02
TRINITY_DN10585_c0_g1	55.16	39.19	49.27	61.49	46.09	41.71	106.81	72.62	71.47	72.14	63.8	71.67	199.03	76.41	67.68	112.48	28.7	83.6
TRINITY_DN10585_c4_g1	11.16	10.77	17.81	22.93	13.28	9.86	43.99	19.22	19.08	26.21	4.5	24.76	43.06	14.77	12.55	33.46	2.91	20.24
TRINITY_DN10586_c0_g1	92.74	121.9	114.93	97.1	186.57	182.41	111.11	82.11	73.15	48.78	164.7	99.85	83.43	188.19	186.92	111.23	173.8	123.21
TRINITY_DN10587_c0_g2	9.75	32.38	36.2	21.21	25.96	18.12	19.01	10.04	23.25	8.25	19.19	20.12	18.82	19.01	14.56	22.4	26.17	10.71
TRINITY_DN105882_c0_g1	24.75	14.39	32.09	29.42	42.21	28.86	25.53	28.53	28.59	26.18	45.77	46.07	23.04	37.6	26.77	35.63	28.9	18.4
TRINITY_DN10588_c0_g1	158.5	146.79	178.3	203.64	186.29	174.88	170	162.98	171.11	131.93	226.24	204.88	189.04	221.54	200.14	186.84	186.26	236.93
TRINITY_DN10589_c0_g2	1466.24	1543.73	1890.31	1702.38	1694.01	2005.16	1828.48	1446.62	1717.83	1534.39	1982.39	2150.81	1190.68	2293.3	1926.58	1494.42	1907.08	2086.37
TRINITY_DN10589_c1_g1	826.73	854.68	743.04	699.1	781.91	964.53	492.62	658.19	875.57	819.54	794.44	947.05	565.91	953	768.07	766.14	914.65	895.41
TRINITY_DN1058_c0_g1	118.77	37.02	69.1	105.56	73.51	33.14	104.17	83.4	35.41	88.87	24.12	67.78	134.86	69.78	35.25	103.45	18.88	105.91
TRINITY_DN1058_c0_g2	29.69	34	27.25	29.29	43.88	39.16	25.45	20.14	27.41	23.59	27.18	24.35	24.27	38.88	36.88	33.52	40.5	56.08
TRINITY_DN1058_c0_g3	6.73	13.14	13.94	11.76	19.99	4.12	29.38	17.26	15.5	22.58	10.83	26.67	16.92	13.06	11.05	41.85	18.73	31.58
TRINITY_DN1058_c1_g1	23.07	4.53	23.96	10.86	11.23	18.56	133.09	18.03	34.47	20.15	7.57	21.39	47.88	20.46	92.77	18.92	83.53	53.25
TRINITY_DN1058_c2_g1	24.79	30.81	33.26	26.98	30.9	35.21	33.35	32.75	47.89	19.99	33.69	16.43	28.91	37.03	53.5	26	32.38	66.78
TRINITY_DN1058_c3_g1	349.07	292.86	285.59	371.95	311.73	252.65	455.73	434.3	364.06	279.31	217.97	274.85	366.48	437.92	280.84	421.25	285.28	287.44
TRINITY_DN1058_c4_g1	5.18	5.02	9.41	14.97	8.9	9.06	9.38	10.33	6.78	5.24	4.22	8.65	6.96	8.8	6.05	5.9	5.12	4.32
TRINITY_DN1058_c7_g1	59.84	16.54	27.18	19.18	25.05	43.35	36.61	25.46	26.5	27.23	48.37	44.83	42.89	16.66	6.88	31.55	1.64	0
TRINITY_DN1058_c8_g1	17.34	69.53	15.49	12.43	41.62	70.19	4.46	34.52	38.87	79.54	45.2	81.68	38.04	45.3	90.28	9.21	29.64	196.51
TRINITY_DN105902_c0_g1	1.16	0	1.21	0	0	0	1.14	1.12	1.22	1.18	0	0	0	0	0	2.31	0	0
TRINITY_DN105912_c0_g1	0	2.38	2.46	4.79	2.36	0	10.25	2.48	0	0	0	5	5.06	0	0	12.05	0	2.72
TRINITY_DN105917_c0_g1	8.9	4.52	2.99	4.56	4.15	4.62	1.92	6.5	6.87	0.98	4.11	5.59	4.99	7.7	6.18	4.22	6.98	4.17
TRINITY_DN10591_c2_g1	2.37	0	0	4.62	9.12	0	7.42	4.8	4.94	4.82	2.46	7.26	0	6.9	12.3	2.33	0	18.39
TRINITY_DN105927_c0_g1	7.76	4.67	42.8	4.1	12.82	52.41	11.35	50.28	4.83	6.01	45.63	7.15	8.89	9.82	31.01	6.71	5.63	6.11
TRINITY_DN10592_c1_g1	11.88	8.64	5.88	8.76	5.69	17.69	6.24	11.2	15.49	9.13	9.11	5.99	15.28	26.03	15.51	5.83	8.73	22.93
TRINITY_DN10595_c0_g1	15.71	24.6	23.39	15.9	14.47	19.35	25.22	15.62	8.96	12.05	14.69	7.49	3.86	9.45	16.69	31.06	10.37	21.41
TRINITY_DN10595_c1_g1	41.05	27.25	36.46	48.68	44.07	50.68	36.68	37.99	37.97	25.06	36.54	30.13	35.09	45.13	45.57	38.69	41.4	53.06
TRINITY_DN10596_c0_g1	39.79	26.56	42.8	50.5	49.67	33.85	78.23	55.09	41.58	33.67	45.13	41.36	45.37	51.74	36.92	37.46	38.97	41.18
TRINITY_DN105979_c1_g1	5.47	14.58	16.98	13.18	8	12.17	12.74	12.54	7.15	2.77	17.54	14.41	15.67	30.5	22.51	9.5	41.88	29.63
TRINITY_DN105983_c0_g1	3.74	0	2.59	3.57	2.43	7.38	1.29	11.42	11.71	5.03	2.67	1.32	5.2	4.83	3.83	3.72	6.16	1.39
TRINITY_DN105986_c0_g1	0	4.64	8.2	6.17	6.21	12.63	1.66	3.25	5.01	0	16.94	13.35	4.98	13.94	3.29	3.16	12.6	5.32
TRINITY_DN105988_c0_g1	8.73	22.58	25.83	25.68	27.52	20.22	42.2	17.78	33.01	14.26	23.84	13.59	11.5	22.66	8.55	36.22	19.96	3.23
TRINITY_DN105997_c0_g1	61.18	92.47	73.4	64.43	68.88	94.6	59.21	92.56	90.5	58.49	131.99	102.13	78.21	117.75	104.23	65.22	112.37	89.07
TRINITY_DN10599_c0_g1	8.26	6.19	10.46	14.65	1.86	6.13	0	16.91	0	7.03	9.57	0	9.78	11.85	0	11.93	0	2.55
TRINITY_DN10599_c0_g2	8.93	4.33	15.76	0	12.93	17.7	4.66	11.32	4.66	2.27	11.63	16.04	19.32	17.36	4.64	11	13.17	7.44
TRINITY_DN1059_c0_g1	50.94	64.07	48.93	46.6	59.25	64.18	33.72	50.7	49.84	32.41	43.12	57.06	50.5	77.79	64.83	56.66	79.09	67.79
TRINITY_DN105_c0_g1	734.3	669.91	955.96	793.96	936.75	843.28	901.8	857.74	779.87	646.92	1033.35	990.44	1061.83	1119.92	880.25	905.25	835.33	1095.51
TRINITY_DN106009_c0_g1	192.48	282.96	442.92	407.42	632.3	713.77	7.06	212.5	505.46	587.02	274.76	572.14	180.93	402.27	448.53	440.51	181.57	0
TRINITY_DN10600_c0_g1	71.09	37.82	111.37	92.78	86.84	68.17	105.21	73.16	96.14	90.87	50.13	93.83	132.31	63.31	52.43	97.15	56.97	62.75
TRINITY_DN10602_c0_g1	0.47	0.45	0.5	0	1.85	0	0	1.78	0.66	0	0.74	0.68	2.95	0	1.29	0	0.47	0
TRINITY_DN10602_c0_g2	2.66	5.89	5.78	10.05	3.64	7.91	2.65	7.54	2.7	0.51	4.55	6.22	9.37	9.45	13.07	6	11.14	10.65
TRINITY_DN10603_c1_g1	1.82	2.35	6.48	3.47	2.99	1.8	10.6	3.73	3.18	2.45	0.66	3.28	11.04	1.18	4.33	3.64	0.6	7.4
TRINITY_DN10604_c0_g1	0	0	0	1.46	0	2.98	1.56	0	0	0	0	0	0	0	0	0	1.49	0
TRINITY_DN10604_c1_g2	1.45	0	1.66	1.4	4.66	1.44	3.01	3.72	0.95	1.59	0	1.7	12.05	5.64	8.11	1.57	2.87	3.04
TRINITY_DN10604_c2_g1	211.8	257.98	252.44	132.13	219.96	266.32	121.02	212.79	165.86	168.25	199.14	156.41	235.5	225.97	355.96	135.39	248.83	403.07
TRINITY_DN10604_c3_g1	6.23	4.8	8	5.9	6.14	7.68	4.14	9.88	5.22	5.63	13.73	7.81	7.84	12.03	26.18	8.42	12.06	49.77
TRINITY_DN106059_c0_g1	7.96	7.07	6.29	5.09	7.72	8.14	5.72	8.22	8.33	3.01	5.36	14.82	10.4	6.74	7.25	8.91	8.64	5.4
TRINITY_DN10606_c0_g1	2.59	13.98	0.36	0.32	1.21	1.96	1.65	3.67	1.69	1.02	2.27	1.89	4.03	1.19	1.66	1	1.07	4.36
TRINITY_DN10606_c0_g2	80.56	7.51	9.74	8.5	6.52	9.22	190.91	113.61	10.21	3.24	8.99	11.01	48.49	14.9	74.18	14.42	48.03	131.32
TRINITY_DN10607_c0_g1	30.13	32.68	38.72	44.84	50.57	44.42	46.54	40.72	38.8	34.28	49.31	48.68	41.82	57.21	45.82	35.05	48.51	52.49
TRINITY_DN10608_c0_g1	32.21	37.57	34.16	33.44	40.09	33.79	29.91	32.83	20.69	20.95	36.79	34.44	37.03	37.58	38.34	37.23	43.02	38.77
TRINITY_DN10609_c0_g1	10.37	17.87	24.89	7.39	16.77	15.5	17.49	12.94	19.1	10.42	20.59	16.82	21.6	26.06	18.76	10.74	19.35	17.86
TRINITY_DN10609_c0_g2	9.1	4.41	13.76	0	13.17	4.51	4.75	9.23	14.26	4.63	2.37	21	2.37	4.42	11.82	8.97	13.42	10.11
TRINITY_DN10609_c0_g3	1.26	0.42	0	2.54	2.99	0.86	0.44	2.66	1.82	2.62	0.48	0.47	1.72	2.09	1.76	3.04	0.43	0.96
TRINITY_DN10609_c1_g1	141.04	118.39	150.75	148.82	112.9	153.37	147.73	141.12	121.04	104.47	185.91	177.61	131.44	159.97	173.37	154.59	159.32	210.85
TRINITY_DN10609_c2_g1	32.6	6.98	13.79	3.55	3.55	10.47	23.34	7.77	3.75	22.21	3.62	3.58	18.52	7	7.54	21.98	14.04	4.86
TRINITY_DN1060_c1_g2	21.76	31.44	24.79	32.04	30.82	24.14	29.16	22.5	27.19	9.94	36.15	20.85	17.95	37.99	38.22	16.82	46.99	43.03
TRINITY_DN1060_c2_g1	22.14	22.62	20.2	19.68	19.71	21.83	24.01	22.34	21.8	17.26	32.86	23.35	30.48	32.38	28.14	19.51	31.18	34.3
TRINITY_DN1060_c4_g1	0	0	0	0	0	0	0	0	0	0	0	0	2.43	0	2.73	0	0	8.51
TRINITY_DN1060_c5_g1	29.17	30.88	30.09	30.92	37.58	28.67	17.9	10.3	42.87	26.95	25.98	41.7	38.69	42.91	26.09	49.42	26.31	36.42
TRINITY_DN1060_c6_g1	86.29	135.42	115.32	71.1	156.33	145.61	83.71	112.58	95.79	69.37	177.89	135.95	76.34	194.67	113.88	104.6	123.56	112.44
TRINITY_DN1060_c7_g1	33.32	44.55	46.22	49.4	59.54	76.54	74.07	51.25	37.58	38.87	115.76	59.96	45.92	107.1	85.53	48.26	59.03	70.41
TRINITY_DN106106_c0_g2	5.56	0	0.97	4.43	0	1.83	0.95	0	1.94	2.8	3.01	0	0	6.28	5.68	0.92	2.75	6.18
TRINITY_DN10610_c0_g1	1.74	2.51	9.12	3.33	3.4	2.57	0.89	1.77	3.68	6.15	6.58	5.6	2.72	2.53	1.78	0	4.3	3.86
TRINITY_DN10611_c0_g1	24.11	31.09	23.19	17.44	23.83	35.63	20.76	35.04	23.42	26.16	42.88	38.75	16.91	39.44	25.88	18.48	40.47	54.73
TRINITY_DN106125_c0_g1	15.65	0	6.06	0	8.9	3.17	13.41	9.29	3.32	0	0	0	3.15	6.08	3.33	12.03	0	7.07
TRINITY_DN106127_c0_g1	0.64	1.24	4.09	1.23	5.06	3.81	0	0	0	1.3	0	4.16	2.02	1.24	0.65	3.21	0.64	0
TRINITY_DN106155_c0_g1	46.77	28.14	57.55	53.52	25.29	70.43	60.72	78.2	76.82	57.35	53.4	40.54	72.34	50.8	62.61	74	33.04	88.51
TRINITY_DN106157_c1_g1	2.72	2.64	21.66	21.3	7.82	10.78	25.62	13.75	5.67	11.11	8.39	8.27	8.4	2.64	25.49	13.35	13.32	12.06
TRINITY_DN10616_c0_g1	9.88	41.31	14.7	29.72	2.19	15.12	18.32	27.25	18.99	46.26	0	26.46	20.94	25.97	7.98	76.4	5.15	5.04
TRINITY_DN10619_c0_g1	1.29	1.28	4.89	3.69	4.62	1.28	4.73	4.75	4.12	1.96	2.17	3.5	6.09	1.89	3.38	3.89	1.93	2.87
TRINITY_DN10619_c1_g2	90.44	109.05	101.29	195.99	387.41	495.74	122.09	84.51	114.2	35.76	35.03	21.8	22.8	72.6	55.55	57.96	74.38	81.57
TRINITY_DN1061_c0_g1	31.64	32.6	33.7	59.48	71.03	61.66	22.66	35.65	49.27	42.71	28.79	32.45	20.43	37.99	21.21	25.71	26.3	21.9
TRINITY_DN10620_c0_g1	74.82	65.53	102.04	74.8	97.39	86.31	92.2	73.63	76.97	68.44	61.12	94.88	111.94	98.15	99.95	99.37	86.79	119.76
TRINITY_DN106218_c0_g1	21.61	68.18	79.48	18.81	30.49	112.88	16	20.61	29.23	60.19	26.36	22.81	70.96	54.64	71.94	50.57	55.62	64.55
TRINITY_DN10622_c0_g2	0	10.55	0	0	3.52	1.41	0	7.37	0	1.84	1.91	0	0	8.81	11.53	5.38	7.15	0
TRINITY_DN10623_c0_g1	94.95	22.77	20.96	19.81	39.97	5.06	261.6	99.46	80.93	15.48	5.68	12.44	222.22	103.01	19.38	25.3	111.17	3.79
TRINITY_DN10624_c0_g1	70.68	61.29	78.27	74.51	86.02	83.05	84.11	68.6	81.05	59.36	91.77	73.99	75.9	97.13	81.75	76.59	88.62	91.1
TRINITY_DN10625_c0_g1	107.02	69.03	102.04	118.37	114.4	98.82	123.7	81.68	52.1	74.87	66.62	51.9	143.01	89.09	195.01	92.45	99.1	489.49
TRINITY_DN10626_c0_g2	1606.11	1075	1762.97	2168.6	2198.69	1280.97	2210.94	2248.45	1623.24	1482.2	1431.38	2003.37	2007.96	1724.73	1310.23	2640.25	1479.59	1669.93
TRINITY_DN10627_c0_g2	56.11	41.83	60.11	62.69	65.4	57.55	66.99	74.52	62.59	40.47	87.7	77.59	62.32	62.43	73.3	61.42	70.57	71.38
TRINITY_DN106280_c0_g1	8.32	8.07	0	2.02	6.03	3.47	0	0	2.17	0	2.18	6.43	23.68	5.11	0	4.1	0	0
TRINITY_DN10628_c0_g2	85.96	87.62	123.65	127.92	146.81	140.51	56.66	163.81	91.05	136.06	120.56	97.51	69.38	159.85	97.33	172.16	128.19	55.54
TRINITY_DN106293_c0_g1	0	2.15	6.7	0	4.28	0	4.62	0	0	4.51	0	2.27	6.87	2.15	0	0	0	4.92
TRINITY_DN10629_c0_g1	2.81	4.64	5.57	3.43	7.11	4.75	2.05	2.46	1.68	3.63	3.53	3.93	4.63	5.04	3.66	6.43	2.39	7.14
TRINITY_DN1062_c0_g1	71.12	48.85	74.51	64.19	72.99	49.57	94.91	56.68	52.88	60.94	46.18	70.43	116.31	56.34	71.67	100.37	46.68	91.64
TRINITY_DN1062_c2_g1	6.26	1.52	16.09	4.54	6.09	6.19	21.1	11.15	11.45	11.1	1.66	4.91	16.27	4.56	1.61	20.14	1.54	8.7
TRINITY_DN10630_c0_g1	31.01	33.05	55.04	30.51	39.73	32.29	29.44	32.06	30.33	32.9	44.66	53.45	46.17	37.19	23.72	49.34	31.2	22.87
TRINITY_DN10630_c0_g2	29.64	48.42	51.29	49.1	59.09	51.18	42.32	43.96	36.76	26.99	74.68	36.22	50.84	63.88	57.82	43.26	67.61	59.69
TRINITY_DN10630_c1_g2	0	1.63	5.18	0	0	1.68	13.97	3.42	1.76	3.41	0	1.76	5.25	0	3.48	6.66	1.66	0
TRINITY_DN106322_c0_g1	13.94	5.41	0	2.73	0	2.77	14.62	5.64	5.82	0	11.45	0	5.75	2.71	8.72	8.22	8.2	0
TRINITY_DN10632_c0_g1	0	9.37	13.83	20.3	2.96	3.08	6.51	9.72	10.06	5.02	0	0	4.92	4.71	5.1	6.15	6.06	9.86
TRINITY_DN10634_c0_g2	2	3.89	4.07	3.89	3.88	3.97	0	6.1	10.46	4.07	2.1	6.21	2.08	7.78	16.6	9.88	0	2.22
TRINITY_DN10635_c0_g1	9.64	15.57	8.63	9.82	12.96	0	0	9.55	22.15	0	2.24	0	0	0	45.58	0	0	2.38
TRINITY_DN10636_c0_g1	11.04	3.77	8.49	8.01	5.42	13.63	17.82	9.97	2.36	3.36	4.75	5.41	14.08	7.77	27.37	18.67	6.33	34.32
TRINITY_DN10636_c1_g1	17.15	11.74	25.89	16.36	17.58	15.43	25.35	18.26	25.62	18.72	30.82	22.31	25.74	22.52	24.75	22.68	22.08	20.96
TRINITY_DN10636_c2_g1	4.18	7.08	6.56	5.16	6.14	10.86	4.31	19.2	9.29	11.62	11.94	7.79	12.01	12.66	17.65	10.4	12.89	17.33
TRINITY_DN10637_c0_g1	7.63	9.29	11.87	10.68	16.85	12.68	8	11.73	9.05	6.66	15.38	12.97	10.97	12.22	11.38	12.1	14.98	16.75
TRINITY_DN106381_c0_g1	6.24	6.05	15.39	6.14	8.94	24.78	6.56	12.61	6.51	0	31.77	21.94	12.83	12.14	13.04	0	6.1	20.76
TRINITY_DN106387_c0_g1	8.15	0	0	0	2.61	0	2.85	0	0	5.55	0	2.76	0	0	0	2.67	0	3.02
TRINITY_DN10638_c0_g1	25.99	14.02	24.34	30.1	24.65	20.33	36.59	29.49	22.43	15.35	15.47	16.71	36.43	18.55	30.94	20.27	17.73	32.29
TRINITY_DN10639_c0_g1	0.92	0	0	0.44	0	0	0	0	3.89	0	0	0	0.43	0	0	3.65	0	0.51
TRINITY_DN1063_c0_g1	24.05	21.59	28.5	31.4	25.29	31.46	50.46	33.17	22.26	17.45	33.65	33.27	42.25	28.25	23.87	26.27	26.08	30.46
TRINITY_DN106406_c0_g2	1.62	0	0	1.56	0	0	0	1.64	3.37	4.89	1.71	3.36	1.68	3.12	0	1.6	0	0
TRINITY_DN10640_c0_g1	14.54	4.17	0	19.08	0	13.14	3.55	4.43	1.81	8.98	5.61	9.24	13.87	4.18	7.21	14.48	9.65	5.98
[truncated: 47,286 more rows]

## Sheet: C VST-counts rhythmic
transcript ID	R_ZT00_rep1	R_ZT00_rep2	R_ZT00_rep3	R_ZT04_rep1	R_ZT04_rep2	R_ZT04_rep3	R_ZT08_rep1	R_ZT08_rep2	R_ZT08_rep3	R_ZT12_rep1	R_ZT12_rep2	R_ZT12_rep3	R_ZT16_rep1	R_ZT16_rep2	R_ZT16_rep3	R_ZT20_rep1	R_ZT20_rep2	R_ZT20_rep3
[truncated: 48,605 more rows]

[truncated: 4 more sheets: D VST-counts arrhythmic, E RAIN-results rhythmic, F RAIN-results arrhythmic, G RAIN p-value comparison]
