# Supplementary material for: Molecular circadian rhythms are robust in marine annelids lacking rhythmic behavior
Source: PLoS Biol. 2024 Apr 11;22(4):e3002572. doi: 10.1371/journal.pbio.3002572 (PMC11008795; doi:10.1371/journal.pbio.3002572)
Supplement: S6 Table — Related to Fig 5. (XLSX) [file pbio.3002572.s018.xlsx]

## Sheet: overview
The file contains data connected to the article:
Häfker et al (2024) Molecular circadian rhythms are robust in marine annelids lacking rhythmic behavior
Data in sheet A are related to Fig 5C.
Data in sheet B are related to Fig 5D.
Data in sheet C are related to Fig 5E.
Data in sheet D was used for normalization.
RNA was obtained from the heads of wildtype and pdf mutant worms that were sampled over 24 hours on the second day of constant darkness (DD).
qPCR raw Ct-values for the clock genes bmal, per and tr-cry as well as the reference gene cdc5 are shown. For circadian time point 10 (CT10) only 2 replicates could be collected.
Measurements of per were done on a different qPCR plate than bmal and tr-cry and hence per measurements have a separate set of associated cdc5 measurements.
A: brain and muscle Arnt-like protein (bmal)
B: period (per)
C: tr-cryptochrome (tr-cry)
D: cell division cycle5 (cdc5)

## Sheet: A bmal
sample	raw Ct-values
	tech rep1	tech rep2	mean
wt_bmal_CT6_rep1	25.344	25.257	25.3005
wt_bmal_CT6_rep2	28.819	28.67	28.7445
wt_bmal_CT6_rep3	25.588	25.753	25.6705
wt_bmal_CT10_rep1	28.613	28.741	28.677
wt_bmal_CT10_rep2	25.098	25.071	25.0845
wt_bmal_CT15_rep1	25.957	26.221	26.089
wt_bmal_CT15_rep2	27.009	27.077	27.043
wt_bmal_CT15_rep3	24.563	24.515	24.539
wt_bmal_CT19_rep1	24.511	24.893	24.702
wt_bmal_CT19_rep2	26.513	26.493	26.503
wt_bmal_CT19_rep3	23.901	23.878	23.8895
wt_bmal_CT24_rep1	26.6	26.95	26.775
wt_bmal_CT24_rep2	26.133	26.219	26.176
wt_bmal_CT24_rep3	23.981	23.986	23.9835
mut_bmal_CT6_rep1	29.9	29.965	29.9325
mut_bmal_CT6_rep2	28.669	28.312	28.4905
mut_bmal_CT6_rep3	25.234	25.264	25.249
mut_bmal_CT10_rep1	28.375	27.989	28.182
mut_bmal_CT10_rep2	24.799	24.827	24.813
mut_bmal_CT15_rep1	28.908	28.711	28.8095
mut_bmal_CT15_rep2	26	26.162	26.081
mut_bmal_CT15_rep3	23.871	23.841	23.856
mut_bmal_CT19_rep1	23.24	22.969	23.1045
mut_bmal_CT19_rep2	25.978	25.937	25.9575
mut_bmal_CT19_rep3	23.97	23.956	23.963
mut_bmal_CT24_rep1	23.984	23.992	23.988
mut_bmal_CT24_rep2	26.113	25.903	26.008
mut_bmal_CT24_rep3	23.627	23.829	23.728

## Sheet: B per
sample	raw Ct-values
	tech rep1	tech rep2	mean
wt_per_CT6_rep1	21.572	21.438	21.505
wt_per_CT6_rep2	24.425	24.38	24.4025
wt_per_CT6_rep3	21.388	21.863	21.6255
wt_per_CT10_rep1	25.28	25.244	25.262
wt_per_CT10_rep2	21.348	21.539	21.4435
wt_per_CT15_rep1	23.718	23.528	23.623
wt_per_CT15_rep2	24.952	25.201	25.0765
wt_per_CT15_rep3	21.741	21.775	21.758
wt_per_CT19_rep1	22.715	22.771	22.743
wt_per_CT19_rep2	24.91	24.908	24.909
wt_per_CT19_rep3	21.629	21.568	21.5985
wt_per_CT24_rep1	23.826	23.875	23.8505
wt_per_CT24_rep2	24.127	24.245	24.186
wt_per_CT24_rep3	21.006	20.972	20.989
mut_per_CT6_rep1	25.584	25.498	25.541
mut_per_CT6_rep2	24.907	24.792	24.8495
mut_per_CT6_rep3	20.518	20.498	20.508
mut_per_CT10_rep1	25.706	25.854	25.78
mut_per_CT10_rep2	21.496	21.67	21.583
mut_per_CT15_rep1	26.176	26.15	26.163
mut_per_CT15_rep2	24.938	24.803	24.8705
mut_per_CT15_rep3	21.68	21.807	21.7435
mut_per_CT19_rep1	21.672	21.549	21.6105
mut_per_CT19_rep2	24.631	24.561	24.596
mut_per_CT19_rep3	21.775	21.806	21.7905
mut_per_CT24_rep1	21.368	21.327	21.3475
mut_per_CT24_rep2	23.696	23.774	23.735
mut_per_CT24_rep3	21.48	21.294	21.387

## Sheet: C tr-cry
sample	raw Ct-values
	tech rep1	tech rep2	mean
wt_tr-cry_CT6_rep1	22.839	22.974	22.9065
wt_tr-cry_CT6_rep2	26.261	26.176	26.2185
wt_tr-cry_CT6_rep3	23.762	23.354	23.558
wt_tr-cry_CT10_rep1	26.567	26.573	26.57
wt_tr-cry_CT10_rep2	23.195	23.076	23.1355
wt_tr-cry_CT15_rep1	25.23	25.139	25.1845
wt_tr-cry_CT15_rep2	26.461	26.417	26.439
wt_tr-cry_CT15_rep3	24.048	23.893	23.9705
wt_tr-cry_CT19_rep1	25.111	25.053	25.082
wt_tr-cry_CT19_rep2	26.834	26.928	26.881
wt_tr-cry_CT19_rep3	24.429	24.492	24.4605
wt_tr-cry_CT24_rep1	26.684	26.699	26.6915
wt_tr-cry_CT24_rep2	26.584	26.773	26.6785
wt_tr-cry_CT24_rep3	24.027	24.191	24.109
mut_tr-cry_CT6_rep1	27.703	28.047	27.875
mut_tr-cry_CT6_rep2	26.114	26.299	26.2065
mut_tr-cry_CT6_rep3	22.232	22.511	22.3715
mut_tr-cry_CT10_rep1	26.818	27.059	26.9385
mut_tr-cry_CT10_rep2	23.266	23.343	23.3045
mut_tr-cry_CT15_rep1	28.391	28.398	28.3945
mut_tr-cry_CT15_rep2	26.144	26.359	26.2515
mut_tr-cry_CT15_rep3	23.399	23.617	23.508
mut_tr-cry_CT19_rep1	23.561	23.632	23.5965
mut_tr-cry_CT19_rep2	26.81	26.59	26.7
mut_tr-cry_CT19_rep3	24.691	24.656	24.6735
mut_tr-cry_CT24_rep1	23.612	23.522	23.567
mut_tr-cry_CT24_rep2	26.113	25.984	26.0485
mut_tr-cry_CT24_rep3	24.155	23.982	24.0685

## Sheet: D cdc5
Used for bmal and tr-cry normalization					Used for per normalization
sample	raw Ct-values				sample	raw Ct-values
	tech rep1	tech rep2	mean			tech rep1	tech rep2	mean
wt_cdc5_CT6_rep1	22.961	22.926	22.9435		wt_cdc5_CT6_rep1	23.081	23.013	23.047
wt_cdc5_CT6_rep2	25.376	25.442	25.409		wt_cdc5_CT6_rep2	25.694	25.927	25.8105
wt_cdc5_CT6_rep3	22.911	23.05	22.9805		wt_cdc5_CT6_rep3	22.617	22.567	22.592
wt_cdc5_CT10_rep1	25.638	25.455	25.5465		wt_cdc5_CT10_rep1	25.893	25.82	25.8565
wt_cdc5_CT10_rep2	22.689	22.725	22.707		wt_cdc5_CT10_rep2	22.246	22.271	22.2585
wt_cdc5_CT15_rep1	23.827	23.844	23.8355		wt_cdc5_CT15_rep1	24.102	24.115	24.1085
wt_cdc5_CT15_rep2	25.448	25.642	25.545		wt_cdc5_CT15_rep2	25.871	25.878	25.8745
wt_cdc5_CT15_rep3	22.579	22.691	22.635		wt_cdc5_CT15_rep3	22.247	22.238	22.2425
wt_cdc5_CT19_rep1	23.565	23.558	23.5615		wt_cdc5_CT19_rep1	23.841	23.834	23.8375
wt_cdc5_CT19_rep2	24.974	25.035	25.0045		wt_cdc5_CT19_rep2	25.207	26.074	25.6405
wt_cdc5_CT19_rep3	22.836	22.757	22.7965		wt_cdc5_CT19_rep3	22.422	22.426	22.424
wt_cdc5_CT24_rep1	24.473	24.79	24.6315		wt_cdc5_CT24_rep1	24.48	24.512	24.496
wt_cdc5_CT24_rep2	25.175	25.013	25.094		wt_cdc5_CT24_rep2	25.393	25.587	25.49
wt_cdc5_CT24_rep3	22.491	22.588	22.5395		wt_cdc5_CT24_rep3	21.955	22.05	22.0025
mut_cdc5_CT6_rep1	25.715	26.078	25.8965		mut_cdc5_CT6_rep1	26.115	26.198	26.1565
mut_cdc5_CT6_rep2	25.265	25.379	25.322		mut_cdc5_CT6_rep2	25.795	25.541	25.668
mut_cdc5_CT6_rep3	22.073	22.188	22.1305		mut_cdc5_CT6_rep3	21.842	21.886	21.864
mut_cdc5_CT10_rep1	25.37	25.349	25.3595		mut_cdc5_CT10_rep1	25.77	25.881	25.8255
mut_cdc5_CT10_rep2	22.539	22.497	22.518		mut_cdc5_CT10_rep2	22.327	22.242	22.2845
mut_cdc5_CT15_rep1	25.903	25.97	25.9365		mut_cdc5_CT15_rep1	26.349	26.444	26.3965
mut_cdc5_CT15_rep2	24.713	24.758	24.7355		mut_cdc5_CT15_rep2	25.285	25.078	25.1815
mut_cdc5_CT15_rep3	22.476	22.594	22.535		mut_cdc5_CT15_rep3	22.037	22.071	22.054
mut_cdc5_CT19_rep1	22.058	21.967	22.0125		mut_cdc5_CT19_rep1	22.289	22.179	22.234
mut_cdc5_CT19_rep2	24.508	24.561	24.5345		mut_cdc5_CT19_rep2	25.143	24.952	25.0475
mut_cdc5_CT19_rep3	22.761	23.012	22.8865		mut_cdc5_CT19_rep3	22.389	22.663	22.526
mut_cdc5_CT24_rep1	22.28	22.148	22.214		mut_cdc5_CT24_rep1	22.43	22.602	22.516
mut_cdc5_CT24_rep2	24.521	24.633	24.577		mut_cdc5_CT24_rep2	24.925	24.79	24.8575
mut_cdc5_CT24_rep3	22.233	22.127	22.18		mut_cdc5_CT24_rep3	21.958	21.965	21.9615
