# Supplementary material for: Molecular circadian rhythms are robust in marine annelids lacking rhythmic behavior
Source: PLoS Biol. 2024 Apr 11;22(4):e3002572. doi: 10.1371/journal.pbio.3002572 (PMC11008795; doi:10.1371/journal.pbio.3002572)
Supplement: S7 Table — Related to Fig 6. (XLSX) [file pbio.3002572.s019.xlsx]

## Sheet: pdf worm activity LD vs. DD
The file contains data connected to the article:
Häfker et al (2024) Molecular circadian rhythms are robust in marine annelids lacking rhythmic behavior
The presented data are related to Fig 6B.
Cumulative locomotor activity in pdf wildtypes and mutants (mixed VIO/PIN background) is compared between LD and DD for the (subjective) morning (ZT/CT 0-8), afternoon (ZT/CT 8-16) and night (ZT/CT 16-24).
LD and DD were compared via Mann-Whitney U-test. Significant differences are indicated by bold p-values.
genotype	Zeitgeber/circadian time	p-value	higher activity in…
pdf +/+	0-8	0.1822	-
	8-16	0.0006	DD
	16-24	<0.0001	LD
pdf -/-	0-8	<0.0001	DD
	8-16	<0.0001	DD
	16-24	<0.0001	LD
